# Supplementary material for: Crystal structure of bis­(μ-4-nitro­benzoato-κ2 O:O′)bis­[bis­(4-methyl­pyridine-κN)(4-nitro­benzoato-κ2 O,O′)manganese(II)]
Source: Acta Crystallogr E Crystallogr Commun. 2016 Oct 11;72(Pt 11):1549–53. doi: 10.1107/S2056989016015589 (PMC5095830; doi:10.1107/S2056989016015589)
Supplement: Supplementary file 1 [file e-72-01549-sup1.cif]

##############################################################################
#                                                                            #
# This CIF contains the data in a paper accepted for publication in          #
# Acta Crystallographica Section E. It conforms to the requirements of       #
# Notes for Authors for Acta Crystallographica Section E, and has been       #
# peer reviewed under the auspices of the IUCr Commission on Journals.       #
#                                                                            #
# Full details of the Crystallographic Information File format               #
# are given in the paper "The Crystallographic Information File (CIF):       #
# a New Standard Archive File for Crystallography" by S. R. Hall, F. H.      #
# Allen and I. D. Brown [Acta Cryst. (1991), A47, 655-685].                  #
#                                                                            #
# The current version of the core CIF dictionary is obtainable from          #
# ftp://ftp.iucr.org/pub/cif_core.dic.                                       #
#                                                                            #
# Software is freely available for graphical display of the structure(s)     #
# in this CIF. For information consult the CIF software page                 #
# http://www.iucr.org/resources/cif/software.                                #
#                                                                            #
# This file may be used for bona fide research purposes within the           #
# scientific community so long as proper attribution is given to the journal # 
# article from which it was obtained.                                        #
#                                                                            #
##############################################################################
data_I
_audit_creation_method     SHELXL-2013
_journal_date_recd_electronic     2016-09-18
_journal_date_accepted     2016-10-04
_journal_name_full     'Acta Crystallographica, Section E'
_journal_year     2016
_journal_volume     72
_journal_issue     11
_journal_page_first     1549
_journal_page_last     1553
_journal_paper_category     GM
_journal_paper_doi     10.1107/S2056989016015589
_journal_coeditor_code     VN2116
_publ_contact_author_name     'Dr. Birinchi K Das'
_publ_contact_author_address
;
Department of Chemistry
Gauhati University
Guwahati 781 014
India
;
_publ_contact_author_email     birinchi.das@gmail.com
_publ_contact_author_fax     '91 361 2700311'
_publ_contact_author_phone     '91 361 2570535'
_publ_section_title
;\
Crystal structure of
bis(\m-4-nitrobenzoato-\k^2^<i>O</i>:<i>O</i>')bis[bis(4-methylpyridine-\
\k<i>N</i>)(4-nitrobenzoato-\k^2^<i>O</i>,<i>O</i>')manganese(II)]
;
loop_
    _publ_author_name
    _publ_author_footnote
    _publ_author_address
    'Bharali, Sourav J.' .
;
Department of Chemistry
Gauhati University
Guwahati 781 014
India
;
    'Bora, Sanchay J.' .
;
Department of Chemistry
Pandu College
Guwahati 781 012
India
;
    'Das, Birinchi K.' .
;
Department of Chemistry
Gauhati University
Guwahati 781 014
India
;
_publ_section_synopsis
;
The crystal structure of a dinuclear tetracarboxylate complex of manganese(II)
is reported wherein the Mn^II^ atoms are bridged by two carboxylate anions.
;
_database_code_depnum_ccdc_archive     'CCDC 1508004'
_chemical_name_systematic
;\
Bis(\m-4-nitrobenzoato-\k^2^<i>O</i>:<i>O</i>')bis[bis(4-\
methylpyridine-\k<i>N</i>)(4-nitrobenzoato-\k^2^<i>O</i>,<i>O</i>')\
manganese(II)]
;
_chemical_name_common     ?
_chemical_formula_moiety     'C52 H44 Mn2 N8 O16'
_chemical_formula_sum     'C52 H44 Mn2 N8 O16'
_chemical_formula_iupac     '[Mn2 (C7 H4 N1 O4)4 (C6 H7 N)4]'
_chemical_formula_weight     1146.83
_chemical_melting_point     ?
_shelx_space_group_comment
;
The symmetry employed for this shelxl refinement is uniquely defined
by the following loop, which should always be used as a source of
symmetry information in preference to the above space-group names.
They are only intended as comments.
;
_space_group_crystal_system     triclinic
_space_group_name_H-M_alt     'P -1'
_space_group_name_Hall     '-P 1'
loop_
    _space_group_symop_operation_xyz
    'x, y, z'
    '-x, -y, -z'
_cell_length_a     8.8337(3)
_cell_length_b     12.4240(4)
_cell_length_c     12.9995(4)
_cell_angle_alpha     94.3570(10)
_cell_angle_beta     99.6070(10)
_cell_angle_gamma     107.2700(10)
_cell_volume     1331.28(7)
_cell_formula_units_Z     1
_cell_measurement_reflns_used     31721
_cell_measurement_theta_min     2.464
_cell_measurement_theta_max     30.029
_cell_measurement_temperature     293(2)
_exptl_crystal_description     'prism'
_exptl_crystal_colour     yellow
_exptl_crystal_size_max     0.28
_exptl_crystal_size_mid     0.24
_exptl_crystal_size_min     0.18
_exptl_crystal_density_diffrn     1.430
_exptl_crystal_density_meas     ?
_exptl_crystal_density_method     ?
_exptl_crystal_F_000     590
_exptl_absorpt_coefficient_mu     0.552
_exptl_absorpt_correction_type     multi-scan
_exptl_absorpt_process_details
;
(SADABS; Bruker, 2012)
;
_shelx_estimated_absorpt_T_min     ?
_shelx_estimated_absorpt_T_max     ?
_exptl_absorpt_correction_T_min     ?
_exptl_absorpt_correction_T_max     ?
_exptl_special_details     ?
_diffrn_ambient_temperature     293(2)
_diffrn_radiation_type     MoK\a
_diffrn_radiation_wavelength     0.71073
_diffrn_measurement_device_type     'Bruker SMART APEXII CCD'
_diffrn_measurement_method     'phi and omega scans'
_diffrn_detector_area_resol_mean     ?
_diffrn_reflns_number     31721
_diffrn_reflns_av_R_equivalents     0.0218
_diffrn_reflns_theta_min     2.464
_diffrn_reflns_theta_max     30.029
_diffrn_reflns_theta_full     25.242
_diffrn_measured_fraction_theta_max     0.987
_diffrn_measured_fraction_theta_full     0.994
_diffrn_reflns_limit_h_min     -12
_diffrn_reflns_limit_h_max     12
_diffrn_reflns_limit_k_min     -15
_diffrn_reflns_limit_k_max     17
_diffrn_reflns_limit_l_min     -18
_diffrn_reflns_limit_l_max     18
_refine_special_details     ?
_reflns_number_total     7705
_reflns_number_gt     6595
_reflns_threshold_expression     'I > 2\s(I)'
_refine_ls_structure_factor_coef     Fsqd
_refine_ls_matrix_type     full
_refine_ls_R_factor_all     0.0437
_refine_ls_R_factor_gt     0.0358
_refine_ls_wR_factor_gt     0.1012
_refine_ls_wR_factor_ref     0.1095
_refine_ls_goodness_of_fit_ref     1.033
_refine_ls_restrained_S_all     1.033
_refine_ls_number_reflns     7705
_refine_ls_number_parameters     354
_refine_ls_number_restraints     0
_refine_ls_hydrogen_treatment     constr
_refine_ls_weighting_scheme     calc
_refine_ls_weighting_details
              'w=1/[\s^2^(Fo^2^)+(0.0619P)^2^+0.2308P] where P=(Fo^2^+2Fc^2^)/3'
_atom_sites_solution_hydrogens     geom
_atom_sites_solution_primary     ?
_atom_sites_solution_secondary     ?
_refine_ls_shift/su_max     0.001
_refine_ls_shift/su_mean     0.000
_refine_diff_density_max     0.327
_refine_diff_density_min     -0.247
_refine_ls_extinction_method     none
_refine_ls_extinction_coef     .
loop_
    _atom_type_symbol
    _atom_type_description
    _atom_type_scat_dispersion_real
    _atom_type_scat_dispersion_imag
    _atom_type_scat_source
    'C' 'C' 0.0033 0.0016
                         'International Tables Vol C Tables 4.2.6.8 and 6.1.1.4'
    'H' 'H' 0.0000 0.0000
                         'International Tables Vol C Tables 4.2.6.8 and 6.1.1.4'
    'O' 'O' 0.0106 0.0060
                         'International Tables Vol C Tables 4.2.6.8 and 6.1.1.4'
    'N' 'N' 0.0061 0.0033
                         'International Tables Vol C Tables 4.2.6.8 and 6.1.1.4'
    'Mn' 'Mn' 0.3368 0.7283
                         'International Tables Vol C Tables 4.2.6.8 and 6.1.1.4'
_computing_data_collection
;
SMART (Bruker, 2012)
;
_computing_cell_refinement
;
SMART (Bruker, 2012)
;
_computing_data_reduction
;
SAINT (Bruker, 2012)
;
_computing_structure_solution
;
SHELXT2013 (Sheldrick, 2015a)
;
_computing_structure_refinement
;
SHELXL2013 (Sheldrick, 2015b)
;
_computing_molecular_graphics
;
ORTEP-3 for Windows (Farrugia, 2012),
PLATON (Spek, 2009) and
DIAMOND (Brandenburg, 2006)
;
_computing_publication_material
;
WinGX (Farrugia, 2012) and publCIF (Westrip, 2010)
;
loop_
    _atom_site_type_symbol
    _atom_site_label
    _atom_site_fract_x
    _atom_site_fract_y
    _atom_site_fract_z
    _atom_site_U_iso_or_equiv
    _atom_site_adp_type
    _atom_site_calc_flag
    _atom_site_occupancy
    _atom_site_disorder_assembly
    _atom_site_disorder_group
    Mn Mn1 0.88391(2) 0.07843(2) 0.09236(2) 0.03854(7) Uani d 1 . .
    N N1 1.00416(16) 0.02174(10) 0.23777(10) 0.0501(3) Uani d 1 . .
    N N2 0.77004(14) 0.13048(10) -0.05684(9) 0.0468(2) Uani d 1 . .
    C C1 0.62898(18) 0.06804(13) -0.11848(12) 0.0520(3) Uani d 1 . .
    H H1 0.5724 -0.0002 -0.0982 0.062 Uiso calc 1 . .
    C C2 0.5640(2) 0.09997(16) -0.21003(13) 0.0605(4) Uani d 1 . .
    H H2 0.4657 0.0536 -0.2502 0.073 Uiso calc 1 . .
    C C4 0.7884(2) 0.26701(18) -0.17717(16) 0.0701(5) Uani d 1 . .
    H H4 0.8456 0.3367 -0.1947 0.084 Uiso calc 1 . .
    C C5 0.8460(2) 0.22967(16) -0.08665(15) 0.0629(4) Uani d 1 . .
    H H5 0.9425 0.2755 -0.0440 0.075 Uiso calc 1 . .
    C C3 0.6444(2) 0.20080(17) -0.24265(13) 0.0617(4) Uani d 1 . .
    C C11 0.9461(3) -0.08110(14) 0.26426(14) 0.0697(5) Uani d 1 . .
    H H10 0.8573 -0.1330 0.2190 0.084 Uiso calc 1 . .
    C C7 1.1308(2) 0.09397(17) 0.30492(16) 0.0734(5) Uani d 1 . .
    H H6 1.1740 0.1670 0.2885 0.088 Uiso calc 1 . .
    C C9 1.1406(3) -0.04168(18) 0.42468(14) 0.0672(4) Uani d 1 . .
    C C8 1.2006(3) 0.0656(2) 0.39734(17) 0.0845(6) Uani d 1 . .
    H H7 1.2888 0.1191 0.4416 0.101 Uiso calc 1 . .
    C C10 1.0100(3) -0.11549(16) 0.35530(16) 0.0805(6) Uani d 1 . .
    H H9 0.9644 -0.1890 0.3698 0.097 Uiso calc 1 . .
    O O2 0.94565(14) 0.25815(9) 0.17435(9) 0.0561(3) Uani d 1 . .
    O O1 0.72129(14) 0.13417(9) 0.19520(9) 0.0562(3) Uani d 1 . .
    C C13 0.82251(17) 0.23111(11) 0.21416(10) 0.0435(3) Uani d 1 . .
    C C14 0.79795(17) 0.32023(11) 0.28965(10) 0.0432(3) Uani d 1 . .
    C C6 0.5793(4) 0.2384(3) -0.34382(18) 0.0925(7) Uani d 1 . .
    H H13A 0.6391 0.3164 -0.3456 0.139 Uiso calc 1 . .
    H H13B 0.4672 0.2312 -0.3475 0.139 Uiso calc 1 . .
    H H13C 0.5901 0.1917 -0.4027 0.139 Uiso calc 1 . .
    C C15 0.9106(2) 0.42822(13) 0.31145(12) 0.0552(3) Uani d 1 . .
    H H18 0.9995 0.4456 0.2790 0.066 Uiso calc 1 . .
    C C19 0.6653(2) 0.29372(14) 0.33749(12) 0.0529(3) Uani d 1 . .
    H H14 0.5888 0.2218 0.3207 0.063 Uiso calc 1 . .
    C C17 0.7585(3) 0.47953(16) 0.43073(12) 0.0646(4) Uani d 1 . .
    C C16 0.8904(3) 0.51050(14) 0.38215(14) 0.0668(5) Uani d 1 . .
    H H17 0.9631 0.5839 0.3963 0.080 Uiso calc 1 . .
    C C18 0.6454(2) 0.37356(17) 0.41029(14) 0.0639(4) Uani d 1 . .
    H H15 0.5581 0.3557 0.4442 0.077 Uiso calc 1 . .
    O O3 1.11026(12) 0.12734(10) 0.04622(11) 0.0629(3) Uani d 1 . .
    O O4 0.72018(12) -0.08983(8) 0.04584(8) 0.0502(2) Uani d 1 . .
    C C20 0.75917(14) -0.15375(10) -0.01671(9) 0.0371(2) Uani d 1 . .
    C C12 1.2107(4) -0.0756(3) 0.52625(19) 0.0975(8) Uani d 1 . .
    H H20A 1.3259 -0.0563 0.5335 0.146 Uiso calc 1 . .
    H H20B 1.1647 -0.1561 0.5256 0.146 Uiso calc 1 . .
    H H20C 1.1861 -0.0360 0.5843 0.146 Uiso calc 1 . .
    O O7 0.6629(3) 0.5287(2) 0.57701(14) 0.1149(7) Uani d 1 . .
    N N4 0.7411(3) 0.56459(19) 0.50990(14) 0.0906(6) Uani d 1 . .
    O O8 0.8087(4) 0.66309(18) 0.50708(18) 0.1545(11) Uani d 1 . .
    C C21 0.63841(13) -0.26916(9) -0.05861(9) 0.0351(2) Uani d 1 . .
    C C22 0.48941(15) -0.30059(11) -0.02844(11) 0.0436(3) Uani d 1 . .
    H H25 0.4642 -0.2502 0.0173 0.052 Uiso calc 1 . .
    C C26 0.67611(16) -0.34382(11) -0.12700(11) 0.0464(3) Uani d 1 . .
    H H26 0.7759 -0.3226 -0.1472 0.056 Uiso calc 1 . .
    C C24 0.41926(16) -0.47908(11) -0.13350(11) 0.0450(3) Uani d 1 . .
    C C23 0.37778(16) -0.40726(12) -0.06645(12) 0.0488(3) Uani d 1 . .
    H H29 0.2776 -0.4292 -0.0468 0.059 Uiso calc 1 . .
    C C25 0.56483(18) -0.45045(12) -0.16547(12) 0.0519(3) Uani d 1 . .
    H H27 0.5885 -0.5011 -0.2118 0.062 Uiso calc 1 . .
    N N3 0.30228(18) -0.59308(11) -0.17352(12) 0.0619(4) Uani d 1 . .
    O O6 0.17528(17) -0.61927(12) -0.14453(14) 0.0885(5) Uani d 1 . .
    O O5 0.3380(2) -0.65513(12) -0.23506(16) 0.1027(6) Uani d 1 . .
loop_
    _atom_site_aniso_label
    _atom_site_aniso_U_11
    _atom_site_aniso_U_22
    _atom_site_aniso_U_33
    _atom_site_aniso_U_12
    _atom_site_aniso_U_13
    _atom_site_aniso_U_23
    Mn1 0.03514(10) 0.03326(10) 0.04133(11) 0.00359(7) 0.00826(7) -0.00303(7)
    N1 0.0530(6) 0.0418(6) 0.0483(6) 0.0099(5) 0.0026(5) -0.0001(5)
    N2 0.0387(5) 0.0488(6) 0.0485(6) 0.0070(5) 0.0100(4) 0.0052(5)
    C1 0.0444(7) 0.0508(8) 0.0530(7) 0.0058(6) 0.0067(6) 0.0035(6)
    C2 0.0559(9) 0.0651(10) 0.0518(8) 0.0134(7) 0.0004(6) 0.0009(7)
    C4 0.0625(10) 0.0703(11) 0.0750(11) 0.0090(8) 0.0192(8) 0.0299(9)
    C5 0.0465(8) 0.0635(10) 0.0671(10) 0.0002(7) 0.0075(7) 0.0163(8)
    C3 0.0668(10) 0.0764(11) 0.0482(8) 0.0293(9) 0.0148(7) 0.0126(7)
    C11 0.0932(13) 0.0409(7) 0.0563(9) 0.0073(8) -0.0085(9) 0.0009(6)
    C7 0.0692(11) 0.0588(10) 0.0678(10) -0.0029(8) -0.0121(8) 0.0113(8)
    C9 0.0855(12) 0.0702(11) 0.0515(8) 0.0401(9) 0.0027(8) 0.0043(7)
    C8 0.0787(13) 0.0807(13) 0.0687(11) 0.0079(10) -0.0214(10) 0.0055(10)
    C10 0.1193(18) 0.0469(9) 0.0643(10) 0.0218(10) -0.0049(11) 0.0090(8)
    O2 0.0551(6) 0.0512(6) 0.0608(6) 0.0120(5) 0.0226(5) -0.0055(5)
    O1 0.0568(6) 0.0422(5) 0.0649(6) 0.0086(4) 0.0177(5) -0.0055(4)
    C13 0.0488(7) 0.0408(6) 0.0414(6) 0.0162(5) 0.0085(5) 0.0004(5)
    C14 0.0519(7) 0.0416(6) 0.0390(6) 0.0203(5) 0.0080(5) 0.0033(5)
    C6 0.1128(19) 0.1115(19) 0.0593(11) 0.0439(15) 0.0106(11) 0.0272(12)
    C15 0.0659(9) 0.0451(7) 0.0507(7) 0.0128(7) 0.0126(7) -0.0009(6)
    C19 0.0585(8) 0.0535(8) 0.0534(7) 0.0251(7) 0.0162(6) 0.0064(6)
    C17 0.0943(13) 0.0664(10) 0.0448(7) 0.0498(10) 0.0064(8) -0.0035(7)
    C16 0.0943(13) 0.0436(8) 0.0567(9) 0.0219(8) 0.0038(9) -0.0056(6)
    C18 0.0770(11) 0.0768(11) 0.0540(8) 0.0444(10) 0.0213(8) 0.0061(8)
    O3 0.0379(5) 0.0517(6) 0.0875(8) -0.0050(4) 0.0227(5) -0.0058(5)
    O4 0.0497(5) 0.0379(5) 0.0530(5) 0.0022(4) 0.0110(4) -0.0086(4)
    C20 0.0335(5) 0.0327(5) 0.0383(5) 0.0035(4) 0.0020(4) 0.0020(4)
    C12 0.123(2) 0.1125(19) 0.0656(12) 0.0615(17) -0.0041(13) 0.0184(12)
    O7 0.1355(16) 0.1494(18) 0.0750(10) 0.0728(14) 0.0291(10) -0.0241(11)
    N4 0.1326(17) 0.0931(14) 0.0602(9) 0.0709(13) 0.0042(10) -0.0155(9)
    O8 0.302(4) 0.0794(12) 0.1036(15) 0.0949(18) 0.0474(18) -0.0120(10)
    C21 0.0308(5) 0.0315(5) 0.0377(5) 0.0042(4) 0.0042(4) 0.0016(4)
    C22 0.0354(5) 0.0406(6) 0.0504(7) 0.0056(5) 0.0109(5) 0.0000(5)
    C26 0.0397(6) 0.0387(6) 0.0547(7) 0.0031(5) 0.0150(5) -0.0045(5)
    C24 0.0412(6) 0.0326(5) 0.0486(6) -0.0010(5) -0.0018(5) 0.0048(5)
    C23 0.0336(6) 0.0460(7) 0.0588(8) 0.0003(5) 0.0096(5) 0.0070(6)
    C25 0.0540(8) 0.0366(6) 0.0567(8) 0.0053(5) 0.0114(6) -0.0079(5)
    N3 0.0581(8) 0.0389(6) 0.0681(8) -0.0058(5) -0.0046(6) 0.0061(6)
    O6 0.0597(7) 0.0637(8) 0.1117(12) -0.0219(6) 0.0109(7) 0.0083(8)
    O5 0.1001(12) 0.0485(7) 0.1288(14) -0.0105(7) 0.0213(10) -0.0325(8)
_geom_special_details
;
 All esds (except the esd in the dihedral angle between two l.s. planes)
 are estimated using the full covariance matrix.  The cell esds are taken
 into account individually in the estimation of esds in distances, angles
 and torsion angles; correlations between esds in cell parameters are only
 used when they are defined by crystal symmetry.  An approximate (isotropic)
 treatment of cell esds is used for estimating esds involving l.s. planes.
;
loop_
    _geom_bond_atom_site_label_1
    _geom_bond_atom_site_label_2
    _geom_bond_site_symmetry_2
    _geom_bond_distance
    _geom_bond_publ_flag
    Mn1 O3 . 2.1122(10) yes
    Mn1 O4 . 2.1328(9) yes
    Mn1 N2 . 2.2621(12) yes
    Mn1 O2 . 2.2672(11) yes
    Mn1 N1 . 2.2746(13) yes
    Mn1 O1 . 2.3285(11) yes
    Mn1 C13 . 2.6155(13) ?
    Mn1 Mn1 2_755 4.1324(4) ?
    N1 C11 . 1.323(2) ?
    N1 C7 . 1.333(2) ?
    N2 C5 . 1.337(2) ?
    N2 C1 . 1.3398(18) ?
    C1 C2 . 1.372(2) ?
    C1 H1 . 0.9300 ?
    C2 C3 . 1.381(3) ?
    C2 H2 . 0.9300 ?
    C4 C5 . 1.372(3) ?
    C4 C3 . 1.389(3) ?
    C4 H4 . 0.9300 ?
    C5 H5 . 0.9300 ?
    C3 C6 . 1.510(3) ?
    C11 C10 . 1.378(3) ?
    C11 H10 . 0.9300 ?
    C7 C8 . 1.377(3) ?
    C7 H6 . 0.9300 ?
    C9 C10 . 1.373(3) ?
    C9 C8 . 1.378(3) ?
    C9 C12 . 1.507(3) ?
    C8 H7 . 0.9300 ?
    C10 H9 . 0.9300 ?
    O2 C13 . 1.2495(17) yes
    O1 C13 . 1.2460(17) yes
    C13 C14 . 1.5115(18) ?
    C14 C19 . 1.383(2) ?
    C14 C15 . 1.388(2) ?
    C6 H13A . 0.9600 ?
    C6 H13B . 0.9600 ?
    C6 H13C . 0.9600 ?
    C15 C16 . 1.394(2) ?
    C15 H18 . 0.9300 ?
    C19 C18 . 1.388(2) ?
    C19 H14 . 0.9300 ?
    C17 C18 . 1.371(3) ?
    C17 C16 . 1.385(3) ?
    C17 N4 . 1.478(2) ?
    C16 H17 . 0.9300 ?
    C18 H15 . 0.9300 ?
    O3 C20 2_755 1.2358(15) yes
    O4 C20 . 1.2523(16) yes
    C20 O3 2_755 1.2358(15) ?
    C20 C21 . 1.5065(15) ?
    C12 H20A . 0.9600 ?
    C12 H20B . 0.9600 ?
    C12 H20C . 0.9600 ?
    O7 N4 . 1.230(3) yes
    N4 O8 . 1.198(3) yes
    C21 C26 . 1.3852(17) ?
    C21 C22 . 1.3889(16) ?
    C22 C23 . 1.3909(18) ?
    C22 H25 . 0.9300 ?
    C26 C25 . 1.3905(17) ?
    C26 H26 . 0.9300 ?
    C24 C23 . 1.369(2) ?
    C24 C25 . 1.372(2) ?
    C24 N3 . 1.4779(16) ?
    C23 H29 . 0.9300 ?
    C25 H27 . 0.9300 ?
    N3 O6 . 1.204(2) yes
    N3 O5 . 1.212(2) yes
loop_
    _geom_angle_atom_site_label_1
    _geom_angle_atom_site_label_2
    _geom_angle_atom_site_label_3
    _geom_angle_site_symmetry_1
    _geom_angle_site_symmetry_3
    _geom_angle
    _geom_angle_publ_flag
    O3 Mn1 O4 . . 120.82(4) yes
    O3 Mn1 N2 . . 89.91(5) yes
    O4 Mn1 N2 . . 89.04(4) yes
    O3 Mn1 O2 . . 88.38(4) yes
    O4 Mn1 O2 . . 150.77(4) yes
    N2 Mn1 O2 . . 89.75(5) yes
    O3 Mn1 N1 . . 88.27(5) yes
    O4 Mn1 N1 . . 90.22(4) yes
    N2 Mn1 N1 . . 177.33(4) yes
    O2 Mn1 N1 . . 92.15(4) yes
    O3 Mn1 O1 . . 144.94(4) yes
    O4 Mn1 O1 . . 94.05(4) yes
    N2 Mn1 O1 . . 94.59(4) yes
    O2 Mn1 O1 . . 56.95(4) yes
    N1 Mn1 O1 . . 88.02(5) yes
    O3 Mn1 C13 . . 116.67(4) ?
    O4 Mn1 C13 . . 122.47(4) ?
    N2 Mn1 C13 . . 93.26(4) ?
    O2 Mn1 C13 . . 28.53(4) ?
    N1 Mn1 C13 . . 89.30(4) ?
    O1 Mn1 C13 . . 28.44(4) ?
    O3 Mn1 Mn1 . 2_755 44.99(3) ?
    O4 Mn1 Mn1 . 2_755 75.87(3) ?
    N2 Mn1 Mn1 . 2_755 87.25(3) ?
    O2 Mn1 Mn1 . 2_755 133.23(3) ?
    N1 Mn1 Mn1 . 2_755 90.09(3) ?
    O1 Mn1 Mn1 . 2_755 169.73(3) ?
    C13 Mn1 Mn1 . 2_755 161.66(3) ?
    C11 N1 C7 . . 116.50(15) ?
    C11 N1 Mn1 . . 122.21(11) ?
    C7 N1 Mn1 . . 121.12(11) ?
    C5 N2 C1 . . 116.88(14) ?
    C5 N2 Mn1 . . 118.98(10) ?
    C1 N2 Mn1 . . 124.14(10) ?
    N2 C1 C2 . . 123.16(15) ?
    N2 C1 H1 . . 118.4 ?
    C2 C1 H1 . . 118.4 ?
    C1 C2 C3 . . 120.12(15) ?
    C1 C2 H2 . . 119.9 ?
    C3 C2 H2 . . 119.9 ?
    C5 C4 C3 . . 119.99(16) ?
    C5 C4 H4 . . 120.0 ?
    C3 C4 H4 . . 120.0 ?
    N2 C5 C4 . . 123.14(16) ?
    N2 C5 H5 . . 118.4 ?
    C4 C5 H5 . . 118.4 ?
    C2 C3 C4 . . 116.67(15) ?
    C2 C3 C6 . . 122.02(18) ?
    C4 C3 C6 . . 121.31(19) ?
    N1 C11 C10 . . 123.56(17) ?
    N1 C11 H10 . . 118.2 ?
    C10 C11 H10 . . 118.2 ?
    N1 C7 C8 . . 123.10(17) ?
    N1 C7 H6 . . 118.5 ?
    C8 C7 H6 . . 118.5 ?
    C10 C9 C8 . . 116.18(16) ?
    C10 C9 C12 . . 121.6(2) ?
    C8 C9 C12 . . 122.2(2) ?
    C7 C8 C9 . . 120.40(18) ?
    C7 C8 H7 . . 119.8 ?
    C9 C8 H7 . . 119.8 ?
    C9 C10 C11 . . 120.27(18) ?
    C9 C10 H9 . . 119.9 ?
    C11 C10 H9 . . 119.9 ?
    C13 O2 Mn1 . . 91.41(8) yes
    C13 O1 Mn1 . . 88.68(8) yes
    O1 C13 O2 . . 122.88(12) ?
    O1 C13 C14 . . 119.14(12) ?
    O2 C13 C14 . . 117.98(12) ?
    O1 C13 Mn1 . . 62.88(7) ?
    O2 C13 Mn1 . . 60.06(7) ?
    C14 C13 Mn1 . . 176.03(10) ?
    C19 C14 C15 . . 120.42(13) ?
    C19 C14 C13 . . 120.16(13) ?
    C15 C14 C13 . . 119.42(13) ?
    C3 C6 H13A . . 109.5 ?
    C3 C6 H13B . . 109.5 ?
    H13A C6 H13B . . 109.5 ?
    C3 C6 H13C . . 109.5 ?
    H13A C6 H13C . . 109.5 ?
    H13B C6 H13C . . 109.5 ?
    C14 C15 C16 . . 119.86(16) ?
    C14 C15 H18 . . 120.1 ?
    C16 C15 H18 . . 120.1 ?
    C14 C19 C18 . . 120.55(16) ?
    C14 C19 H14 . . 119.7 ?
    C18 C19 H14 . . 119.7 ?
    C18 C17 C16 . . 123.28(14) ?
    C18 C17 N4 . . 118.56(19) ?
    C16 C17 N4 . . 118.15(19) ?
    C17 C16 C15 . . 117.91(16) ?
    C17 C16 H17 . . 121.0 ?
    C15 C16 H17 . . 121.0 ?
    C17 C18 C19 . . 117.93(17) ?
    C17 C18 H15 . . 121.0 ?
    C19 C18 H15 . . 121.0 ?
    C20 O3 Mn1 2_755 . 178.20(10) yes
    C20 O4 Mn1 . . 116.68(8) yes
    O3 C20 O4 2_755 . 123.88(11) ?
    O3 C20 C21 2_755 . 118.52(11) ?
    O4 C20 C21 . . 117.61(10) ?
    C9 C12 H20A . . 109.5 ?
    C9 C12 H20B . . 109.5 ?
    H20A C12 H20B . . 109.5 ?
    C9 C12 H20C . . 109.5 ?
    H20A C12 H20C . . 109.5 ?
    H20B C12 H20C . . 109.5 ?
    O8 N4 O7 . . 124.4(2) ?
    O8 N4 C17 . . 118.2(2) ?
    O7 N4 C17 . . 117.4(2) ?
    C26 C21 C22 . . 120.08(11) ?
    C26 C21 C20 . . 120.01(10) ?
    C22 C21 C20 . . 119.91(11) ?
    C21 C22 C23 . . 120.16(12) ?
    C21 C22 H25 . . 119.9 ?
    C23 C22 H25 . . 119.9 ?
    C21 C26 C25 . . 120.02(12) ?
    C21 C26 H26 . . 120.0 ?
    C25 C26 H26 . . 120.0 ?
    C23 C24 C25 . . 123.12(11) ?
    C23 C24 N3 . . 118.70(13) ?
    C25 C24 N3 . . 118.17(14) ?
    C24 C23 C22 . . 118.22(12) ?
    C24 C23 H29 . . 120.9 ?
    C22 C23 H29 . . 120.9 ?
    C24 C25 C26 . . 118.39(13) ?
    C24 C25 H27 . . 120.8 ?
    C26 C25 H27 . . 120.8 ?
    O6 N3 O5 . . 123.18(15) ?
    O6 N3 C24 . . 118.46(16) ?
    O5 N3 C24 . . 118.36(15) ?
loop_
    _geom_hbond_atom_site_label_D
    _geom_hbond_atom_site_label_H
    _geom_hbond_atom_site_label_A
    _geom_hbond_site_symmetry_A
    _geom_hbond_distance_DH
    _geom_hbond_distance_HA
    _geom_hbond_distance_DA
    _geom_hbond_angle_DHA
    C1 H1 O4 . 0.93 2.61 3.172(2) 119.3
    C2 H2 O1 2_655 0.93 2.65 3.278(2) 125.1
    C11 H10 O4 . 0.93 2.55 3.161(2) 124.0
    C22 H25 Cg 2_655 0.93 2.80 3.6844(16) 160
_shelx_hkl_file
;
  -1   0   0   20.08    0.58
  -1   0   0   23.06    0.55
  -2   0   0   82.88    2.23
  -2   0   0   87.15    2.12
   2   0   0   81.40    2.11
  -3   0   0    0.62    0.02
   3   0   0    0.66    0.02
   3   0   0    0.67    0.02
   3   0   0    0.58    0.03
   3   0   0    0.61    0.02
  -4   0   0   26.94    0.63
   4   0   0   26.94    0.64
   4   0   0   28.44    0.70
   4   0   0   27.53    0.70
   4   0   0   27.12    0.70
   4   0   0   28.83    0.74
  -5   0   0    2.97    0.09
  -5   0   0    3.10    0.09
   5   0   0    3.31    0.09
   5   0   0    3.05    0.10
   5   0   0    3.19    0.10
   5   0   0    3.13    0.09
   5   0   0    3.21    0.10
   5   0   0    3.22    0.09
  -6   0   0    0.08    0.01
  -6   0   0    0.13    0.02
  -6   0   0    0.07    0.02
   6   0   0    0.06    0.01
   6   0   0    0.07    0.01
   6   0   0    0.07    0.02
   6   0   0    0.15    0.03
   6   0   0    0.06    0.03
  -7   0   0    0.10    0.02
  -7   0   0    0.11    0.02
  -7   0   0    0.09    0.02
   7   0   0    0.12    0.03
   7   0   0    0.16    0.03
  -8   0   0    2.74    0.10
  -8   0   0    2.88    0.09
  -8   0   0    2.98    0.10
   8   0   0    2.85    0.11
   8   0   0    2.87    0.11
  -9   0   0    2.07    0.09
  -9   0   0    1.95    0.07
  -9   0   0    2.01    0.09
   9   0   0    1.91    0.09
   9   0   0    1.97    0.09
 -10   0   0    0.20    0.03
 -10   0   0    0.22    0.04
 -10   0   0    0.22    0.04
  10   0   0    0.17    0.05
  10   0   0    0.14    0.04
 -11   0   0   -0.03    0.02
 -11   0   0   -0.06    0.02
 -11   0   0   -0.05    0.03
  11   0   0   -0.01    0.05
  11   0   0   -0.10    0.03
  11  -1   0    0.07    0.04
  11  -1   0    0.10    0.05
 -11   1   0    0.13    0.03
 -11   1   0    0.07    0.04
 -11   1   0    0.10    0.04
  10  -1   0    0.06    0.04
  10  -1   0    0.08    0.04
 -10   1   0    0.05    0.03
 -10   1   0    0.08    0.02
 -10   1   0    0.03    0.03
   9  -1   0    0.95    0.06
   9  -1   0    0.86    0.07
  -9   1   0    0.86    0.06
  -9   1   0    1.01    0.06
  -9   1   0    1.11    0.05
   8  -1   0    6.12    0.18
   8  -1   0    6.42    0.18
  -8   1   0    6.34    0.18
  -8   1   0    6.34    0.18
  -8   1   0    6.12    0.16
   7  -1   0    3.12    0.11
   7  -1   0    3.10    0.11
  -7   1   0    3.24    0.10
  -7   1   0    3.21    0.10
  -7   1   0    3.25    0.09
   6  -1   0    2.83    0.09
   6  -1   0    2.80    0.09
   6  -1   0    2.84    0.09
   6  -1   0    2.70    0.10
  -6   1   0    2.65    0.09
  -6   1   0    2.71    0.09
  -6   1   0    2.70    0.07
   5  -1   0    4.95    0.14
   5  -1   0    5.12    0.14
   5  -1   0    5.15    0.14
   5  -1   0    5.07    0.15
  -5   1   0    4.96    0.13
  -5   1   0    4.95    0.13
   4  -1   0    1.87    0.06
   4  -1   0    1.92    0.07
   4  -1   0    1.99    0.06
  -4   1   0    1.82    0.06
   3  -1   0   70.92    1.89
   3  -1   0   70.48    1.77
  -2   1   0    0.40    0.02
   1  -1   0    0.00    0.00
  -1  -1   0  223.50    6.12
   1   1   0  222.35    5.54
  -2  -1   0   12.95    0.34
   2   1   0   12.75    0.33
  -3  -1   0    0.00    0.01
   3   1   0    0.00    0.01
   3   1   0    0.02    0.01
   3   1   0    0.00    0.00
  -4  -1   0    6.33    0.16
   4   1   0    6.63    0.18
   4   1   0    6.61    0.18
   4   1   0    6.67    0.18
  -5  -1   0    2.38    0.08
  -5  -1   0    2.40    0.08
   5   1   0    2.48    0.08
   5   1   0    2.50    0.09
   5   1   0    2.30    0.08
   5   1   0    2.41    0.07
   5   1   0    2.54    0.08
  -6  -1   0    0.47    0.04
  -6  -1   0    0.59    0.03
  -6  -1   0    0.52    0.04
   6   1   0    0.59    0.05
   6   1   0    0.52    0.04
   6   1   0    0.52    0.03
  -7  -1   0    0.87    0.04
  -7  -1   0    0.89    0.05
  -7  -1   0    0.91    0.05
   7   1   0    0.83    0.05
   7   1   0    0.86    0.04
   7   1   0    0.93    0.06
  -8  -1   0    3.67    0.12
  -8  -1   0    3.79    0.12
  -8  -1   0    3.78    0.11
   8   1   0    3.68    0.13
   8   1   0    3.51    0.10
   8   1   0    3.79    0.13
  -9  -1   0    1.75    0.08
  -9  -1   0    1.76    0.07
  -9  -1   0    1.79    0.08
   9   1   0    1.75    0.09
   9   1   0    1.62    0.09
 -10  -1   0    0.12    0.03
 -10  -1   0    0.16    0.04
 -10  -1   0    0.12    0.04
  10   1   0    0.09    0.05
  10   1   0    0.13    0.04
 -11  -1   0    0.16    0.04
 -11  -1   0    0.11    0.03
 -11  -1   0    0.14    0.04
  11   1   0    0.17    0.05
  11   1   0    0.13    0.05
 -12   2   0    0.21    0.03
  11  -2   0    0.07    0.04
  11  -2   0    0.08    0.05
 -11   2   0    0.05    0.03
 -11   2   0    0.05    0.02
 -11   2   0    0.08    0.03
  10  -2   0    0.06    0.04
  10  -2   0    0.04    0.04
 -10   2   0    0.04    0.02
 -10   2   0   -0.02    0.03
 -10   2   0    0.01    0.03
   9  -2   0    0.83    0.06
   9  -2   0    0.73    0.06
  -9   2   0    0.82    0.04
  -9   2   0    0.91    0.06
  -9   2   0    0.98    0.06
   8  -2   0    1.91    0.08
   8  -2   0    1.97    0.08
  -8   2   0    1.95    0.06
  -8   2   0    1.75    0.07
  -8   2   0    1.90    0.08
   7  -2   0    7.25    0.20
   7  -2   0    7.16    0.19
  -7   2   0    7.27    0.19
  -7   2   0    7.12    0.19
  -7   2   0    7.04    0.17
   6  -2   0    0.01    0.01
   6  -2   0    0.00    0.02
   6  -2   0   -0.01    0.01
   6  -2   0   -0.03    0.02
  -6   2   0    0.01    0.01
  -6   2   0    0.00    0.01
  -6   2   0    0.00    0.01
   5  -2   0    0.04    0.01
   5  -2   0    0.04    0.01
   5  -2   0    0.04    0.02
  -5   2   0    0.04    0.01
   4  -2   0    1.20    0.05
   4  -2   0    1.16    0.04
   4  -2   0    1.18    0.04
  -4   2   0    1.20    0.04
   3  -2   0    0.24    0.02
   2  -2   0    1.84    0.05
  -1   2   0   15.19    0.44
  -1   2   0   18.02    0.41
   0  -2   0   20.73    0.60
   0  -2   0   24.53    0.61
  -1  -2   0  135.36    3.68
   1   2   0  139.85    3.44
  -2  -2   0    1.10    0.04
   2   2   0    1.13    0.04
   2   2   0    1.07    0.04
   2   2   0    1.05    0.03
  -3  -2   0    0.01    0.01
  -3  -2   0   -0.01    0.01
   3   2   0   -0.02    0.01
   3   2   0    0.03    0.01
   3   2   0    0.01    0.01
   3   2   0    0.01    0.01
  -4  -2   0    2.68    0.08
  -4  -2   0    2.75    0.08
   4   2   0    2.82    0.09
   4   2   0    2.71    0.08
   4   2   0    2.71    0.07
   4   2   0    2.72    0.08
   4   2   0    2.66    0.08
  -5  -2   0    9.91    0.25
  -5  -2   0    9.92    0.23
  -5  -2   0   10.00    0.25
   5   2   0   10.19    0.23
   5   2   0   10.32    0.25
   5   2   0   10.12    0.25
  -6  -2   0   13.85    0.34
  -6  -2   0   13.73    0.32
  -6  -2   0   13.60    0.34
   6   2   0   13.69    0.37
   6   2   0   14.11    0.34
   6   2   0   13.80    0.34
  -7  -2   0    3.27    0.11
  -7  -2   0    3.35    0.11
  -7  -2   0    3.25    0.10
   7   2   0    3.36    0.10
   7   2   0    3.26    0.12
   7   2   0    3.51    0.12
  -8  -2   0    0.54    0.05
  -8  -2   0    0.57    0.05
  -8  -2   0    0.51    0.04
   8   2   0    0.56    0.05
   8   2   0    0.53    0.03
   8   2   0    0.60    0.06
  -9  -2   0    0.66    0.06
  -9  -2   0    0.73    0.05
  -9  -2   0    0.73    0.05
   9   2   0    0.76    0.07
   9   2   0    0.62    0.06
   9   2   0    0.69    0.03
 -10  -2   0    1.61    0.09
 -10  -2   0    1.69    0.08
 -10  -2   0    1.72    0.09
  10   2   0    1.54    0.09
  10   2   0    1.69    0.10
 -11  -2   0    0.07    0.03
 -11  -2   0    0.03    0.04
 -11  -2   0    0.01    0.04
  11   2   0    0.03    0.04
  12  -3   0    0.21    0.05
  12  -3   0    0.28    0.05
 -12   3   0    0.25    0.03
 -12   3   0    0.33    0.05
 -12   3   0    0.34    0.05
  11  -3   0    0.42    0.06
  11  -3   0    0.45    0.06
 -11   3   0    0.44    0.05
 -11   3   0    0.37    0.05
 -11   3   0    0.42    0.04
  10  -3   0    0.05    0.04
  10  -3   0    0.11    0.04
 -10   3   0    0.05    0.02
 -10   3   0    0.06    0.03
 -10   3   0    0.08    0.03
   9  -3   0    0.81    0.06
   9  -3   0    0.79    0.06
  -9   3   0    0.84    0.04
  -9   3   0    0.78    0.05
  -9   3   0    0.80    0.05
   8  -3   0    0.78    0.06
   8  -3   0    0.74    0.05
  -8   3   0    0.78    0.03
  -8   3   0    0.83    0.05
  -8   3   0    0.88    0.05
   7  -3   0    6.64    0.18
   7  -3   0    6.71    0.18
  -7   3   0    6.78    0.18
  -7   3   0    6.81    0.15
  -7   3   0    6.76    0.18
   6  -3   0   25.31    0.59
   6  -3   0   24.33    0.65
   6  -3   0   25.39    0.59
   6  -3   0   26.84    0.69
  -6   3   0   25.46    0.59
  -6   3   0   24.65    0.59
   5  -3   0    8.95    0.25
   5  -3   0    8.57    0.22
   5  -3   0    8.76    0.24
  -5   3   0    8.73    0.22
   4  -3   0    1.07    0.04
   4  -3   0    1.04    0.04
   3  -3   0   14.90    0.39
   3  -3   0   15.80    0.42
   2  -3   0    0.13    0.01
   2  -3   0    0.08    0.01
  -2   3   0    0.10    0.01
   1  -3   0   16.22    0.42
  -1   3   0   14.84    0.42
  -1   3   0   15.15    0.38
   0  -3   0   -0.03    0.01
   0   3   0   -0.04    0.01
  -1  -3   0    8.33    0.21
   2   3   0    0.23    0.02
   2   3   0    0.26    0.02
   2   3   0    0.30    0.02
  -3  -3   0   22.07    0.52
   3   3   0   22.89    0.57
   3   3   0   21.71    0.52
   3   3   0   22.08    0.51
   3   3   0   23.44    0.60
  -4  -3   0    0.14    0.02
  -4  -3   0    0.14    0.02
  -4  -3   0    0.11    0.02
   4   3   0    0.15    0.01
   4   3   0    0.16    0.01
   4   3   0    0.16    0.02
  -5  -3   0    1.28    0.05
  -5  -3   0    1.30    0.05
  -5  -3   0    1.32    0.05
  -5  -3   0    1.19    0.04
   5   3   0    1.25    0.04
   5   3   0    1.31    0.06
   5   3   0    1.41    0.06
  -6  -3   0    2.72    0.09
  -6  -3   0    2.84    0.08
  -6  -3   0    2.89    0.07
  -6  -3   0    2.78    0.09
   6   3   0    2.71    0.10
   6   3   0    2.70    0.07
   6   3   0    2.76    0.10
  -7  -3   0   14.35    0.37
  -7  -3   0   14.85    0.35
  -7  -3   0   14.66    0.32
  -7  -3   0   14.87    0.37
   7   3   0   14.64    0.37
   7   3   0   14.98    0.40
   7   3   0   15.19    0.37
  -8  -3   0    1.53    0.07
  -8  -3   0    1.58    0.08
  -8  -3   0    1.50    0.08
   8   3   0    1.59    0.08
   8   3   0    1.55    0.06
   8   3   0    1.67    0.09
  -9  -3   0    0.27    0.04
  -9  -3   0    0.41    0.04
  -9  -3   0    0.39    0.05
   9   3   0    0.37    0.05
   9   3   0    0.35    0.05
 -10  -3   0    0.55    0.05
 -10  -3   0    0.56    0.06
 -10  -3   0    0.61    0.06
  10   3   0    0.38    0.06
  12  -4   0    0.03    0.05
  12  -4   0    0.07    0.04
 -12   4   0    0.03    0.03
 -12   4   0    0.01    0.02
 -12   4   0    0.07    0.04
  11  -4   0    0.34    0.05
  11  -4   0    0.48    0.06
 -11   4   0    0.40    0.05
 -11   4   0    0.39    0.05
 -11   4   0    0.42    0.03
  10  -4   0    1.87    0.09
  10  -4   0    1.74    0.09
 -10   4   0    2.00    0.09
 -10   4   0    1.89    0.06
 -10   4   0    1.88    0.09
   9  -4   0    1.26    0.07
   9  -4   0    1.10    0.07
  -9   4   0    1.26    0.06
  -9   4   0    1.13    0.06
  -9   4   0    1.14    0.04
   8  -4   0    0.00    0.02
   8  -4   0   -0.03    0.03
  -8   4   0    0.02    0.02
  -8   4   0    0.01    0.01
  -8   4   0    0.02    0.02
   7  -4   0    0.53    0.04
   7  -4   0    0.63    0.04
   7  -4   0    0.62    0.04
  -7   4   0    0.56    0.02
  -7   4   0    0.49    0.04
  -7   4   0    0.56    0.04
   6  -4   0   11.98    0.30
   6  -4   0   13.03    0.34
   6  -4   0   12.26    0.30
   6  -4   0   12.09    0.33
  -6   4   0   11.94    0.29
  -6   4   0   12.02    0.30
   5  -4   0   13.15    0.35
   5  -4   0   13.51    0.37
   5  -4   0   13.18    0.32
  -5   4   0   12.85    0.31
   4  -4   0    0.74    0.03
   3  -4   0    4.63    0.13
   3  -4   0    4.42    0.12
   2  -4   0    6.86    0.19
   2  -4   0    6.60    0.17
  -2   4   0    6.37    0.17
  -2   4   0    6.50    0.19
   1  -4   0   19.45    0.51
  -1   4   0   18.47    0.52
   0  -4   0   34.42    0.76
   0  -4   0   30.37    0.84
   0  -4   0   34.91    0.90
   0   4   0   35.03    0.90
  -1  -4   0    0.09    0.01
  -1  -4   0    0.08    0.01
   1   4   0    0.07    0.01
  -2  -4   0   72.40    1.65
   2   4   0   71.83    1.65
   2   4   0   75.28    1.97
  -3  -4   0    5.28    0.13
  -3  -4   0    4.83    0.13
  -3  -4   0    4.95    0.12
  -3  -4   0    5.02    0.13
   3   4   0    5.03    0.13
   3   4   0    5.12    0.13
   3   4   0    4.95    0.13
   3   4   0    5.29    0.15
  -4  -4   0    0.04    0.01
  -4  -4   0    0.02    0.01
  -4  -4   0    0.03    0.01
  -4  -4   0    0.07    0.02
   4   4   0    0.03    0.01
   4   4   0    0.04    0.02
   4   4   0    0.04    0.02
   4   4   0    0.06    0.01
  -5  -4   0    3.21    0.09
  -5  -4   0    3.24    0.08
  -5  -4   0    3.21    0.10
  -5  -4   0    3.36    0.10
   5   4   0    3.23    0.09
   5   4   0    3.54    0.11
   5   4   0    3.33    0.11
  -6  -4   0    1.55    0.07
  -6  -4   0    1.41    0.06
  -6  -4   0    1.44    0.06
  -6  -4   0    1.48    0.05
   6   4   0    1.49    0.07
   6   4   0    1.47    0.07
   6   4   0    1.48    0.05
  -7  -4   0    2.25    0.07
  -7  -4   0    2.36    0.09
  -7  -4   0    2.37    0.09
  -7  -4   0    2.44    0.08
   7   4   0    2.42    0.09
   7   4   0    2.38    0.10
  -8  -4   0    2.09    0.07
  -8  -4   0    2.02    0.09
  -8  -4   0    2.22    0.08
  -8  -4   0    2.13    0.09
   8   4   0    2.05    0.09
   8   4   0    2.03    0.08
  -9  -4   0    0.05    0.03
  -9  -4   0    0.11    0.03
  -9  -4   0    0.10    0.02
  -9  -4   0    0.11    0.04
   9   4   0    0.11    0.04
 -10  -4   0    0.15    0.03
 -10  -4   0    0.14    0.04
 -10  -4   0    0.13    0.03
 -10  -4   0    0.16    0.05
  12  -5   0    0.19    0.05
  12  -5   0    0.15    0.05
 -12   5   0    0.23    0.04
 -12   5   0    0.11    0.03
 -12   5   0    0.20    0.04
  11  -5   0    0.09    0.04
  11  -5   0    0.02    0.04
 -11   5   0    0.00    0.02
 -11   5   0    0.01    0.03
 -11   5   0    0.01    0.02
  10  -5   0    1.22    0.07
  10  -5   0    1.13    0.07
 -10   5   0    1.28    0.07
 -10   5   0    1.25    0.07
 -10   5   0    1.20    0.05
   9  -5   0    1.97    0.09
   9  -5   0    2.08    0.09
  -9   5   0    1.93    0.08
  -9   5   0    1.94    0.06
  -9   5   0    1.95    0.08
  -8   5   0    0.45    0.04
  -8   5   0    0.38    0.02
  -8   5   0    0.43    0.04
   7  -5   0    0.92    0.05
   7  -5   0    0.88    0.05
   7  -5   0    0.88    0.05
  -7   5   0    0.88    0.04
  -7   5   0    0.88    0.04
   6  -5   0    8.07    0.22
   6  -5   0    7.82    0.20
   6  -5   0    8.08    0.20
   6  -5   0    7.89    0.23
  -6   5   0    7.69    0.20
  -6   5   0    7.54    0.20
   5  -5   0   26.71    0.69
   5  -5   0   27.52    0.74
   5  -5   0   27.39    0.63
  -5   5   0   26.97    0.62
   4  -5   0    2.94    0.09
   4  -5   0    2.93    0.10
  -4   5   0    3.01    0.10
   3  -5   0    2.77    0.09
   3  -5   0    2.80    0.08
  -3   5   0    2.73    0.10
   2  -5   0   34.17    0.90
  -2   5   0   32.82    0.83
  -2   5   0   33.36    0.91
   1  -5   0   62.14    1.41
   1  -5   0   63.17    1.67
  -1   5   0   62.71    1.68
   0  -5   0  107.04    2.39
   0  -5   0  105.10    2.82
   0   5   0  103.07    2.82
  -1  -5   0    5.53    0.15
  -1  -5   0    5.76    0.14
   1   5   0    5.80    0.17
  -2  -5   0   24.00    0.55
  -2  -5   0   23.46    0.56
  -2  -5   0   24.32    0.51
   2   5   0   24.20    0.56
   2   5   0   25.44    0.66
   2   5   0   23.70    0.50
  -3  -5   0   28.15    0.60
  -3  -5   0   27.28    0.66
  -3  -5   0   28.19    0.66
  -3  -5   0   28.56    0.66
   3   5   0   29.86    0.66
   3   5   0   29.21    0.66
   3   5   0   30.09    0.77
   3   5   0   28.27    0.60
  -4  -5   0    2.08    0.07
  -4  -5   0    1.98    0.07
  -4  -5   0    2.05    0.06
  -4  -5   0    2.05    0.07
   4   5   0    2.01    0.05
   4   5   0    2.00    0.06
   4   5   0    1.98    0.07
  -5  -5   0    0.51    0.03
  -5  -5   0    0.59    0.04
  -5  -5   0    0.64    0.04
  -5  -5   0    0.62    0.04
   5   5   0    0.55    0.04
   5   5   0    0.54    0.03
  -6  -5   0    0.32    0.03
  -6  -5   0    0.33    0.04
  -6  -5   0    0.26    0.03
  -6  -5   0    0.37    0.04
   6   5   0    0.30    0.02
   6   5   0    0.39    0.04
  -7  -5   0    0.75    0.04
  -7  -5   0    0.76    0.05
  -7  -5   0    0.98    0.06
  -7  -5   0    0.81    0.05
   7   5   0    0.78    0.03
   7   5   0    0.99    0.06
  -8  -5   0    2.04    0.09
  -8  -5   0    1.94    0.07
  -8  -5   0    2.00    0.08
  -8  -5   0    2.00    0.09
  -9  -5   0    0.85    0.06
  -9  -5   0    0.79    0.07
  -9  -5   0    0.79    0.05
  -9  -5   0    0.72    0.07
 -10  -5   0    0.01    0.04
 -10  -5   0   -0.04    0.03
 -10  -5   0    0.03    0.02
 -10  -5   0    0.03    0.03
  12  -6   0    0.19    0.05
 -12   6   0    0.19    0.04
 -12   6   0    0.20    0.03
  11  -6   0    0.08    0.04
  11  -6   0    0.11    0.04
 -11   6   0    0.08    0.03
 -11   6   0    0.06    0.02
 -11   6   0    0.08    0.03
  10  -6   0    0.03    0.03
  10  -6   0    0.05    0.04
 -10   6   0    0.02    0.01
 -10   6   0    0.02    0.02
 -10   6   0    0.00    0.03
   9  -6   0    0.80    0.06
   9  -6   0    0.76    0.06
  -9   6   0    0.80    0.05
  -9   6   0    0.73    0.05
  -9   6   0    0.71    0.03
   8  -6   0    0.57    0.05
   8  -6   0    0.61    0.05
  -8   6   0    0.58    0.04
  -8   6   0    0.62    0.04
   7  -6   0    0.16    0.03
   7  -6   0    0.17    0.03
   7  -6   0    0.14    0.02
  -7   6   0    0.15    0.02
  -7   6   0    0.16    0.03
  -7   6   0    0.18    0.02
   6  -6   0    4.24    0.12
   6  -6   0    4.10    0.13
   6  -6   0    4.28    0.12
  -6   6   0    4.00    0.11
  -6   6   0    3.97    0.11
  -6   6   0    4.01    0.14
   5  -6   0   27.16    0.76
   5  -6   0   28.38    0.64
  -5   6   0   27.73    0.77
  -5   6   0   27.81    0.64
   4  -6   0   12.94    0.36
  -4   6   0   12.80    0.37
   3  -6   0    4.78    0.14
  -3   6   0    4.61    0.15
   2  -6   0    3.34    0.11
  -2   6   0    3.30    0.11
   1  -6   0   17.33    0.48
   1  -6   0   17.39    0.39
  -1   6   0   17.26    0.48
   0  -6   0   48.42    1.32
   0  -6   0   50.11    1.11
   0   6   0   49.08    1.32
  -1  -6   0   13.94    0.32
   1   6   0   13.61    0.29
   1   6   0   13.53    0.33
   1   6   0   14.19    0.39
  -2  -6   0    0.05    0.02
  -2  -6   0    0.11    0.02
  -2  -6   0    0.02    0.01
   2   6   0    0.05    0.02
   2   6   0    0.06    0.01
   2   6   0    0.09    0.02
  -3  -6   0   16.03    0.38
  -3  -6   0   15.70    0.38
  -3  -6   0   16.42    0.38
  -3  -6   0   16.37    0.35
   3   6   0   16.36    0.38
   3   6   0   15.57    0.34
   3   6   0   16.63    0.45
  -4  -6   0   10.39    0.27
  -4  -6   0   10.57    0.27
  -4  -6   0   10.57    0.26
  -4  -6   0   10.96    0.24
   4   6   0   10.26    0.23
   4   6   0   11.10    0.26
  -5  -6   0    0.14    0.03
  -5  -6   0    0.11    0.02
  -5  -6   0    0.15    0.02
  -5  -6   0    0.16    0.03
   5   6   0    0.11    0.02
  -6  -6   0   -0.01    0.02
  -6  -6   0    0.00    0.02
  -6  -6   0    0.01    0.02
  -6  -6   0   -0.03    0.02
   6   6   0   -0.02    0.01
  -7  -6   0    2.35    0.08
  -7  -6   0    2.52    0.09
  -7  -6   0    2.45    0.10
  -7  -6   0    2.54    0.10
   7   6   0    2.33    0.07
  -8  -6   0    0.84    0.05
  -8  -6   0    0.91    0.07
  -8  -6   0    0.91    0.06
  -8  -6   0    0.82    0.06
  -9  -6   0    0.13    0.04
  -9  -6   0    0.11    0.03
  -9  -6   0    0.14    0.05
 -12   7   0    0.18    0.03
 -12   7   0    0.15    0.04
  11  -7   0   -0.01    0.03
 -11   7   0    0.01    0.02
 -11   7   0    0.00    0.03
  10  -7   0    0.02    0.03
 -10   7   0    0.01    0.01
 -10   7   0   -0.03    0.02
   9  -7   0    0.43    0.04
  -9   7   0    0.46    0.04
   8  -7   0    0.34    0.04
   8  -7   0    0.45    0.04
  -8   7   0    0.35    0.04
  -8   7   0    0.38    0.03
   7  -7   0    0.54    0.04
   7  -7   0    0.79    0.05
  -7   7   0    0.71    0.04
  -7   7   0    0.54    0.05
   6  -7   0    0.00    0.02
   6  -7   0    0.02    0.02
  -6   7   0    0.02    0.01
  -6   7   0    0.02    0.02
   5  -7   0    2.34    0.09
   5  -7   0    2.38    0.07
  -5   7   0    2.24    0.09
  -5   7   0    2.27    0.07
   4  -7   0   28.70    0.78
  -4   7   0   28.70    0.79
   3  -7   0   18.53    0.51
  -3   7   0   18.11    0.52
   2  -7   0    0.35    0.03
  -2   7   0    0.33    0.03
   1  -7   0    0.36    0.03
   1  -7   0    0.31    0.02
  -1   7   0    0.38    0.03
   0  -7   0   13.04    0.37
   0  -7   0   13.51    0.31
   0   7   0   12.95    0.31
   0   7   0   13.22    0.37
  -1  -7   0    6.90    0.15
  -1  -7   0    6.94    0.17
   1   7   0    6.67    0.15
   1   7   0    6.72    0.17
   1   7   0    6.87    0.21
  -2  -7   0    0.01    0.02
  -2  -7   0    0.02    0.01
  -2  -7   0    0.02    0.02
  -2  -7   0    0.04    0.01
   2   7   0    0.02    0.01
   2   7   0    0.04    0.01
   2   7   0    0.02    0.01
  -3  -7   0    0.66    0.03
  -3  -7   0    0.65    0.04
  -3  -7   0    0.55    0.04
  -3  -7   0    0.64    0.04
   3   7   0    0.65    0.03
   3   7   0    0.68    0.04
  -4  -7   0   10.75    0.24
  -4  -7   0   10.65    0.27
  -4  -7   0   10.36    0.27
  -4  -7   0   10.61    0.26
   4   7   0   11.13    0.27
   4   7   0   10.87    0.23
  -5  -7   0    0.26    0.04
  -5  -7   0    0.25    0.03
  -5  -7   0    0.21    0.02
  -5  -7   0    0.23    0.03
   5   7   0    0.25    0.03
  -6  -7   0    0.11    0.02
  -6  -7   0    0.12    0.03
  -6  -7   0    0.17    0.04
   6   7   0    0.15    0.02
  -7  -7   0    0.33    0.04
  -7  -7   0    0.27    0.04
  -7  -7   0    0.32    0.03
   7   7   0    0.34    0.03
  -8  -7   0    0.00    0.04
  -8  -7   0   -0.01    0.02
  -8  -7   0    0.02    0.03
  -9  -7   0    0.36    0.05
  -9  -7   0    0.41    0.06
  -9  -7   0    0.29    0.04
 -12   8   0    0.37    0.03
 -11   8   0    0.11    0.02
 -10   8   0    0.00    0.01
   8  -8   0    0.67    0.05
  -8   8   0    0.67    0.05
   7  -8   0    1.33    0.07
  -7   8   0    1.38    0.07
   6  -8   0    0.21    0.03
  -6   8   0    0.25    0.03
   5  -8   0    2.08    0.08
  -5   8   0    2.20    0.09
   4  -8   0    0.18    0.02
  -4   8   0    0.16    0.03
  -4   8   0    0.18    0.01
   3  -8   0    8.81    0.26
  -3   8   0    8.39    0.20
  -3   8   0    8.93    0.27
   2  -8   0    3.09    0.11
  -2   8   0    3.10    0.11
   1  -8   0    0.01    0.01
   1  -8   0    0.01    0.01
  -1   8   0    0.00    0.01
   0  -8   0    0.02    0.02
   0  -8   0    0.07    0.01
   0   8   0    0.07    0.01
   0   8   0    0.06    0.02
   0   8   0    0.04    0.02
   0   8   0    0.03    0.01
  -1  -8   0    0.15    0.02
  -1  -8   0    0.14    0.02
   1   8   0    0.15    0.01
   1   8   0    0.28    0.03
  -2  -8   0    5.32    0.14
  -2  -8   0    5.26    0.14
  -2  -8   0    5.29    0.14
  -2  -8   0    5.38    0.12
   2   8   0    5.03    0.14
   2   8   0    5.19    0.12
   2   8   0    5.39    0.17
  -3  -8   0    0.13    0.02
  -3  -8   0    0.14    0.02
  -3  -8   0    0.19    0.03
  -3  -8   0    0.13    0.03
   3   8   0    0.15    0.02
   3   8   0    0.13    0.02
  -4  -8   0    4.78    0.14
  -4  -8   0    4.69    0.12
  -4  -8   0    4.95    0.14
  -4  -8   0    4.72    0.13
   4   8   0    4.76    0.14
   4   8   0    4.82    0.11
  -5  -8   0    2.60    0.09
  -5  -8   0    2.70    0.08
  -5  -8   0    2.71    0.10
  -5  -8   0    2.91    0.10
   5   8   0    2.75    0.09
  -6  -8   0    0.58    0.05
  -6  -8   0    0.65    0.06
  -6  -8   0    0.66    0.04
   6   8   0    0.67    0.04
  -7  -8   0    0.66    0.04
  -7  -8   0    0.65    0.06
  -7  -8   0    0.72    0.06
   7   8   0    0.62    0.04
  -8  -8   0    0.13    0.03
  -8  -8   0    0.19    0.04
  -8  -8   0    0.04    0.04
 -11   9   0    0.66    0.03
   8  -9   0    6.29    0.20
  -8   9   0    6.18    0.21
   7  -9   0   -0.01    0.02
  -7   9   0    0.01    0.02
   6  -9   0    0.80    0.05
  -6   9   0    0.84    0.06
   5  -9   0    4.97    0.16
  -5   9   0    4.90    0.17
  -5   9   0    4.97    0.12
   4  -9   0    2.85    0.10
  -4   9   0    2.88    0.07
  -4   9   0    2.92    0.11
   3  -9   0   10.39    0.30
  -3   9   0    9.92    0.23
  -3   9   0   10.15    0.31
   2  -9   0    1.93    0.08
  -2   9   0    1.87    0.06
  -2   9   0    1.93    0.08
   1  -9   0    1.00    0.03
   1  -9   0    0.95    0.05
  -1   9   0    0.99    0.04
  -1   9   0    0.88    0.05
  -1   9   0    0.90    0.03
   0  -9   0    0.05    0.01
   0  -9   0    0.07    0.02
   0   9   0    0.10    0.02
   0   9   0    0.08    0.01
   0   9   0    0.08    0.02
  -1  -9   0    1.16    0.05
  -1  -9   0    1.12    0.04
   1   9   0    1.06    0.05
   1   9   0    1.06    0.06
   1   9   0    1.08    0.04
   1   9   0    1.06    0.05
  -2  -9   0    1.52    0.06
  -2  -9   0    1.45    0.05
  -2  -9   0    1.61    0.07
   2   9   0    1.45    0.05
   2   9   0    1.52    0.06
   2   9   0    1.44    0.07
  -3  -9   0    4.13    0.13
  -3  -9   0    4.09    0.12
  -3  -9   0    4.40    0.11
   3   9   0    4.36    0.10
   3   9   0    4.28    0.13
  -4  -9   0    0.24    0.03
  -4  -9   0    0.24    0.04
  -4  -9   0    0.23    0.03
   4   9   0    0.24    0.03
   4   9   0    0.20    0.02
  -5  -9   0    1.93    0.08
  -5  -9   0    1.93    0.09
  -5  -9   0    2.10    0.07
   5   9   0    1.94    0.07
  -6  -9   0    0.51    0.04
  -6  -9   0    0.53    0.06
  -6  -9   0    0.41    0.04
   6   9   0    0.47    0.04
  -7  -9   0    2.03    0.10
  -7  -9   0    1.88    0.07
   7   9   0    1.82    0.07
 -11  10   0    0.24    0.02
   8 -10   0    0.08    0.03
  -8  10   0    0.08    0.03
   7 -10   0    1.67    0.08
  -7  10   0    1.59    0.09
  -7  10   0    1.65    0.04
   6 -10   0    0.75    0.05
  -6  10   0    0.77    0.06
  -6  10   0    0.81    0.03
   5 -10   0    1.59    0.08
  -5  10   0    1.59    0.08
  -5  10   0    1.67    0.05
   4 -10   0   -0.01    0.02
  -4  10   0   -0.01    0.02
  -4  10   0    0.01    0.01
   3 -10   0    3.38    0.12
  -3  10   0    3.28    0.09
  -3  10   0    3.42    0.13
   2 -10   0    3.66    0.13
  -2  10   0    3.77    0.10
  -2  10   0    3.83    0.14
   1 -10   0    0.38    0.02
   1 -10   0    0.27    0.03
  -1  10   0    0.29    0.04
  -1  10   0    0.30    0.02
  -1  10   0    0.34    0.03
  -1  10   0    0.26    0.02
   0 -10   0    0.04    0.01
   0 -10   0    0.03    0.02
   0  10   0    0.06    0.01
   0  10   0    0.05    0.02
   0  10   0    0.07    0.02
  -1 -10   0    0.04    0.02
   1  10   0    0.04    0.02
   1  10   0    0.02    0.01
   1  10   0    0.02    0.02
  -2 -10   0    0.05    0.02
   2  10   0    0.04    0.01
  -3 -10   0    3.90    0.12
  -3 -10   0    3.97    0.10
  -3 -10   0    3.99    0.13
   3  10   0    4.08    0.12
   3  10   0    4.01    0.10
  -4 -10   0    0.95    0.07
  -4 -10   0    0.89    0.05
  -4 -10   0    0.85    0.04
   4  10   0    0.90    0.05
   4  10   0    0.94    0.04
  -5 -10   0   -0.02    0.03
  -5 -10   0    0.02    0.03
  -5 -10   0    0.00    0.02
   5  10   0    0.00    0.02
  -6 -10   0    1.81    0.10
  -6 -10   0    1.74    0.07
  -6 -10   0    1.65    0.08
   6  10   0    1.70    0.07
  -7 -10   0    1.38    0.09
  -7 -10   0    1.27    0.06
   7  10   0    1.32    0.06
  -8  11   0    0.06    0.01
   7 -11   0    0.47    0.05
  -7  11   0    0.44    0.02
  -7  11   0    0.37    0.05
   6 -11   0    1.52    0.08
  -6  11   0    1.52    0.08
  -6  11   0    1.54    0.05
   5 -11   0    2.71    0.11
  -5  11   0    2.75    0.12
  -5  11   0    2.89    0.08
   4 -11   0    0.35    0.04
  -4  11   0    0.31    0.04
  -4  11   0    0.39    0.03
   3 -11   0    6.29    0.21
  -3  11   0    6.46    0.22
  -3  11   0    6.40    0.16
   2 -11   0   14.85    0.43
  -2  11   0   14.85    0.34
  -2  11   0   14.82    0.44
   1 -11   0    0.04    0.02
  -1  11   0    0.02    0.01
  -1  11   0    0.05    0.02
  -1  11   0    0.04    0.01
  -1  11   0   -0.02    0.02
   0 -11   0    0.39    0.03
   0  11   0    0.40    0.03
   0  11   0    0.35    0.03
   0  11   0    0.38    0.04
  -1 -11   0    0.06    0.02
   1  11   0    0.05    0.02
   1  11   0    0.07    0.02
  -2 -11   0    2.57    0.08
   2  11   0    2.73    0.10
   2  11   0    2.70    0.08
  -3 -11   0    1.39    0.06
   3  11   0    1.29    0.06
   3  11   0    1.45    0.05
  -4 -11   0    0.97    0.05
  -4 -11   0    0.89    0.05
   4  11   0    1.00    0.04
   4  11   0    1.01    0.06
  -5 -11   0    0.03    0.02
  -5 -11   0    0.01    0.03
   5  11   0    0.04    0.03
  -6 -11   0    0.16    0.04
  -6 -11   0    0.15    0.03
  -6 -11   0    0.21    0.05
   6  11   0    0.16    0.03
 -10  12   0    0.18    0.02
  -9  12   0    0.34    0.02
  -8  12   0    0.17    0.02
  -7  12   0    0.02    0.01
  -6  12   0    1.15    0.04
   5 -12   0    1.71    0.08
  -5  12   0    1.56    0.09
  -5  12   0    1.61    0.06
   4 -12   0    2.53    0.11
  -4  12   0    2.67    0.12
  -4  12   0    2.72    0.08
   3 -12   0    0.27    0.04
  -3  12   0    0.22    0.03
  -3  12   0    0.22    0.04
   2 -12   0    0.33    0.04
  -2  12   0    0.33    0.03
  -2  12   0    0.46    0.05
   1 -12   0    8.03    0.25
  -1  12   0    8.08    0.20
  -1  12   0    8.06    0.18
  -1  12   0    8.03    0.26
   0 -12   0    3.70    0.10
   0  12   0    3.62    0.11
   0  12   0    3.47    0.14
   0  12   0    3.44    0.09
  -1 -12   0   -0.03    0.02
   1  12   0   -0.03    0.01
  -2 -12   0    0.04    0.02
   2  12   0    0.05    0.03
   2  12   0    0.01    0.02
  -3 -12   0    0.20    0.03
   3  12   0    0.23    0.02
   3  12   0    0.25    0.04
  -4 -12   0    0.68    0.05
   4  12   0    0.70    0.05
   4  12   0    0.78    0.04
  -5 -12   0    0.07    0.03
   5  12   0    0.05    0.03
 -10  13   0    0.04    0.01
  -9  13   0    0.30    0.02
  -8  13   0    0.03    0.02
  -7  13   0    0.18    0.02
  -6  13   0    0.22    0.02
  -5  13   0    1.21    0.05
  -4  13   0    0.13    0.02
   3 -13   0    4.10    0.15
  -3  13   0    4.21    0.16
  -3  13   0    4.22    0.12
   2 -13   0    0.10    0.03
  -2  13   0    0.09    0.02
  -2  13   0    0.12    0.03
  -1  13   0    1.05    0.05
  -1  13   0    1.17    0.07
  -1  13   0    1.04    0.05
   0 -13   0    1.21    0.04
   0  13   0    1.16    0.06
   0  13   0    1.22    0.05
   0  13   0    1.17    0.07
  -1 -13   0    0.08    0.02
   1  13   0    0.08    0.02
  -2 -13   0    0.04    0.02
   2  13   0   -0.01    0.02
  -3 -13   0    0.34    0.04
   3  13   0    0.51    0.03
   3  13   0    0.40    0.04
  -4 -13   0    1.02    0.06
   4  13   0    1.19    0.05
   4  13   0    1.11    0.07
 -10  14   0    0.01    0.01
  -9  14   0    0.15    0.02
  -8  14   0    1.46    0.06
  -7  14   0    0.05    0.02
  -6  14   0    0.00    0.02
  -5  14   0    0.10    0.02
  -4  14   0    1.17    0.06
  -3  14   0    0.87    0.05
  -2  14   0    0.81    0.05
  -1  14   0    0.06    0.02
  -1  14   0    0.06    0.03
   0  14   0    1.22    0.05
  -1 -14   0    0.42    0.03
   1  14   0    0.44    0.03
  -2 -14   0    0.06    0.02
   2  14   0    0.08    0.02
  -3 -14   0    0.05    0.03
   3  14   0    0.07    0.02
   3  14   0    0.12    0.03
  -9  15   0   -0.02    0.02
  -8  15   0    0.12    0.02
  -7  15   0    0.19    0.03
  -6  15   0    0.19    0.03
  -5  15   0    0.08    0.02
  -4  15   0   -0.04    0.02
  -3  15   0    0.31    0.04
  -2  15   0    0.77    0.05
  -2  15   0    0.82    0.04
  -1  15   0   -0.01    0.02
  -1  15   0    0.00    0.02
   0  15   0    0.40    0.03
  -1 -15   0    0.01    0.02
   1  15   0    0.00    0.02
  -2 -15   0    0.05    0.03
   2  15   0    0.04    0.02
  -8  16   0    0.06    0.02
  -7  16   0    0.13    0.03
  -6  16   0    0.16    0.03
  -5  16   0    0.10    0.03
  -4  16   0    0.10    0.03
  -3  16   0    0.29    0.04
  -2  16   0    0.40    0.03
  -2  16   0    0.37    0.04
  -1  16   0    0.03    0.03
  -1  16   0    0.03    0.02
   0  16   0    0.14    0.03
   1  16   0    0.19    0.03
  -6  17   0    0.33    0.04
  -5  17   0   -0.02    0.02
  -4  17   0    0.01    0.03
  -3  17   0    0.00    0.03
  -2  17   0    0.01    0.03
  -2  17   0    0.00    0.02
  -2  17  -1    0.23    0.04
  -2  17  -1    0.30    0.03
  -3  17  -1    0.36    0.04
  -4  17  -1    0.09    0.03
  -5  17  -1   -0.02    0.02
  -6  17  -1    0.21    0.03
   1  16  -1    0.48    0.04
   0  16  -1    0.00    0.02
  -1  16  -1    0.00    0.02
  -1  16  -1    0.03    0.03
  -2  16  -1    0.02    0.02
  -2  16  -1    0.04    0.03
  -3  16  -1    0.46    0.04
  -4  16  -1    0.15    0.03
  -5  16  -1    0.02    0.02
  -6  16  -1    0.07    0.03
  -7  16  -1    0.56    0.04
  -8  16  -1    0.07    0.02
   2  15  -1    0.36    0.03
  -2 -15   1    0.40    0.04
   1  15  -1    0.34    0.03
  -1 -15   1    0.32    0.03
   0  15  -1    1.14    0.05
  -1  15  -1    0.12    0.02
  -1  15  -1    0.09    0.03
  -2  15  -1    0.24    0.04
  -2  15  -1    0.19    0.02
  -3  15  -1    0.43    0.04
  -4  15  -1    0.80    0.05
  -5  15  -1    0.14    0.03
  -6  15  -1   -0.02    0.02
  -7  15  -1    0.12    0.03
  -8  15  -1    1.16    0.05
  -9  15  -1    0.24    0.03
   4  14  -1    0.08    0.03
  -4 -14   1    0.11    0.03
   3  14  -1    0.14    0.03
   3  14  -1    0.13    0.02
  -3 -14   1    0.12    0.03
   2  14  -1   -0.02    0.02
  -2 -14   1    0.00    0.02
   1  14  -1    0.24    0.03
  -1 -14   1    0.24    0.03
   0  14  -1    2.01    0.07
  -1  14  -1    1.47    0.07
  -1  14  -1    1.33    0.05
  -2  14  -1    0.06    0.02
  -3  14  -1    0.27    0.03
  -4  14  -1    0.54    0.04
  -5  14  -1    0.03    0.02
  -6  14  -1    0.02    0.02
  -7  14  -1   -0.01    0.02
  -9  14  -1    0.30    0.03
   5  13  -1    0.00    0.03
  -5 -13   1    0.01    0.03
   4  13  -1    0.32    0.03
   4  13  -1    0.34    0.04
  -4 -13   1    0.30    0.04
   3  13  -1    0.19    0.02
   3  13  -1    0.18    0.04
  -3 -13   1    0.15    0.03
   2  13  -1    0.01    0.02
  -2 -13   1   -0.02    0.02
   1  13  -1    0.25    0.02
  -1 -13   1    0.25    0.03
   0  13  -1    1.84    0.07
   0  13  -1    1.77    0.06
   0  13  -1    1.66    0.09
   0 -13   1    1.77    0.06
  -1  13  -1    4.72    0.13
  -1  13  -1    4.74    0.17
  -1  13  -1    4.57    0.12
   1 -13   1    4.66    0.16
  -2  13  -1    0.99    0.05
  -2  13  -1    0.90    0.07
   2 -13   1    0.97    0.06
  -3  13  -1    5.38    0.14
  -3  13  -1    5.47    0.20
   3 -13   1    5.26    0.19
  -4  13  -1    0.22    0.03
  -5  13  -1    0.01    0.02
  -6  13  -1    0.14    0.02
  -7  13  -1    0.12    0.02
  -8  13  -1    0.79    0.04
  -9  13  -1    0.24    0.02
 -10  13  -1    0.12    0.02
   5  12  -1    0.03    0.03
  -5 -12   1    0.05    0.03
   4  12  -1    1.40    0.05
   4  12  -1    1.24    0.07
  -4 -12   1    1.26    0.06
   3  12  -1    0.89    0.04
   3  12  -1    0.85    0.06
  -3 -12   1    0.77    0.05
   2  12  -1    0.14    0.02
   2  12  -1    0.15    0.03
  -2 -12   1    0.12    0.03
   1  12  -1    0.28    0.02
  -1 -12   1    0.27    0.03
   0  12  -1    0.65    0.04
   0  12  -1    0.64    0.05
   0  12  -1    0.60    0.03
   0 -12   1    0.64    0.03
   0 -12   1    0.61    0.05
  -1  12  -1    4.83    0.13
  -1  12  -1    4.79    0.12
  -1  12  -1    4.86    0.17
   1 -12   1    4.80    0.17
  -2  12  -1    2.67    0.12
  -2  12  -1    2.77    0.09
   2 -12   1    2.65    0.11
  -3  12  -1   12.02    0.37
  -3  12  -1   12.37    0.28
   3 -12   1   11.88    0.36
  -4  12  -1    0.63    0.04
  -4  12  -1    0.56    0.05
   4 -12   1    0.55    0.05
  -5  12  -1    3.98    0.16
  -5  12  -1    4.28    0.11
   5 -12   1    4.05    0.15
  -6  12  -1    0.18    0.02
  -7  12  -1    0.02    0.01
  -8  12  -1    0.18    0.02
  -9  12  -1    0.14    0.02
 -10  12  -1    0.00    0.01
   6  11  -1    0.22    0.03
  -6 -11   1    0.19    0.03
  -6 -11   1    0.22    0.04
   5  11  -1    0.68    0.05
  -5 -11   1    0.71    0.05
  -5 -11   1    0.66    0.04
   4  11  -1    0.31    0.04
   4  11  -1    0.39    0.03
  -4 -11   1    0.37    0.04
  -4 -11   1    0.33    0.03
   3  11  -1    0.33    0.04
   3  11  -1    0.42    0.03
  -3 -11   1    0.33    0.03
   2  11  -1    3.86    0.12
   2  11  -1    3.75    0.10
  -2 -11   1    3.70    0.11
   1  11  -1    0.57    0.05
   1  11  -1    0.42    0.03
  -1 -11   1    0.52    0.04
   0  11  -1    0.00    0.02
   0  11  -1    0.01    0.01
   0  11  -1    0.00    0.02
   0 -11   1    0.02    0.02
   0 -11   1    0.01    0.02
  -1  11  -1   -0.01    0.02
  -1  11  -1    0.05    0.02
  -1  11  -1    0.02    0.01
   1 -11   1    0.01    0.02
   1 -11   1    0.00    0.01
  -2  11  -1    7.71    0.19
  -2  11  -1    7.67    0.25
   2 -11   1    7.91    0.24
  -3  11  -1    3.49    0.10
  -3  11  -1    3.71    0.14
   3 -11   1    3.61    0.13
  -4  11  -1    0.36    0.04
  -4  11  -1    0.46    0.03
   4 -11   1    0.38    0.04
  -5  11  -1    0.63    0.05
  -5  11  -1    0.63    0.03
   5 -11   1    0.59    0.05
  -6  11  -1    0.44    0.03
  -6  11  -1    0.35    0.04
   6 -11   1    0.37    0.04
  -7  11  -1    0.34    0.02
  -7  11  -1    0.30    0.04
   7 -11   1    0.28    0.04
  -8  11  -1   -0.01    0.01
  -9  11  -1    0.63    0.03
 -10  11  -1    0.20    0.02
 -11  11  -1    0.15    0.02
   7  10  -1    0.35    0.03
  -7 -10   1    0.35    0.04
  -7 -10   1    0.37    0.06
   6  10  -1    2.54    0.09
  -6 -10   1    2.49    0.10
  -6 -10   1    2.95    0.12
   5  10  -1    0.44    0.04
  -5 -10   1    0.46    0.04
  -5 -10   1    0.54    0.04
  -5 -10   1    0.55    0.05
   4  10  -1    0.25    0.03
   4  10  -1    0.28    0.02
  -4 -10   1    0.28    0.03
  -4 -10   1    0.26    0.03
   3  10  -1    3.61    0.11
   3  10  -1    3.58    0.09
  -3 -10   1    3.60    0.11
   2  10  -1    3.52    0.09
   2  10  -1    3.61    0.11
  -2 -10   1    3.50    0.10
   1  10  -1    1.36    0.06
   1  10  -1    1.39    0.07
   1  10  -1    1.24    0.04
  -1 -10   1    1.39    0.05
   0  10  -1    0.01    0.02
   0  10  -1    0.00    0.01
   0  10  -1   -0.02    0.01
   0 -10   1    0.01    0.02
  -1  10  -1    0.56    0.03
  -1  10  -1    0.55    0.04
  -1  10  -1    0.60    0.03
   1 -10   1    0.58    0.02
   1 -10   1    0.58    0.04
  -2  10  -1    2.78    0.11
  -2  10  -1    2.80    0.08
   2 -10   1    2.79    0.10
  -3  10  -1    5.42    0.19
  -3  10  -1    5.72    0.14
   3 -10   1    5.58    0.18
  -4  10  -1    2.63    0.11
  -4  10  -1    2.64    0.07
   4 -10   1    2.79    0.10
  -5  10  -1    0.67    0.03
  -5  10  -1    0.73    0.05
   5 -10   1    0.67    0.05
  -6  10  -1    1.93    0.05
  -6  10  -1    1.84    0.09
   6 -10   1    1.90    0.08
  -7  10  -1    0.43    0.05
  -7  10  -1    0.45    0.02
   7 -10   1    0.42    0.04
  -8  10  -1    0.66    0.06
  -8  10  -1    0.61    0.03
   8 -10   1    0.65    0.05
  -9  10  -1    1.43    0.05
 -10  10  -1    1.93    0.06
 -11  10  -1    0.97    0.04
  -8  -9   1   -0.02    0.02
  -8  -9   1    0.05    0.04
   7   9  -1    2.02    0.07
  -7  -9   1    2.16    0.08
  -7  -9   1    2.08    0.10
   6   9  -1    0.00    0.02
  -6  -9   1    0.01    0.02
  -6  -9   1    0.02    0.03
   5   9  -1    1.72    0.07
  -5  -9   1    1.76    0.06
  -5  -9   1    1.83    0.07
  -5  -9   1    1.95    0.08
   4   9  -1    2.19    0.06
   4   9  -1    1.96    0.08
  -4  -9   1    2.13    0.07
  -4  -9   1    2.04    0.08
  -4  -9   1    2.10    0.08
   3   9  -1    0.48    0.04
   3   9  -1    0.51    0.03
  -3  -9   1    0.50    0.04
  -3  -9   1    0.48    0.04
  -3  -9   1    0.49    0.03
   2   9  -1    1.63    0.05
   2   9  -1    1.87    0.07
  -2  -9   1    1.61    0.05
  -2  -9   1    1.63    0.06
   1   9  -1    3.50    0.10
   1   9  -1    3.48    0.09
   1   9  -1    3.62    0.11
   1   9  -1    3.56    0.12
  -1  -9   1    3.47    0.10
  -1  -9   1    3.50    0.12
   0   9  -1    0.38    0.03
   0   9  -1    0.43    0.02
   0   9  -1    0.41    0.04
   0  -9   1    0.44    0.03
   0  -9   1    0.45    0.03
  -1   9  -1    0.26    0.02
  -1   9  -1    0.31    0.02
  -1   9  -1    0.26    0.02
  -1   9  -1    0.26    0.03
   1  -9   1    0.24    0.02
   1  -9   1    0.26    0.03
  -2   9  -1    4.51    0.15
  -2   9  -1    4.39    0.11
   2  -9   1    4.45    0.15
  -3   9  -1   12.81    0.38
  -3   9  -1   12.46    0.29
   3  -9   1   12.77    0.37
  -4   9  -1    1.70    0.08
  -4   9  -1    1.67    0.05
   4  -9   1    1.69    0.07
  -5   9  -1    0.99    0.03
  -5   9  -1    1.05    0.06
   5  -9   1    0.91    0.05
  -6   9  -1    0.11    0.03
  -6   9  -1    0.13    0.01
   6  -9   1    0.12    0.02
  -7   9  -1    0.73    0.06
  -7   9  -1    0.78    0.03
   7  -9   1    0.69    0.05
  -8   9  -1    3.03    0.13
   8  -9   1    2.88    0.11
  -9   9  -1    0.02    0.01
 -10   9  -1    0.28    0.02
 -11   9  -1    0.50    0.03
  -8  -8   1    0.45    0.05
  -8  -8   1    0.57    0.06
  -8  -8   1    0.39    0.04
   7   8  -1    0.28    0.03
  -7  -8   1    0.41    0.05
  -7  -8   1    0.29    0.03
  -7  -8   1    0.28    0.05
   6   8  -1    0.20    0.03
  -6  -8   1    0.23    0.03
  -6  -8   1    0.21    0.04
  -6  -8   1    0.27    0.04
   5   8  -1    4.80    0.14
  -5  -8   1    4.76    0.14
  -5  -8   1    4.91    0.15
  -5  -8   1    5.12    0.15
  -5  -8   1    4.96    0.13
   4   8  -1    4.27    0.10
   4   8  -1    4.38    0.13
  -4  -8   1    4.31    0.12
  -4  -8   1    4.34    0.11
  -4  -8   1    4.37    0.13
  -4  -8   1    4.33    0.13
   3   8  -1    0.88    0.03
   3   8  -1    0.96    0.05
  -3  -8   1    1.04    0.04
  -3  -8   1    0.87    0.05
  -3  -8   1    0.86    0.04
  -3  -8   1    0.85    0.04
   2   8  -1    1.68    0.05
   2   8  -1    1.81    0.07
   2   8  -1    1.71    0.07
  -2  -8   1    1.79    0.06
  -2  -8   1    1.82    0.05
  -2  -8   1    1.78    0.06
   1   8  -1    3.42    0.10
   1   8  -1    3.49    0.12
   1   8  -1    3.43    0.08
  -1  -8   1    3.45    0.09
  -1  -8   1    3.31    0.08
  -1  -8   1    3.45    0.11
   0   8  -1    0.07    0.02
   0   8  -1    0.08    0.01
   0   8  -1    0.10    0.02
   0  -8   1    0.08    0.02
   0  -8   1    0.08    0.01
  -1   8  -1    3.35    0.12
   1  -8   1    3.35    0.11
   1  -8   1    3.35    0.08
  -2   8  -1    0.49    0.04
   2  -8   1    0.44    0.03
  -3   8  -1   16.05    0.45
  -3   8  -1   15.27    0.35
   3  -8   1   15.92    0.44
  -4   8  -1    4.98    0.12
  -4   8  -1    5.16    0.17
   4  -8   1    5.33    0.14
   4  -8   1    5.25    0.16
  -5   8  -1    0.03    0.01
  -5   8  -1    0.03    0.02
   5  -8   1    0.01    0.01
   5  -8   1    0.01    0.02
  -6   8  -1    0.28    0.04
   6  -8   1    0.31    0.03
   6  -8   1    0.32    0.03
  -7   8  -1    0.90    0.06
   7  -8   1    0.86    0.05
  -8   8  -1    0.30    0.04
   8  -8   1    0.25    0.03
  -9   8  -1    0.07    0.01
 -10   8  -1    0.28    0.02
 -11   8  -1    0.02    0.02
  -9  -7   1    0.12    0.04
  -9  -7   1    0.22    0.05
  -9  -7   1    0.08    0.03
  -8  -7   1    0.51    0.06
  -8  -7   1    0.47    0.04
  -8  -7   1    0.52    0.05
   7   7  -1    0.58    0.04
  -7  -7   1    0.78    0.06
  -7  -7   1    0.58    0.04
  -7  -7   1    0.58    0.05
   6   7  -1    0.09    0.02
  -6  -7   1    0.17    0.04
  -6  -7   1    0.19    0.03
  -6  -7   1    0.12    0.02
   5   7  -1    3.91    0.12
  -5  -7   1    4.02    0.12
  -5  -7   1    4.09    0.11
  -5  -7   1    4.12    0.13
  -5  -7   1    4.28    0.13
   4   7  -1    9.33    0.23
   4   7  -1    8.97    0.20
  -4  -7   1    9.05    0.23
  -4  -7   1    9.01    0.21
  -4  -7   1    8.99    0.23
  -4  -7   1    9.17    0.23
   3   7  -1    1.44    0.04
   3   7  -1    1.40    0.06
  -3  -7   1    1.41    0.05
  -3  -7   1    1.42    0.06
  -3  -7   1    1.45    0.05
  -3  -7   1    1.52    0.06
   2   7  -1    0.12    0.01
   2   7  -1    0.15    0.02
   2   7  -1    0.11    0.02
  -2  -7   1    0.17    0.02
  -2  -7   1    0.11    0.02
  -2  -7   1    0.18    0.02
  -2  -7   1    0.12    0.01
   1   7  -1    4.04    0.13
   1   7  -1    4.01    0.11
   1   7  -1    3.87    0.09
  -1  -7   1    3.97    0.10
  -1  -7   1    3.81    0.09
  -1  -7   1    3.78    0.12
   0   7  -1    3.70    0.12
   0   7  -1    3.76    0.10
   0  -7   1    3.61    0.12
   0  -7   1    3.74    0.09
  -1   7  -1   10.37    0.30
   1  -7   1   10.31    0.24
   1  -7   1   10.11    0.29
  -2   7  -1    4.07    0.14
   2  -7   1    4.11    0.13
   2  -7   1    4.19    0.11
  -3   7  -1    0.87    0.05
   3  -7   1    0.99    0.04
   3  -7   1    1.04    0.05
  -4   7  -1   30.07    0.83
  -4   7  -1   29.77    0.73
   4  -7   1   31.05    0.76
   4  -7   1   29.00    0.82
   5  -7   1   16.81    0.49
   5  -7   1   18.04    0.45
  -6   7  -1    0.25    0.02
   6  -7   1    0.23    0.03
   6  -7   1    0.22    0.03
  -7   7  -1    0.40    0.03
   7  -7   1    0.33    0.03
   7  -7   1    0.32    0.03
   7  -7   1    0.41    0.04
  -8   7  -1    0.62    0.05
  -8   7  -1    0.67    0.04
   8  -7   1    0.71    0.05
   8  -7   1    0.58    0.05
  -9   7  -1    0.01    0.02
  -9   7  -1    0.01    0.01
   9  -7   1    0.04    0.03
 -10   7  -1    0.05    0.03
 -10   7  -1    0.03    0.01
  10  -7   1    0.02    0.03
 -11   7  -1    0.18    0.02
 -12   7  -1    0.02    0.02
  -9  -6   1    0.04    0.03
  -9  -6   1    0.01    0.04
  -9  -6   1    0.03    0.02
  -9  -6   1    0.07    0.03
   8   6  -1    0.79    0.07
  -8  -6   1    0.98    0.06
  -8  -6   1    0.74    0.06
  -8  -6   1    0.83    0.05
  -8  -6   1    0.97    0.06
   7   6  -1    2.39    0.10
   7   6  -1    2.26    0.07
  -7  -6   1    2.36    0.09
  -7  -6   1    2.24    0.09
  -7  -6   1    2.21    0.08
  -7  -6   1    2.41    0.09
   6   6  -1    0.51    0.03
   6   6  -1    0.56    0.05
  -6  -6   1    0.54    0.04
  -6  -6   1    0.67    0.05
  -6  -6   1    0.54    0.04
  -6  -6   1    0.62    0.05
   5   6  -1    1.75    0.07
   5   6  -1    1.40    0.05
  -5  -6   1    1.47    0.07
  -5  -6   1    1.41    0.05
  -5  -6   1    1.39    0.06
  -5  -6   1    1.32    0.06
   4   6  -1   34.03    0.78
   4   6  -1   32.88    0.70
   4   6  -1   33.21    0.78
  -4  -6   1   34.38    0.78
  -4  -6   1   33.77    0.77
  -4  -6   1   33.22    0.78
  -4  -6   1   34.06    0.71
   3   6  -1    8.11    0.21
   3   6  -1    8.15    0.18
   3   6  -1    8.41    0.21
   3   6  -1    8.49    0.24
  -3  -6   1    7.88    0.21
  -3  -6   1    8.36    0.19
  -3  -6   1    8.30    0.20
  -3  -6   1    8.24    0.21
   2   6  -1   26.19    0.61
   2   6  -1   27.02    0.72
   2   6  -1   25.71    0.55
  -2  -6   1   26.79    0.55
  -2  -6   1   26.65    0.61
  -2  -6   1   25.86    0.60
   1   6  -1    0.02    0.01
   1   6  -1   -0.04    0.01
   1   6  -1    0.04    0.01
  -1  -6   1   -0.01    0.01
  -1  -6   1    0.01    0.01
   0   6  -1   76.83    2.06
   0  -6   1   78.65    1.75
   0  -6   1   76.25    2.05
   0  -6   1   76.85    1.92
  -1   6  -1    0.11    0.02
   1  -6   1    0.12    0.02
   1  -6   1    0.18    0.01
  -2   6  -1    5.78    0.18
   2  -6   1    5.64    0.15
   2  -6   1    5.73    0.17
   3  -6   1    6.41    0.17
   3  -6   1    6.54    0.19
   4  -6   1    3.88    0.13
   4  -6   1    4.06    0.12
  -5   6  -1   15.01    0.35
   5  -6   1   14.83    0.42
   5  -6   1   15.17    0.35
   5  -6   1   15.02    0.39
  -6   6  -1    1.56    0.05
  -6   6  -1    1.57    0.05
   6  -6   1    1.54    0.06
   6  -6   1    1.53    0.06
   6  -6   1    1.42    0.06
   6  -6   1    1.52    0.06
  -7   6  -1    0.29    0.03
  -7   6  -1    0.26    0.03
   7  -6   1    0.25    0.03
   7  -6   1    0.28    0.03
   7  -6   1    0.22    0.03
   7  -6   1    0.30    0.03
  -8   6  -1    0.43    0.02
  -8   6  -1    0.42    0.04
  -8   6  -1    0.41    0.04
   8  -6   1    0.46    0.04
   8  -6   1    0.38    0.04
   8  -6   1    0.42    0.04
   8  -6   1    0.39    0.04
  -9   6  -1    0.11    0.02
  -9   6  -1    0.17    0.03
  -9   6  -1    0.12    0.03
   9  -6   1    0.13    0.03
   9  -6   1    0.10    0.03
 -10   6  -1    0.02    0.03
 -10   6  -1    0.05    0.02
  10  -6   1    0.02    0.03
 -11   6  -1    0.43    0.05
 -11   6  -1    0.37    0.03
  11  -6   1    0.33    0.05
 -12   6  -1    0.07    0.02
 -12   6  -1    0.09    0.04
  12  -6   1    0.11    0.05
 -10  -5   1    0.13    0.04
 -10  -5   1    0.12    0.03
 -10  -5   1    0.16    0.05
 -10  -5   1    0.20    0.04
   9   5  -1   -0.01    0.04
  -9  -5   1    0.00    0.02
  -9  -5   1    0.03    0.04
  -9  -5   1    0.01    0.02
  -9  -5   1    0.02    0.03
   8   5  -1    1.49    0.08
  -8  -5   1    1.63    0.07
  -8  -5   1    1.58    0.08
  -8  -5   1    1.56    0.06
  -8  -5   1    1.56    0.08
   7   5  -1    1.80    0.09
   7   5  -1    1.76    0.05
   7   5  -1    1.87    0.09
  -7  -5   1    1.88    0.06
  -7  -5   1    1.86    0.07
  -7  -5   1    1.92    0.08
  -7  -5   1    1.85    0.08
   6   5  -1    0.11    0.03
   6   5  -1    0.05    0.04
   6   5  -1    0.04    0.02
  -6  -5   1    0.12    0.03
  -6  -5   1    0.17    0.03
  -6  -5   1    0.04    0.02
  -6  -5   1    0.02    0.02
   5   5  -1    2.05    0.08
   5   5  -1    2.05    0.06
   5   5  -1    1.99    0.08
  -5  -5   1    2.05    0.07
  -5  -5   1    2.04    0.07
  -5  -5   1    2.00    0.06
  -5  -5   1    1.92    0.07
   4   5  -1    2.08    0.08
   4   5  -1    2.17    0.07
   4   5  -1    2.03    0.07
  -4  -5   1    2.19    0.07
  -4  -5   1    2.04    0.06
  -4  -5   1    1.99    0.07
  -4  -5   1    2.05    0.07
   3   5  -1   13.19    0.28
   3   5  -1   12.93    0.32
   3   5  -1   13.95    0.37
   3   5  -1   13.18    0.32
   3   5  -1   13.71    0.32
  -3  -5   1   13.44    0.32
  -3  -5   1   13.41    0.29
  -3  -5   1   13.19    0.31
  -3  -5   1   12.82    0.32
   2   5  -1   19.69    0.42
   2   5  -1   20.72    0.55
   2   5  -1   20.42    0.47
  -2  -5   1   20.59    0.47
  -2  -5   1   19.96    0.43
   1   5  -1   32.20    0.85
   1   5  -1   31.08    0.72
  -1  -5   1   31.60    0.85
  -1  -5   1   31.79    0.72
   0   5  -1    0.03    0.01
   0  -5   1    0.01    0.01
   0  -5   1    0.06    0.01
  -1   5  -1    0.63    0.03
   1  -5   1    0.63    0.03
   1  -5   1    0.66    0.02
   1  -5   1    0.69    0.02
   2  -5   1    7.10    0.20
   2  -5   1    7.06    0.18
   3  -5   1    7.53    0.22
   3  -5   1    7.57    0.20
   4  -5   1    6.93    0.19
   4  -5   1    6.99    0.20
  -5   5  -1   18.51    0.43
   5  -5   1   18.16    0.48
   5  -5   1   18.60    0.51
   5  -5   1   18.64    0.43
  -6   5  -1    7.30    0.19
  -6   5  -1    7.22    0.19
   6  -5   1    7.53    0.22
   6  -5   1    7.62    0.21
   6  -5   1    7.74    0.19
   6  -5   1    7.61    0.19
  -7   5  -1    1.11    0.05
  -7   5  -1    1.13    0.05
  -7   5  -1    1.12    0.03
   7  -5   1    1.06    0.05
   7  -5   1    1.09    0.06
  -8   5  -1    0.07    0.02
  -8   5  -1    0.09    0.02
  -8   5  -1    0.10    0.01
   8  -5   1    0.12    0.03
   8  -5   1    0.09    0.03
   8  -5   1    0.09    0.03
  -9   5  -1    0.27    0.03
  -9   5  -1    0.30    0.04
  -9   5  -1    0.26    0.02
   9  -5   1    0.23    0.04
   9  -5   1    0.30    0.04
 -10   5  -1    1.41    0.08
 -10   5  -1    1.44    0.07
 -10   5  -1    1.37    0.05
  10  -5   1    1.38    0.08
  10  -5   1    1.39    0.08
 -11   5  -1    0.20    0.04
 -11   5  -1    0.22    0.04
 -11   5  -1    0.22    0.03
  11  -5   1    0.25    0.05
  11  -5   1    0.19    0.05
 -12   5  -1    0.12    0.04
 -12   5  -1   -0.04    0.03
 -12   5  -1   -0.01    0.02
  12  -5   1   -0.04    0.04
  12  -5   1    0.03    0.04
  10   4  -1    0.06    0.04
 -10  -4   1    0.04    0.03
 -10  -4   1    0.12    0.03
 -10  -4   1    0.10    0.03
 -10  -4   1    0.13    0.04
   9   4  -1    0.13    0.04
   9   4  -1    0.13    0.05
  -9  -4   1    0.14    0.02
  -9  -4   1    0.13    0.03
  -9  -4   1    0.11    0.04
  -9  -4   1    0.12    0.04
   8   4  -1    0.63    0.06
   8   4  -1    0.59    0.06
   8   4  -1    0.45    0.04
  -8  -4   1    0.51    0.04
  -8  -4   1    0.67    0.06
  -8  -4   1    0.56    0.04
  -8  -4   1    0.55    0.05
   7   4  -1    2.19    0.09
   7   4  -1    2.13    0.09
  -7  -4   1    2.27    0.09
  -7  -4   1    2.15    0.08
  -7  -4   1    2.28    0.09
  -7  -4   1    2.09    0.07
   6   4  -1   -0.01    0.03
   6   4  -1   -0.01    0.01
   6   4  -1   -0.01    0.02
  -6  -4   1   -0.02    0.01
  -6  -4   1    0.00    0.02
  -6  -4   1    0.01    0.02
  -6  -4   1    0.03    0.02
   5   4  -1    0.29    0.02
   5   4  -1    0.42    0.04
   5   4  -1    0.33    0.03
  -5  -4   1    0.24    0.03
  -5  -4   1    0.40    0.03
  -5  -4   1    0.37    0.03
  -5  -4   1    0.23    0.02
   4   4  -1    0.13    0.03
   4   4  -1    0.14    0.02
   4   4  -1    0.11    0.02
  -4  -4   1    0.10    0.02
  -4  -4   1    0.11    0.02
  -4  -4   1    0.14    0.02
  -4  -4   1    0.10    0.01
   3   4  -1    2.03    0.07
   3   4  -1    2.22    0.07
   3   4  -1    2.06    0.06
  -3  -4   1    2.10    0.06
  -3  -4   1    2.05    0.06
  -3  -4   1    2.09    0.06
   2   4  -1   31.34    0.72
   2   4  -1   32.71    0.85
  -2  -4   1   30.96    0.72
   1   4  -1   29.27    0.79
   1   4  -1   29.37    0.67
  -1  -4   1   29.24    0.78
  -1  -4   1   29.87    0.73
  -1  -4   1   28.89    0.67
   0   4  -1   11.06    0.30
   0  -4   1   10.82    0.25
   0  -4   1   10.99    0.30
   1  -4   1    2.97    0.09
  -2   4  -1    0.57    0.02
   2  -4   1    0.59    0.03
   2  -4   1    0.58    0.02
   3  -4   1    8.85    0.24
   3  -4   1    9.35    0.26
   4  -4   1    0.10    0.02
   4  -4   1    0.09    0.01
  -5   4  -1    6.43    0.16
   5  -4   1    6.58    0.19
   5  -4   1    6.38    0.18
   5  -4   1    6.52    0.17
  -6   4  -1   21.68    0.51
  -6   4  -1   21.31    0.50
   6  -4   1   21.88    0.51
   6  -4   1   20.88    0.56
   6  -4   1   21.59    0.51
   6  -4   1   22.34    0.59
  -7   4  -1    1.13    0.05
  -7   4  -1    1.16    0.04
  -7   4  -1    1.26    0.05
   7  -4   1    1.22    0.06
   7  -4   1    1.25    0.06
   7  -4   1    1.33    0.06
   7  -4   1    1.21    0.06
  -8   4  -1    0.43    0.04
  -8   4  -1    0.47    0.04
  -8   4  -1    0.45    0.03
   8  -4   1    0.49    0.04
   8  -4   1    0.42    0.04
   8  -4   1    0.38    0.04
  -9   4  -1    0.12    0.02
  -9   4  -1    0.09    0.03
  -9   4  -1    0.14    0.03
   9  -4   1    0.12    0.03
   9  -4   1    0.09    0.04
 -10   4  -1    0.17    0.04
 -10   4  -1    0.14    0.03
 -10   4  -1    0.12    0.02
  10  -4   1    0.08    0.04
  10  -4   1    0.10    0.04
 -11   4  -1    0.88    0.06
 -11   4  -1    0.88    0.06
 -11   4  -1    0.89    0.05
  11  -4   1    0.79    0.07
  11  -4   1    0.82    0.07
 -12   4  -1    0.04    0.04
 -12   4  -1    0.08    0.03
 -12   4  -1    0.07    0.04
  12  -4   1    0.11    0.05
  12  -4   1    0.13    0.05
  10   3  -1    1.04    0.09
  10   3  -1    1.00    0.08
 -10  -3   1    1.10    0.06
 -10  -3   1    0.91    0.07
 -10  -3   1    1.12    0.07
   9   3  -1    0.93    0.04
   9   3  -1    0.99    0.07
   9   3  -1    1.02    0.07
  -9  -3   1    1.05    0.07
  -9  -3   1    1.03    0.06
  -9  -3   1    0.91    0.06
   8   3  -1    0.62    0.06
   8   3  -1    0.49    0.05
   8   3  -1    0.53    0.04
  -8  -3   1    0.56    0.05
  -8  -3   1    0.64    0.04
  -8  -3   1    0.57    0.05
   7   3  -1    3.30    0.12
   7   3  -1    3.26    0.12
  -7  -3   1    3.29    0.10
  -7  -3   1    3.59    0.12
  -7  -3   1    3.41    0.11
  -7  -3   1    3.32    0.09
   6   3  -1    0.33    0.04
   6   3  -1    0.33    0.04
  -6  -3   1    0.39    0.03
  -6  -3   1    0.35    0.03
  -6  -3   1    0.32    0.03
  -6  -3   1    0.45    0.04
   5   3  -1    7.05    0.17
   5   3  -1    6.82    0.18
   5   3  -1    7.03    0.18
  -5  -3   1    6.65    0.15
  -5  -3   1    6.89    0.17
  -5  -3   1    6.84    0.18
  -5  -3   1    6.93    0.18
   4   3  -1    4.40    0.12
   4   3  -1    4.40    0.12
   4   3  -1    4.45    0.11
   4   3  -1    4.34    0.12
  -4  -3   1    4.21    0.12
  -4  -3   1    4.34    0.12
   3   3  -1    1.33    0.04
   3   3  -1    1.28    0.04
   3   3  -1    1.20    0.04
   3   3  -1    1.20    0.05
  -3  -3   1    1.25    0.04
  -3  -3   1    1.34    0.04
   2   3  -1    4.55    0.12
   2   3  -1    4.94    0.13
   2   3  -1    4.59    0.13
  -2  -3   1    4.65    0.13
  -2  -3   1    4.61    0.13
   1   3  -1    0.52    0.02
   1   3  -1    0.53    0.02
  -1  -3   1    0.51    0.02
  -1  -3   1    0.52    0.02
   0  -3   1    0.86    0.03
   0  -3   1    0.81    0.03
   1  -3   1    0.08    0.01
   2  -3   1    4.36    0.12
   2  -3   1    4.15    0.11
   3  -3   1    6.66    0.18
   3  -3   1    6.77    0.19
   4  -3   1   12.16    0.33
   4  -3   1   13.22    0.35
  -5   3  -1    3.14    0.09
   5  -3   1    3.32    0.10
   5  -3   1    3.14    0.10
   5  -3   1    3.20    0.09
  -6   3  -1    1.09    0.05
  -6   3  -1    1.12    0.05
   6  -3   1    1.13    0.05
   6  -3   1    1.15    0.05
   6  -3   1    1.20    0.06
   6  -3   1    1.17    0.05
  -7   3  -1    9.41    0.24
  -7   3  -1    9.25    0.21
  -7   3  -1    9.35    0.24
   7  -3   1    9.44    0.27
   7  -3   1    9.45    0.24
   7  -3   1    9.54    0.24
  -8   3  -1    3.00    0.10
  -8   3  -1    3.01    0.08
  -8   3  -1    3.21    0.10
   8  -3   1    3.17    0.11
   8  -3   1    3.03    0.11
   8  -3   1    2.92    0.11
  -9   3  -1    0.15    0.03
  -9   3  -1    0.14    0.03
  -9   3  -1    0.11    0.02
   9  -3   1    0.10    0.04
   9  -3   1    0.12    0.04
 -10   3  -1    0.00    0.02
 -10   3  -1    0.00    0.02
 -10   3  -1   -0.03    0.03
  10  -3   1    0.02    0.03
  10  -3   1    0.06    0.04
 -11   3  -1    0.37    0.04
 -11   3  -1    0.34    0.05
 -11   3  -1    0.37    0.05
  11  -3   1    0.29    0.05
  11  -3   1    0.35    0.06
  11   2  -1    0.05    0.05
  11   2  -1    0.00    0.04
 -11  -2   1   -0.04    0.02
 -11  -2   1   -0.04    0.03
 -11  -2   1    0.00    0.04
  10   2  -1    1.25    0.09
  10   2  -1    1.41    0.09
 -10  -2   1    1.57    0.09
 -10  -2   1    1.57    0.07
 -10  -2   1    1.41    0.08
   9   2  -1    0.50    0.03
   9   2  -1    0.47    0.06
   9   2  -1    0.52    0.06
  -9  -2   1    0.61    0.05
  -9  -2   1    0.51    0.05
  -9  -2   1    0.53    0.04
   8   2  -1    0.37    0.05
   8   2  -1    0.34    0.04
   8   2  -1    0.40    0.03
  -8  -2   1    0.31    0.04
  -8  -2   1    0.38    0.04
  -8  -2   1    0.36    0.03
   7   2  -1   11.28    0.30
   7   2  -1   11.56    0.29
   7   2  -1   11.57    0.29
  -7  -2   1   11.14    0.29
  -7  -2   1   11.38    0.29
  -7  -2   1   11.05    0.27
   6   2  -1    0.33    0.04
   6   2  -1    0.37    0.04
  -6  -2   1    0.33    0.03
  -6  -2   1    0.35    0.03
  -6  -2   1    0.37    0.03
   5   2  -1   18.48    0.43
   5   2  -1   18.06    0.41
   5   2  -1   17.89    0.43
  -5  -2   1   18.11    0.43
   4   2  -1   12.80    0.30
   4   2  -1   12.92    0.34
   4   2  -1   13.19    0.33
   4   2  -1   12.50    0.29
   4   2  -1   12.56    0.30
  -4  -2   1   12.44    0.30
  -4  -2   1   12.44    0.34
  -4  -2   1   12.45    0.30
   3   2  -1    0.58    0.02
   3   2  -1    0.60    0.02
   3   2  -1    0.59    0.02
   3   2  -1    0.54    0.03
  -3  -2   1    0.59    0.03
  -3  -2   1    0.63    0.03
  -3  -2   1    0.65    0.02
   2   2  -1    2.03    0.06
   2   2  -1    2.08    0.06
  -2  -2   1    2.15    0.06
  -2  -2   1    2.14    0.06
  -1  -2   1    5.46    0.14
  -1  -2   1    5.29    0.15
   0  -2   1   27.66    0.71
   0  -2   1   25.62    0.68
  -1   2  -1    3.23    0.10
  -1   2  -1    3.75    0.09
   2  -2   1    0.73    0.03
   2  -2   1    0.97    0.03
   3  -2   1   18.86    0.50
   3  -2   1   18.14    0.47
  -4   2  -1   11.02    0.27
   4  -2   1   11.37    0.30
   4  -2   1   11.28    0.27
   4  -2   1   12.06    0.32
  -5   2  -1    1.30    0.05
  -5   2  -1    1.31    0.05
   5  -2   1    1.34    0.06
   5  -2   1    1.48    0.05
   5  -2   1    1.35    0.05
   5  -2   1    1.36    0.06
  -6   2  -1    1.47    0.06
  -6   2  -1    1.52    0.04
  -6   2  -1    1.55    0.06
   6  -2   1    1.54    0.06
   6  -2   1    1.55    0.06
   6  -2   1    1.59    0.06
   6  -2   1    1.41    0.06
  -7   2  -1    1.70    0.05
  -7   2  -1    1.66    0.07
  -7   2  -1    1.60    0.06
   7  -2   1    1.72    0.07
   7  -2   1    1.68    0.07
   7  -2   1    1.65    0.07
  -8   2  -1    1.85    0.08
  -8   2  -1    1.95    0.08
  -8   2  -1    1.69    0.06
   8  -2   1    1.88    0.08
   8  -2   1    1.77    0.08
   8  -2   1    1.86    0.08
  -9   2  -1    0.77    0.04
  -9   2  -1    0.70    0.05
  -9   2  -1    0.78    0.06
   9  -2   1    0.86    0.07
   9  -2   1    0.75    0.06
 -10   2  -1    0.21    0.04
 -10   2  -1    0.25    0.03
 -10   2  -1    0.25    0.04
  10  -2   1    0.18    0.04
  10  -2   1    0.25    0.05
 -11   2  -1   -0.03    0.02
 -11   2  -1    0.02    0.02
 -11   2  -1   -0.01    0.03
  11  -2   1   -0.03    0.04
  11  -2   1    0.00    0.03
  11   1  -1   -0.01    0.04
  11   1  -1    0.00    0.04
 -11  -1   1    0.01    0.03
 -11  -1   1    0.00    0.03
 -11  -1   1    0.06    0.03
  10   1  -1    0.06    0.04
  10   1  -1    0.08    0.05
 -10  -1   1    0.06    0.02
 -10  -1   1    0.05    0.03
 -10  -1   1    0.03    0.03
   9   1  -1    2.09    0.10
   9   1  -1    2.00    0.09
  -9  -1   1    1.97    0.09
  -9  -1   1    2.03    0.09
  -9  -1   1    2.03    0.07
   8   1  -1    4.11    0.14
   8   1  -1    4.18    0.14
   8   1  -1    3.90    0.11
  -8  -1   1    4.28    0.13
  -8  -1   1    4.28    0.12
  -8  -1   1    4.36    0.13
   7   1  -1    0.15    0.03
   7   1  -1    0.15    0.02
   7   1  -1    0.15    0.03
  -7  -1   1    0.16    0.03
  -7  -1   1    0.17    0.03
  -7  -1   1    0.18    0.02
   6   1  -1    1.16    0.04
   6   1  -1    1.17    0.06
   6   1  -1    1.23    0.06
  -6  -1   1    1.19    0.05
  -6  -1   1    1.20    0.05
  -6  -1   1    1.24    0.04
   5   1  -1   29.81    0.68
   5   1  -1   29.54    0.75
   5   1  -1   30.31    0.78
   5   1  -1   28.92    0.68
  -5  -1   1   28.73    0.68
  -5  -1   1   28.80    0.68
   4   1  -1   26.90    0.68
   4   1  -1   27.68    0.71
   4   1  -1   26.86    0.62
  -4  -1   1   26.21    0.69
  -4  -1   1   26.43    0.62
  -4  -1   1   26.92    0.71
   3   1  -1    0.94    0.03
   3   1  -1    0.98    0.03
   3   1  -1    0.90    0.03
  -3  -1   1    0.94    0.03
  -3  -1   1    0.95    0.03
  -2  -1   1   -0.03    0.01
  -1  -1   1  152.52    3.75
  -1  -1   1  143.75    3.97
   2  -1   1   74.07    1.96
   2  -1   1   81.08    1.96
   3  -1   1    5.40    0.14
   3  -1   1    5.61    0.15
   3  -1   1    5.40    0.15
   3  -1   1    5.65    0.14
  -4   1  -1    0.15    0.02
   4  -1   1    0.13    0.02
   4  -1   1    0.14    0.02
   4  -1   1    0.15    0.01
   4  -1   1    0.15    0.01
   4  -1   1    0.12    0.01
  -5   1  -1   24.81    0.59
  -5   1  -1   24.90    0.60
   5  -1   1   25.50    0.66
   5  -1   1   27.01    0.70
   5  -1   1   27.12    0.65
   5  -1   1   25.73    0.60
   5  -1   1   25.64    0.60
   5  -1   1   26.21    0.66
  -6   1  -1   10.43    0.24
  -6   1  -1   10.37    0.26
  -6   1  -1   10.55    0.26
   6  -1   1   10.44    0.27
   6  -1   1   11.20    0.30
   6  -1   1   10.44    0.26
   6  -1   1   10.61    0.29
  -7   1  -1   -0.01    0.01
  -7   1  -1    0.02    0.01
  -7   1  -1    0.00    0.02
   7  -1   1   -0.02    0.03
   7  -1   1    0.02    0.02
   7  -1   1    0.01    0.02
  -8   1  -1    3.02    0.09
  -8   1  -1    3.05    0.11
  -8   1  -1    3.10    0.10
   8  -1   1    3.05    0.11
   8  -1   1    3.07    0.11
   8  -1   1    2.94    0.12
  -9   1  -1    1.56    0.07
  -9   1  -1    1.56    0.07
  -9   1  -1    1.59    0.06
   9  -1   1    1.60    0.08
   9  -1   1    1.53    0.08
 -10   1  -1    0.33    0.04
 -10   1  -1    0.31    0.05
 -10   1  -1    0.36    0.04
  10  -1   1    0.31    0.05
  10  -1   1    0.29    0.05
 -11   1  -1   -0.01    0.03
 -11   1  -1   -0.01    0.03
 -11   1  -1    0.01    0.02
  11  -1   1    0.07    0.05
  11  -1   1    0.02    0.04
  11   0  -1    0.28    0.05
  11   0  -1    0.36    0.06
 -11   0   1    0.31    0.04
 -11   0   1    0.33    0.05
 -11   0   1    0.35    0.05
  10   0  -1    0.23    0.05
  10   0  -1    0.21    0.04
 -10   0   1    0.21    0.04
 -10   0   1    0.25    0.03
 -10   0   1    0.21    0.04
   9   0  -1    1.08    0.07
   9   0  -1    1.10    0.07
  -9   0   1    1.12    0.06
  -9   0   1    1.06    0.05
  -9   0   1    1.06    0.06
   8   0  -1    2.91    0.11
   8   0  -1    2.86    0.11
  -8   0   1    2.74    0.08
  -8   0   1    2.70    0.10
  -8   0   1    2.85    0.10
   7   0  -1    0.95    0.05
   7   0  -1    0.94    0.06
  -7   0   1    0.95    0.04
  -7   0   1    0.87    0.05
  -7   0   1    0.96    0.05
   6   0  -1    0.00    0.02
   6   0  -1    0.01    0.01
   6   0  -1    0.02    0.01
   6   0  -1    0.00    0.02
  -6   0   1    0.03    0.01
  -6   0   1    0.04    0.01
  -6   0   1    0.04    0.02
   5   0  -1    8.93    0.23
   5   0  -1    9.01    0.23
   5   0  -1    8.63    0.24
   5   0  -1    9.54    0.25
  -5   0   1    9.29    0.23
   4   0  -1   59.73    1.49
   4   0  -1   54.29    1.42
   4   0  -1   56.11    1.27
   4   0  -1   56.92    1.42
  -4   0   1   55.26    1.27
  -4   0   1   54.31    1.49
   3   0  -1    5.77    0.15
   3   0  -1    5.88    0.16
  -3   0   1    5.59    0.16
  -2   0   1   17.65    0.45
  -2   0   1   18.08    0.47
  -1   0   1   41.76    1.07
  -1   0   1   34.76    1.07
  -1   0   1   43.63    1.02
  -1   0  -1   21.06    0.50
   1   0   1   15.80    0.46
  -2   0  -1   44.47    1.21
   2   0   1   45.16    1.15
   2   0   1   46.66    1.13
   3   0   1    2.33    0.07
   3   0   1    2.40    0.08
   3   0   1    2.60    0.07
   3   0   1    2.38    0.07
  -4   0  -1    0.83    0.04
   4   0   1    0.87    0.03
   4   0   1    0.92    0.03
   4   0   1    0.85    0.03
   4   0   1    0.84    0.04
   4   0   1    0.84    0.04
  -5   0  -1    7.18    0.19
  -5   0  -1    7.10    0.19
   5   0   1    7.32    0.20
   5   0   1    7.35    0.21
   5   0   1    7.69    0.21
   5   0   1    7.76    0.20
   5   0   1    7.17    0.19
   5   0   1    7.22    0.19
  -6   0  -1    4.94    0.13
  -6   0  -1    5.09    0.14
  -6   0  -1    5.14    0.14
   6   0   1    5.39    0.15
   6   0   1    5.04    0.16
   6   0   1    5.42    0.15
   6   0   1    5.13    0.14
  -7   0  -1    0.05    0.02
  -7   0  -1    0.10    0.02
  -7   0  -1    0.05    0.02
   7   0   1    0.07    0.02
   7   0   1    0.07    0.01
   7   0   1    0.09    0.03
   7   0   1    0.09    0.03
  -8   0  -1    3.29    0.11
  -8   0  -1    3.12    0.11
  -8   0  -1    3.46    0.10
   8   0   1    3.42    0.12
   8   0   1    3.36    0.12
  -9   0  -1    0.03    0.02
  -9   0  -1    0.05    0.03
  -9   0  -1    0.06    0.03
   9   0   1    0.02    0.03
   9   0   1    0.08    0.04
 -10   0  -1    0.02    0.03
 -10   0  -1    0.08    0.04
 -10   0  -1    0.05    0.02
  10   0   1    0.05    0.04
  10   0   1    0.09    0.05
 -11   0  -1    0.07    0.04
 -11   0  -1    0.12    0.04
 -11   0  -1    0.08    0.03
  11   0   1    0.04    0.04
  11  -1  -1    0.42    0.06
  11  -1  -1    0.37    0.05
 -11   1   1    0.39    0.05
 -11   1   1    0.37    0.05
 -11   1   1    0.32    0.04
  10  -1  -1    0.12    0.05
  10  -1  -1    0.09    0.04
 -10   1   1    0.10    0.03
 -10   1   1    0.15    0.02
 -10   1   1    0.12    0.04
   9  -1  -1    0.40    0.05
   9  -1  -1    0.42    0.05
  -9   1   1    0.43    0.05
  -9   1   1    0.48    0.03
  -9   1   1    0.48    0.05
   8  -1  -1    2.45    0.10
   8  -1  -1    2.59    0.10
  -8   1   1    2.70    0.10
  -8   1   1    2.69    0.10
  -8   1   1    2.65    0.08
   7  -1  -1    2.66    0.10
   7  -1  -1    2.67    0.09
  -7   1   1    2.63    0.07
  -7   1   1    2.69    0.09
  -7   1   1    2.56    0.09
   6  -1  -1    0.15    0.02
   6  -1  -1    0.16    0.03
  -6   1   1    0.13    0.01
  -6   1   1    0.15    0.02
  -6   1   1    0.15    0.02
   5  -1  -1   13.46    0.33
   5  -1  -1   14.37    0.37
   5  -1  -1   13.83    0.33
  -5   1   1   13.17    0.32
  -5   1   1   13.36    0.33
   4  -1  -1    1.54    0.05
   4  -1  -1    1.41    0.05
  -4   1   1    1.44    0.05
   3  -1  -1    0.68    0.03
  -3   1   1    0.80    0.03
  -2   1   1   99.19    2.65
  -2   1   1   99.38    2.64
  -1  -1  -1   14.81    0.40
   1   1   1   14.69    0.37
  -2  -1  -1    9.21    0.24
   2   1   1    9.15    0.23
   2   1   1    7.88    0.24
   2   1   1    8.74    0.20
  -3  -1  -1    1.40    0.05
   3   1   1    1.40    0.05
   3   1   1    1.37    0.04
   3   1   1    1.40    0.05
   3   1   1    1.49    0.05
  -4  -1  -1    0.33    0.02
  -4  -1  -1    0.39    0.02
   4   1   1    0.44    0.03
   4   1   1    0.39    0.03
   4   1   1    0.37    0.01
   4   1   1    0.43    0.02
   4   1   1    0.45    0.02
   4   1   1    0.36    0.03
   4   1   1    0.41    0.02
  -5  -1  -1    1.13    0.05
  -5  -1  -1    1.14    0.05
   5   1   1    1.20    0.05
   5   1   1    1.13    0.06
   5   1   1    1.24    0.05
   5   1   1    1.19    0.05
   5   1   1    1.18    0.04
  -6  -1  -1   10.08    0.26
  -6  -1  -1   10.32    0.24
  -6  -1  -1   10.21    0.26
   6   1   1   10.32    0.26
   6   1   1   10.03    0.29
   6   1   1   10.09    0.27
   6   1   1   10.46    0.26
  -7  -1  -1    0.38    0.04
  -7  -1  -1    0.29    0.03
  -7  -1  -1    0.28    0.03
   7   1   1    0.33    0.04
   7   1   1    0.28    0.03
   7   1   1    0.34    0.04
   7   1   1    0.30    0.04
  -8  -1  -1    1.77    0.08
  -8  -1  -1    1.82    0.07
  -8  -1  -1    1.81    0.08
   8   1   1    1.67    0.06
   8   1   1    1.74    0.09
   8   1   1    1.79    0.09
  -9  -1  -1    1.37    0.06
  -9  -1  -1    1.42    0.08
  -9  -1  -1    1.31    0.07
   9   1   1    1.39    0.08
   9   1   1    1.36    0.08
 -10  -1  -1    0.17    0.03
 -10  -1  -1    0.14    0.04
 -10  -1  -1    0.12    0.03
  10   1   1    0.17    0.04
 -11  -1  -1    0.31    0.05
 -11  -1  -1    0.31    0.05
 -11  -1  -1    0.37    0.04
  12  -2  -1    0.00    0.05
  12  -2  -1    0.10    0.05
 -12   2   1    0.08    0.03
 -12   2   1    0.07    0.04
 -12   2   1    0.09    0.04
  11  -2  -1    0.21    0.05
  11  -2  -1    0.14    0.04
 -11   2   1    0.21    0.04
 -11   2   1    0.22    0.04
 -11   2   1    0.16    0.03
  10  -2  -1    1.11    0.08
  10  -2  -1    1.06    0.08
 -10   2   1    1.15    0.05
 -10   2   1    1.11    0.07
 -10   2   1    1.19    0.07
   9  -2  -1    0.01    0.04
   9  -2  -1    0.06    0.03
  -9   2   1    0.07    0.02
  -9   2   1    0.05    0.03
  -9   2   1    0.08    0.03
   8  -2  -1    0.31    0.04
   8  -2  -1    0.33    0.04
  -8   2   1    0.38    0.04
  -8   2   1    0.37    0.02
  -8   2   1    0.39    0.04
   7  -2  -1    3.54    0.12
   7  -2  -1    3.50    0.11
  -7   2   1    3.69    0.11
  -7   2   1    3.62    0.09
  -7   2   1    3.67    0.11
   6  -2  -1    0.32    0.02
   6  -2  -1    0.25    0.03
   6  -2  -1    0.28    0.03
  -6   2   1    0.29    0.03
  -6   2   1    0.26    0.03
   5  -2  -1   27.02    0.62
   5  -2  -1   26.06    0.62
   5  -2  -1   28.27    0.72
  -5   2   1   25.65    0.61
  -5   2   1   26.42    0.62
   4  -2  -1    3.11    0.09
   4  -2  -1    2.80    0.08
  -4   2   1    2.86    0.08
   3  -2  -1    0.05    0.01
  -3   2   1    0.07    0.01
  -2   2   1   36.27    0.98
  -2   2   1   37.34    0.92
  -1   2   1   64.20    1.74
   0  -2  -1   17.59    0.47
  -1  -2  -1    7.06    0.20
   1   2   1    7.37    0.19
   2   2   1   78.04    2.04
   2   2   1   75.87    1.91
   2   2   1   73.86    1.72
  -3  -2  -1   36.07    0.84
   3   2   1   36.65    0.84
   3   2   1   37.68    0.93
   3   2   1   37.35    0.98
   3   2   1   36.58    0.84
  -4  -2  -1    0.10    0.02
  -4  -2  -1    0.10    0.02
   4   2   1    0.09    0.02
   4   2   1    0.12    0.01
   4   2   1    0.09    0.02
   4   2   1    0.12    0.02
   4   2   1    0.10    0.01
  -5  -2  -1    0.48    0.03
  -5  -2  -1    0.43    0.03
  -5  -2  -1    0.45    0.03
   5   2   1    0.45    0.04
   5   2   1    0.46    0.03
   5   2   1    0.43    0.02
   5   2   1    0.44    0.04
   5   2   1    0.41    0.03
   5   2   1    0.50    0.03
  -6  -2  -1    9.55    0.23
  -6  -2  -1    9.85    0.25
  -6  -2  -1    9.75    0.21
   6   2   1    9.63    0.25
   6   2   1    9.68    0.25
   6   2   1    9.65    0.26
   6   2   1    9.57    0.27
  -7  -2  -1    1.39    0.06
  -7  -2  -1    1.59    0.07
  -7  -2  -1    1.40    0.06
   7   2   1    1.52    0.08
   7   2   1    1.37    0.07
   7   2   1    1.36    0.06
  -8  -2  -1    1.45    0.06
  -8  -2  -1    1.57    0.08
  -8  -2  -1    1.42    0.07
   8   2   1    1.44    0.08
   8   2   1    1.43    0.08
   8   2   1    1.43    0.06
  -9  -2  -1    0.10    0.04
  -9  -2  -1    0.10    0.03
  -9  -2  -1    0.09    0.03
   9   2   1    0.09    0.02
   9   2   1    0.10    0.04
 -10  -2  -1    0.76    0.07
 -10  -2  -1    0.75    0.06
 -10  -2  -1    0.67    0.06
  12  -3  -1    0.09    0.05
  12  -3  -1    0.01    0.05
 -12   3   1    0.07    0.04
 -12   3   1    0.06    0.02
 -12   3   1    0.10    0.04
  11  -3  -1    0.18    0.04
  11  -3  -1    0.15    0.05
 -11   3   1    0.22    0.04
 -11   3   1    0.17    0.03
 -11   3   1    0.27    0.04
  10  -3  -1    1.02    0.07
  10  -3  -1    1.06    0.07
 -10   3   1    1.15    0.07
 -10   3   1    1.19    0.07
 -10   3   1    1.11    0.05
   9  -3  -1    4.70    0.15
   9  -3  -1    4.89    0.16
  -9   3   1    4.87    0.15
  -9   3   1    4.94    0.15
  -9   3   1    4.80    0.12
   8  -3  -1   -0.03    0.03
   8  -3  -1    0.00    0.02
  -8   3   1    0.00    0.01
  -8   3   1    0.02    0.02
  -8   3   1   -0.02    0.01
   7  -3  -1    0.33    0.03
   7  -3  -1    0.35    0.04
  -7   3   1    0.31    0.03
  -7   3   1    0.28    0.03
  -7   3   1    0.33    0.02
   6  -3  -1    5.19    0.14
   6  -3  -1    4.93    0.14
   6  -3  -1    5.21    0.15
  -6   3   1    5.02    0.14
  -6   3   1    5.02    0.14
  -6   3   1    5.11    0.16
   5  -3  -1   14.87    0.35
   5  -3  -1   15.06    0.41
  -5   3   1   14.78    0.41
  -5   3   1   14.64    0.35
   4  -3  -1    6.71    0.17
   4  -3  -1    7.29    0.20
  -4   3   1    6.78    0.20
   3  -3  -1    0.71    0.03
  -3   3   1    0.71    0.03
   2  -3  -1   57.60    1.53
  -2   3   1   57.10    1.53
   1  -3  -1   34.31    0.89
  -1   3   1   32.71    0.89
  -1   3   1   32.57    0.81
   0   3   1   11.11    0.31
   0   3   1   11.06    0.28
  -1  -3  -1    3.34    0.09
  -1  -3  -1    3.57    0.09
   1   3   1    3.47    0.09
   1   3   1    3.63    0.11
   2   3   1    0.02    0.01
   2   3   1    0.03    0.01
   2   3   1    0.04    0.01
  -3  -3  -1   52.67    1.18
  -3  -3  -1   51.05    1.18
   3   3   1   52.02    1.18
   3   3   1   54.10    1.39
   3   3   1   50.21    1.18
   3   3   1   53.13    1.31
  -4  -3  -1    3.89    0.10
  -4  -3  -1    3.70    0.11
  -4  -3  -1    3.87    0.11
  -4  -3  -1    3.90    0.09
   4   3   1    3.81    0.12
   4   3   1    3.79    0.11
   4   3   1    3.71    0.11
   4   3   1    3.88    0.10
   4   3   1    3.72    0.11
  -5  -3  -1    2.79    0.09
  -5  -3  -1    2.95    0.07
  -5  -3  -1    2.81    0.08
  -5  -3  -1    2.87    0.09
   5   3   1    2.89    0.10
   5   3   1    2.95    0.08
   5   3   1    2.92    0.09
   5   3   1    2.80    0.09
  -6  -3  -1    4.37    0.13
  -6  -3  -1    4.37    0.13
  -6  -3  -1    4.33    0.12
  -6  -3  -1    4.33    0.11
   6   3   1    4.67    0.14
   6   3   1    4.60    0.14
   6   3   1    4.48    0.11
   6   3   1    4.47    0.14
   6   3   1    4.46    0.13
  -7  -3  -1    5.60    0.14
  -7  -3  -1    5.75    0.17
  -7  -3  -1    5.86    0.17
  -7  -3  -1    5.75    0.16
   7   3   1    5.93    0.17
   7   3   1    5.97    0.17
  -8  -3  -1    5.95    0.16
  -8  -3  -1    5.46    0.17
  -8  -3  -1    5.63    0.17
  -8  -3  -1    5.69    0.14
   8   3   1    5.47    0.17
   8   3   1    5.62    0.17
  -9  -3  -1    0.25    0.05
  -9  -3  -1    0.33    0.04
  -9  -3  -1    0.31    0.05
 -10  -3  -1    0.08    0.03
 -10  -3  -1    0.09    0.04
 -10  -3  -1    0.15    0.04
  12  -4  -1    0.15    0.05
  12  -4  -1    0.15    0.05
 -12   4   1    0.21    0.04
 -12   4   1    0.10    0.04
 -12   4   1    0.16    0.03
  11  -4  -1    0.03    0.04
  11  -4  -1   -0.02    0.04
 -11   4   1    0.01    0.03
 -11   4   1    0.01    0.03
 -11   4   1    0.01    0.02
  10  -4  -1    2.51    0.10
  10  -4  -1    2.30    0.10
 -10   4   1    2.43    0.09
 -10   4   1    2.49    0.10
 -10   4   1    2.24    0.07
   9  -4  -1    3.36    0.12
   9  -4  -1    3.38    0.12
  -9   4   1    3.26    0.09
  -9   4   1    3.47    0.12
  -9   4   1    3.50    0.11
   8  -4  -1    0.73    0.05
   8  -4  -1    0.74    0.05
  -8   4   1    0.70    0.04
  -8   4   1    0.68    0.04
  -8   4   1    0.66    0.02
   7  -4  -1    0.47    0.04
   7  -4  -1    0.49    0.03
   7  -4  -1    0.43    0.04
  -7   4   1    0.49    0.04
  -7   4   1    0.46    0.03
  -7   4   1    0.52    0.04
   6  -4  -1    2.00    0.07
   6  -4  -1    2.05    0.07
   6  -4  -1    1.90    0.07
  -6   4   1    2.02    0.08
  -6   4   1    1.96    0.07
  -6   4   1    1.87    0.07
   5  -4  -1    5.87    0.15
   5  -4  -1    6.10    0.17
  -5   4   1    5.62    0.15
  -5   4   1    5.85    0.18
   4  -4  -1   18.30    0.49
  -4   4   1   17.93    0.50
   3  -4  -1   12.39    0.34
  -3   4   1   11.90    0.34
   2  -4  -1    4.19    0.12
  -2   4   1    3.93    0.11
  -2   4   1    4.06    0.12
   1  -4  -1    0.14    0.02
   0  -4  -1   39.70    0.89
   0   4   1   38.54    0.99
   0   4   1   40.23    1.06
  -1  -4  -1   49.12    1.09
   1   4   1   45.97    1.10
   1   4   1   47.97    1.21
   1   4   1   50.38    1.29
  -2  -4  -1  119.54    2.67
  -2  -4  -1  117.01    2.68
   2   4   1  119.94    2.96
   2   4   1  113.46    2.67
   2   4   1  121.87    3.17
  -3  -4  -1   33.74    0.72
  -3  -4  -1   32.93    0.79
  -3  -4  -1   34.93    0.79
  -3  -4  -1   33.94    0.79
   3   4   1   35.22    0.87
   3   4   1   35.42    0.79
   3   4   1   35.55    0.93
  -4  -4  -1    0.76    0.04
  -4  -4  -1    0.72    0.03
  -4  -4  -1    0.74    0.04
  -4  -4  -1    0.69    0.04
   4   4   1    0.72    0.04
   4   4   1    0.65    0.04
   4   4   1    0.71    0.03
   4   4   1    0.74    0.03
  -5  -4  -1   11.90    0.30
  -5  -4  -1   12.21    0.31
  -5  -4  -1   11.97    0.29
  -5  -4  -1   12.33    0.27
   5   4   1   12.96    0.31
   5   4   1   12.48    0.29
   5   4   1   12.43    0.34
  -6  -4  -1    0.49    0.04
  -6  -4  -1    0.69    0.04
  -6  -4  -1    0.54    0.04
  -6  -4  -1    0.48    0.03
   6   4   1    0.56    0.05
   6   4   1    0.54    0.03
  -7  -4  -1    2.28    0.09
  -7  -4  -1    2.30    0.09
  -7  -4  -1    2.39    0.07
  -7  -4  -1    2.37    0.09
   7   4   1    2.31    0.09
  -8  -4  -1    4.00    0.14
  -8  -4  -1    3.93    0.14
  -8  -4  -1    4.37    0.13
  -8  -4  -1    4.02    0.11
   8   4   1    4.10    0.13
  -9  -4  -1    0.95    0.05
  -9  -4  -1    1.11    0.07
  -9  -4  -1    1.10    0.08
  -9  -4  -1    0.91    0.06
 -10  -4  -1    0.01    0.02
 -10  -4  -1    0.04    0.03
 -10  -4  -1    0.04    0.03
 -10  -4  -1   -0.03    0.04
  12  -5  -1    0.12    0.05
  12  -5  -1    0.08    0.04
 -12   5   1    0.06    0.02
 -12   5   1    0.09    0.04
 -12   5   1    0.10    0.03
  11  -5  -1    0.03    0.04
  11  -5  -1   -0.01    0.03
 -11   5   1   -0.02    0.01
 -11   5   1   -0.01    0.02
 -11   5   1    0.02    0.03
  10  -5  -1    0.24    0.04
  10  -5  -1    0.22    0.05
 -10   5   1    0.29    0.04
 -10   5   1    0.19    0.04
 -10   5   1    0.20    0.02
   9  -5  -1    1.16    0.07
   9  -5  -1    1.20    0.07
  -9   5   1    1.18    0.06
  -9   5   1    1.25    0.06
  -9   5   1    1.12    0.04
   8  -5  -1    1.32    0.06
   8  -5  -1    1.26    0.06
  -8   5   1    1.24    0.06
  -8   5   1    1.31    0.06
   7  -5  -1    0.33    0.03
   7  -5  -1    0.30    0.03
   7  -5  -1    0.33    0.03
  -7   5   1    0.30    0.03
  -7   5   1    0.33    0.03
  -7   5   1    0.30    0.03
   6  -5  -1    2.45    0.08
   6  -5  -1    2.43    0.08
   6  -5  -1    2.43    0.08
  -6   5   1    2.24    0.07
  -6   5   1    2.24    0.07
  -6   5   1    2.36    0.09
   5  -5  -1   18.71    0.51
   5  -5  -1   18.55    0.44
  -5   5   1   18.60    0.52
   4  -5  -1    5.24    0.16
  -4   5   1    5.16    0.16
   3  -5  -1    0.96    0.04
  -3   5   1    0.94    0.05
   2  -5  -1   27.54    0.72
  -2   5   1   26.24    0.65
  -2   5   1   26.83    0.73
  -2   5   1   26.26    0.66
   1  -5  -1   22.64    0.60
   1  -5  -1   21.65    0.50
  -1   5   1   22.04    0.61
   0  -5  -1   47.01    1.06
   0   5   1   46.94    1.17
   0   5   1   46.73    1.26
  -1  -5  -1    0.04    0.01
   1   5   1    0.01    0.01
   1   5   1    0.01    0.01
   1   5   1    0.02    0.01
  -2  -5  -1    2.70    0.08
  -2  -5  -1    2.68    0.07
  -2  -5  -1    2.78    0.08
   2   5   1    2.63    0.07
   2   5   1    2.82    0.09
   2   5   1    2.64    0.08
   2   5   1    2.77    0.08
  -3  -5  -1    6.24    0.14
  -3  -5  -1    6.42    0.16
  -3  -5  -1    6.16    0.16
  -3  -5  -1    6.13    0.16
   3   5   1    6.29    0.18
   3   5   1    6.36    0.16
   3   5   1    6.17    0.14
   3   5   1    6.49    0.18
  -4  -5  -1    2.55    0.07
  -4  -5  -1    2.60    0.08
  -4  -5  -1    2.63    0.08
  -4  -5  -1    2.56    0.09
   4   5   1    2.63    0.09
   4   5   1    2.51    0.08
   4   5   1    2.53    0.06
  -5  -5  -1    0.45    0.03
  -5  -5  -1    0.47    0.04
  -5  -5  -1    0.54    0.04
  -5  -5  -1    0.64    0.05
   5   5   1    0.54    0.03
  -6  -5  -1    0.66    0.04
  -6  -5  -1    0.69    0.04
  -6  -5  -1    0.66    0.05
  -6  -5  -1    0.76    0.05
   6   5   1    0.64    0.03
  -7  -5  -1    0.16    0.03
  -7  -5  -1    0.13    0.04
  -7  -5  -1    0.15    0.02
  -7  -5  -1    0.22    0.04
   7   5   1    0.19    0.03
   7   5   1    0.12    0.02
  -8  -5  -1    1.45    0.07
  -8  -5  -1    1.42    0.08
  -8  -5  -1    1.38    0.08
  -8  -5  -1    1.27    0.06
  -9  -5  -1    1.01    0.06
  -9  -5  -1    0.96    0.07
  -9  -5  -1    1.03    0.07
  -9  -5  -1    0.95    0.05
  12  -6  -1    0.21    0.05
  12  -6  -1    0.19    0.05
 -12   6   1    0.18    0.02
 -12   6   1    0.19    0.04
 -12   6   1    0.22    0.04
  11  -6  -1   -0.04    0.03
  11  -6  -1    0.01    0.04
 -11   6   1    0.05    0.03
 -11   6   1    0.01    0.01
 -11   6   1   -0.02    0.02
  10  -6  -1    0.15    0.04
  10  -6  -1    0.10    0.04
 -10   6   1    0.16    0.03
 -10   6   1    0.13    0.01
 -10   6   1    0.09    0.03
   9  -6  -1    0.42    0.05
   9  -6  -1    0.44    0.05
  -9   6   1    0.41    0.04
  -9   6   1    0.41    0.04
   8  -6  -1    2.21    0.09
   8  -6  -1    2.34    0.09
  -8   6   1    2.26    0.08
  -8   6   1    2.19    0.08
   7  -6  -1    0.00    0.02
   7  -6  -1    0.04    0.02
   7  -6  -1    0.05    0.02
  -7   6   1    0.05    0.02
  -7   6   1    0.05    0.02
  -7   6   1    0.02    0.02
   6  -6  -1    0.51    0.04
   6  -6  -1    0.48    0.04
   6  -6  -1    0.49    0.03
  -6   6   1    0.46    0.04
  -6   6   1    0.42    0.03
   5  -6  -1    1.24    0.05
   5  -6  -1    1.19    0.05
  -5   6   1    1.21    0.06
   4  -6  -1   31.87    0.86
  -4   6   1   31.88    0.87
   3  -6  -1    4.39    0.14
  -3   6   1    4.34    0.14
   2  -6  -1    0.90    0.04
  -2   6   1    0.93    0.03
  -2   6   1    0.88    0.05
   1  -6  -1   10.99    0.25
   1  -6  -1   11.21    0.31
   1  -6  -1   11.03    0.25
  -1   6   1   10.82    0.31
   0  -6  -1    4.07    0.10
   0   6   1    4.16    0.13
  -1  -6  -1   20.93    0.48
  -1  -6  -1   20.92    0.48
   1   6   1   20.62    0.49
   1   6   1   21.36    0.58
   1   6   1   20.71    0.44
  -2  -6  -1    6.70    0.18
  -2  -6  -1    6.96    0.16
  -2  -6  -1    7.01    0.17
  -2  -6  -1    7.01    0.18
   2   6   1    7.14    0.18
   2   6   1    7.24    0.21
   2   6   1    6.91    0.15
  -3  -6  -1    0.66    0.03
  -3  -6  -1    0.64    0.04
  -3  -6  -1    0.62    0.04
  -3  -6  -1    0.56    0.04
   3   6   1    0.70    0.04
   3   6   1    0.63    0.04
   3   6   1    0.60    0.03
  -4  -6  -1    0.17    0.03
  -4  -6  -1    0.20    0.02
  -4  -6  -1    0.20    0.03
  -4  -6  -1    0.19    0.03
   4   6   1    0.19    0.02
   4   6   1    0.22    0.01
  -5  -6  -1    0.32    0.03
  -5  -6  -1    0.28    0.03
  -5  -6  -1    0.25    0.04
   5   6   1    0.29    0.03
  -6  -6  -1    0.53    0.05
  -6  -6  -1    0.49    0.05
  -6  -6  -1    0.41    0.03
   6   6   1    0.48    0.03
  -7  -6  -1    0.49    0.05
  -7  -6  -1    0.47    0.05
  -7  -6  -1    0.43    0.03
   7   6   1    0.36    0.03
  -8  -6  -1    1.56    0.08
  -8  -6  -1    1.53    0.06
  -8  -6  -1    1.45    0.09
  -9  -6  -1    0.04    0.03
  -9  -6  -1    0.04    0.03
  -9  -6  -1    0.02    0.04
  12  -7  -1    0.04    0.04
 -12   7   1    0.05    0.03
 -12   7   1    0.03    0.02
  11  -7  -1    0.25    0.05
 -11   7   1    0.15    0.04
 -11   7   1    0.17    0.02
  10  -7  -1    0.05    0.03
 -10   7   1    0.06    0.03
 -10   7   1    0.07    0.01
 -10   7   1    0.09    0.03
   9  -7  -1    0.42    0.05
   9  -7  -1    0.51    0.05
  -9   7   1    0.41    0.04
  -9   7   1    0.43    0.04
   8  -7  -1   -0.01    0.02
   8  -7  -1    0.02    0.02
   8  -7  -1    0.02    0.03
  -8   7   1    0.02    0.02
  -8   7   1    0.03    0.02
  -8   7   1    0.05    0.02
   7  -7  -1   11.97    0.30
   7  -7  -1   11.44    0.34
   7  -7  -1   12.70    0.30
  -7   7   1   12.11    0.29
  -7   7   1   11.76    0.29
  -7   7   1   11.53    0.35
   6  -7  -1    0.52    0.04
   6  -7  -1    0.45    0.03
   6  -7  -1    0.42    0.03
  -6   7   1    0.44    0.04
  -6   7   1    0.42    0.03
   5  -7  -1    0.84    0.04
   5  -7  -1    0.81    0.04
  -5   7   1    0.76    0.05
   4  -7  -1    3.08    0.10
  -4   7   1    3.07    0.11
   3  -7  -1    1.73    0.07
  -3   7   1    1.71    0.07
   2  -7  -1   12.83    0.36
  -2   7   1   12.82    0.37
   1  -7  -1   -0.01    0.01
   1  -7  -1   -0.02    0.01
  -1   7   1    0.06    0.02
   0  -7  -1    2.82    0.08
   0   7   1    2.81    0.10
   0   7   1    2.75    0.08
  -1  -7  -1    2.60    0.08
  -1  -7  -1    2.60    0.07
  -1  -7  -1    2.61    0.08
  -1  -7  -1    2.69    0.08
   1   7   1    2.72    0.08
   1   7   1    2.66    0.10
   1   7   1    2.70    0.07
  -2  -7  -1   11.78    0.26
  -2  -7  -1   11.82    0.29
  -2  -7  -1   11.73    0.29
  -2  -7  -1   11.89    0.28
   2   7   1   11.78    0.26
   2   7   1   12.17    0.34
   2   7   1   11.88    0.29
  -3  -7  -1    1.37    0.06
  -3  -7  -1    1.44    0.05
  -3  -7  -1    1.48    0.06
  -3  -7  -1    1.50    0.06
   3   7   1    1.50    0.06
   3   7   1    1.47    0.04
   3   7   1    1.40    0.06
  -4  -7  -1    1.59    0.06
  -4  -7  -1    1.72    0.07
  -4  -7  -1    1.48    0.05
  -4  -7  -1    1.51    0.07
   4   7   1    1.61    0.06
   4   7   1    1.50    0.05
  -5  -7  -1    0.13    0.03
  -5  -7  -1    0.16    0.02
  -5  -7  -1    0.13    0.03
  -5  -7  -1    0.12    0.03
   5   7   1    0.13    0.02
  -6  -7  -1   -0.02    0.03
  -6  -7  -1    0.03    0.02
  -6  -7  -1    0.00    0.02
   6   7   1    0.01    0.02
  -7  -7  -1    0.19    0.04
  -7  -7  -1    0.25    0.03
  -7  -7  -1    0.20    0.04
   7   7   1    0.25    0.02
  -8  -7  -1    0.81    0.07
  -8  -7  -1    0.83    0.05
  -8  -7  -1    0.96    0.07
 -12   8   1    0.13    0.02
 -11   8   1    0.07    0.01
   8  -8  -1    4.16    0.14
  -8   8   1    4.02    0.15
   7  -8  -1    1.84    0.08
  -7   8   1    1.87    0.09
   6  -8  -1    4.41    0.15
  -6   8   1    4.35    0.15
   5  -8  -1    1.78    0.07
  -5   8   1    1.71    0.08
   4  -8  -1    0.15    0.02
  -4   8   1    0.17    0.03
  -4   8   1    0.17    0.01
   3  -8  -1    0.00    0.01
  -3   8   1    0.03    0.02
  -3   8   1    0.00    0.01
   2  -8  -1    0.87    0.05
  -2   8   1    0.91    0.05
  -2   8   1    0.87    0.03
   1  -8  -1    6.54    0.15
   1  -8  -1    6.12    0.19
  -1   8   1    6.20    0.20
   0  -8  -1    0.14    0.02
   0   8   1    0.14    0.02
   0   8   1    0.15    0.01
  -1  -8  -1    0.63    0.02
  -1  -8  -1    0.50    0.03
  -1  -8  -1    0.61    0.04
  -1  -8  -1    0.62    0.03
   1   8   1    0.55    0.04
   1   8   1    0.63    0.04
   1   8   1    0.62    0.03
  -2  -8  -1   29.82    0.69
  -2  -8  -1   30.30    0.63
  -2  -8  -1   29.91    0.69
  -2  -8  -1   29.47    0.69
   2   8   1   29.95    0.82
   2   8   1   29.65    0.69
   2   8   1   29.34    0.62
  -3  -8  -1   14.71    0.36
  -3  -8  -1   14.19    0.36
  -3  -8  -1   14.09    0.35
  -3  -8  -1   15.12    0.32
   3   8   1   14.76    0.31
   3   8   1   14.62    0.36
  -4  -8  -1    0.00    0.02
  -4  -8  -1    0.01    0.02
  -4  -8  -1   -0.02    0.02
  -4  -8  -1    0.05    0.03
   4   8   1    0.04    0.01
   4   8   1    0.01    0.02
  -5  -8  -1    1.96    0.09
  -5  -8  -1    1.91    0.07
  -5  -8  -1    1.99    0.08
  -5  -8  -1    1.87    0.07
   5   8   1    1.89    0.07
  -6  -8  -1    0.83    0.04
  -6  -8  -1    0.84    0.06
  -6  -8  -1    0.71    0.06
   6   8   1    0.71    0.04
  -7  -8  -1    1.92    0.07
  -7  -8  -1    1.95    0.09
  -7  -8  -1    2.02    0.10
   7   8   1    1.82    0.07
  -8  -8  -1    0.03    0.03
  -8  -8  -1   -0.03    0.04
  -8  -8  -1   -0.01    0.02
 -12   9   1    0.02    0.02
   8  -9  -1    0.35    0.04
  -8   9   1    0.43    0.05
   7  -9  -1    2.04    0.09
  -7   9   1    2.16    0.10
   6  -9  -1    2.94    0.11
  -6   9   1    3.02    0.12
   5  -9  -1    5.20    0.17
  -5   9   1    5.03    0.12
  -5   9   1    4.93    0.17
   4  -9  -1    2.94    0.11
  -4   9   1    2.88    0.11
  -4   9   1    2.76    0.07
   3  -9  -1    1.18    0.06
  -3   9   1    1.22    0.06
  -3   9   1    1.09    0.04
   2  -9  -1    1.64    0.07
  -2   9   1    1.64    0.07
  -2   9   1    1.62    0.05
   1  -9  -1    6.34    0.15
   1  -9  -1    6.09    0.15
   1  -9  -1    6.13    0.19
  -1   9   1    6.12    0.14
  -1   9   1    6.09    0.20
  -1   9   1    6.22    0.15
   0  -9  -1    0.67    0.03
   0  -9  -1    0.60    0.04
   0   9   1    0.68    0.03
   0   9   1    0.69    0.04
   0   9   1    0.71    0.05
   0   9   1    0.68    0.03
  -1  -9  -1    0.32    0.03
  -1  -9  -1    0.39    0.03
   1   9   1    0.30    0.03
   1   9   1    0.36    0.03
   1   9   1    0.36    0.03
  -2  -9  -1    6.11    0.14
  -2  -9  -1    6.06    0.16
  -2  -9  -1    5.94    0.17
   2   9   1    6.16    0.17
   2   9   1    6.01    0.14
   2   9   1    6.05    0.19
  -3  -9  -1   19.96    0.49
  -3  -9  -1   20.86    0.44
  -3  -9  -1   20.40    0.49
   3   9   1   20.69    0.44
   3   9   1   21.08    0.49
  -4  -9  -1    1.01    0.06
  -4  -9  -1    1.02    0.04
  -4  -9  -1    0.99    0.07
  -4  -9  -1    0.96    0.05
   4   9   1    0.92    0.05
   4   9   1    1.01    0.04
  -5  -9  -1    0.03    0.03
  -5  -9  -1    0.04    0.03
  -5  -9  -1    0.07    0.03
  -5  -9  -1    0.06    0.02
   5   9   1    0.05    0.02
  -6  -9  -1    1.56    0.06
  -6  -9  -1    1.59    0.09
  -6  -9  -1    1.52    0.08
  -6  -9  -1    1.47    0.07
   6   9   1    1.40    0.06
  -7  -9  -1    0.68    0.06
  -7  -9  -1    0.62    0.07
  -7  -9  -1    0.58    0.05
   7   9   1    0.58    0.04
   8 -10  -1    0.76    0.05
  -8  10   1    0.71    0.06
   7 -10  -1   -0.01    0.02
  -7  10   1   -0.04    0.02
   6 -10  -1    2.01    0.09
  -6  10   1    1.97    0.10
  -6  10   1    2.06    0.05
   5 -10  -1    4.13    0.14
  -5  10   1    3.96    0.15
  -5  10   1    4.34    0.10
   4 -10  -1    0.28    0.03
  -4  10   1    0.33    0.04
  -4  10   1    0.39    0.02
   3 -10  -1    4.58    0.15
  -3  10   1    4.60    0.12
  -3  10   1    4.49    0.16
   2 -10  -1    5.95    0.19
  -2  10   1    6.05    0.20
  -2  10   1    5.86    0.15
   1 -10  -1    0.86    0.03
   1 -10  -1    0.82    0.05
  -1  10   1    0.85    0.04
  -1  10   1    0.75    0.05
  -1  10   1    0.79    0.03
   0 -10  -1    0.24    0.02
   0  10   1    0.21    0.02
   0  10   1    0.22    0.03
   0  10   1    0.21    0.02
   0  10   1    0.16    0.02
  -1 -10  -1    0.08    0.02
   1  10   1    0.08    0.02
   1  10   1    0.06    0.02
   1  10   1    0.07    0.02
  -2 -10  -1    1.75    0.06
  -2 -10  -1    1.75    0.08
   2  10   1    1.89    0.06
   2  10   1    1.96    0.08
  -3 -10  -1    6.33    0.17
  -3 -10  -1    6.56    0.15
  -3 -10  -1    6.48    0.18
   3  10   1    6.52    0.15
   3  10   1    6.28    0.18
  -4 -10  -1    2.36    0.07
  -4 -10  -1    2.34    0.10
  -4 -10  -1    2.15    0.08
   4  10   1    2.09    0.08
   4  10   1    2.38    0.07
  -5 -10  -1    0.33    0.03
  -5 -10  -1    0.35    0.05
  -5 -10  -1    0.27    0.04
   5  10   1    0.34    0.04
  -6 -10  -1    0.43    0.06
  -6 -10  -1    0.31    0.04
  -6 -10  -1    0.34    0.03
   6  10   1    0.34    0.04
  -7 -10  -1    1.14    0.09
  -7 -10  -1    1.04    0.06
   7  10   1    0.97    0.05
   7 -11  -1    0.05    0.03
  -7  11   1    0.11    0.01
  -7  11   1    0.13    0.03
   6 -11  -1    0.78    0.06
  -6  11   1    0.82    0.06
  -6  11   1    0.81    0.03
   5 -11  -1    3.13    0.12
  -5  11   1    3.12    0.13
  -5  11   1    3.09    0.08
   4 -11  -1    4.32    0.15
  -4  11   1    4.44    0.11
  -4  11   1    4.52    0.16
   3 -11  -1    2.59    0.10
  -3  11   1    2.54    0.11
  -3  11   1    2.55    0.08
   2 -11  -1    1.16    0.07
  -2  11   1    1.12    0.07
  -2  11   1    1.17    0.05
  -1  11   1   10.71    0.24
  -1  11   1   10.42    0.33
  -1  11   1   10.88    0.26
  -1  11   1   10.68    0.24
   0 -11  -1    2.53    0.07
   0  11   1    2.50    0.08
   0  11   1    2.48    0.07
   0  11   1    2.38    0.10
  -1 -11  -1    0.21    0.02
   1  11   1    0.19    0.03
   1  11   1    0.17    0.02
  -2 -11  -1    0.04    0.02
   2  11   1    0.08    0.02
   2  11   1    0.11    0.03
  -3 -11  -1    1.40    0.06
   3  11   1    1.52    0.07
   3  11   1    1.53    0.05
  -4 -11  -1    0.82    0.07
  -4 -11  -1    0.76    0.04
  -4 -11  -1    0.58    0.05
   4  11   1    0.69    0.04
   4  11   1    0.69    0.05
  -5 -11  -1    0.09    0.04
  -5 -11  -1    0.10    0.02
  -5 -11  -1    0.08    0.03
   5  11   1    0.17    0.03
  -6 -11  -1    0.04    0.03
  -6 -11  -1    0.02    0.02
  -6 -11  -1    0.01    0.05
   6  11   1    0.01    0.02
  -9  12   1    0.18    0.02
  -8  12   1    0.30    0.02
  -7  12   1    0.74    0.03
  -6  12   1   -0.01    0.01
   5 -12  -1    2.87    0.12
  -5  12   1    2.96    0.13
  -5  12   1    2.88    0.08
   4 -12  -1    1.54    0.08
  -4  12   1    1.58    0.06
  -4  12   1    1.66    0.09
   3 -12  -1   -0.01    0.02
  -3  12   1   -0.03    0.02
  -3  12   1    0.01    0.02
   2 -12  -1    4.53    0.16
  -2  12   1    4.63    0.17
  -2  12   1    4.70    0.13
  -1  12   1   -0.02    0.02
  -1  12   1    0.02    0.02
  -1  12   1    0.01    0.02
  -1  12   1   -0.01    0.01
   0 -12  -1    2.28    0.07
   0  12   1    2.37    0.08
   0  12   1    2.27    0.10
   0  12   1    2.29    0.07
  -1 -12  -1    0.06    0.02
   1  12   1    0.12    0.02
  -2 -12  -1    0.06    0.02
   2  12   1    0.11    0.03
   2  12   1    0.07    0.02
  -3 -12  -1    0.03    0.02
   3  12   1    0.03    0.03
   3  12   1   -0.01    0.01
  -4 -12  -1    0.13    0.03
   4  12   1    0.22    0.04
   4  12   1    0.19    0.02
  -5 -12  -1   -0.02    0.03
   5  12   1    0.03    0.03
 -10  13   1    0.04    0.01
  -9  13   1    0.01    0.01
  -8  13   1    0.82    0.04
  -7  13   1    0.88    0.04
  -6  13   1    0.12    0.02
  -5  13   1    0.11    0.02
  -4  13   1    0.06    0.02
  -3  13   1    6.37    0.17
  -2  13   1    1.32    0.08
  -2  13   1    1.27    0.06
  -1  13   1    0.03    0.02
  -1  13   1    0.00    0.02
  -1  13   1    0.00    0.02
   0 -13  -1    1.60    0.05
   0 -13  -1    1.54    0.05
   0  13   1    1.61    0.09
   0  13   1    1.72    0.07
   0  13   1    1.57    0.06
  -1 -13  -1    0.90    0.04
   1  13   1    0.99    0.04
  -2 -13  -1    0.72    0.04
   2  13   1    0.77    0.04
  -3 -13  -1    0.09    0.03
   3  13   1    0.07    0.03
   3  13   1    0.08    0.02
  -4 -13  -1    0.17    0.03
   4  13   1    0.16    0.02
   4  13   1    0.14    0.03
 -10  14   1    0.07    0.02
  -9  14   1    0.07    0.02
  -8  14   1    0.20    0.02
  -7  14   1    0.55    0.04
  -6  14   1    0.82    0.04
  -5  14   1    0.03    0.02
  -4  14   1    0.82    0.05
  -3  14   1    2.25    0.08
  -2  14   1    1.87    0.08
  -1  14   1    0.03    0.02
  -1  14   1    0.06    0.02
   0  14   1    0.07    0.02
  -1 -14  -1    0.25    0.03
   1  14   1    0.21    0.03
  -2 -14  -1    0.67    0.04
   2  14   1    0.69    0.04
  -3 -14  -1    0.60    0.05
   3  14   1    0.65    0.04
   3  14   1    0.51    0.05
  -9  15   1    0.00    0.02
  -8  15   1    0.02    0.02
  -7  15   1    0.06    0.02
  -6  15   1    0.30    0.03
  -5  15   1   -0.01    0.02
  -4  15   1    0.09    0.03
  -3  15   1    0.60    0.05
  -2  15   1    1.11    0.06
  -2  15   1    1.03    0.05
  -1  15   1    0.19    0.03
  -1  15   1    0.16    0.03
   0  15   1    0.16    0.03
  -1 -15  -1    0.04    0.02
  -1 -15  -1    0.00    0.02
   1  15   1    0.02    0.02
  -2 -15  -1    0.35    0.03
   2  15   1    0.38    0.03
  -8  16   1    0.00    0.02
  -7  16   1   -0.02    0.02
  -6  16   1    0.33    0.04
  -5  16   1    0.17    0.03
  -4  16   1    0.02    0.02
  -3  16   1    0.20    0.03
  -2  16   1    0.93    0.05
  -2  16   1    1.01    0.06
  -1  16   1    0.26    0.03
  -1  16   1    0.25    0.04
   0  16   1    0.55    0.04
  -6  17   1    0.45    0.04
  -5  17   1    0.28    0.04
  -4  17   1    0.01    0.03
  -3  17   1    0.06    0.03
  -2  17   1    0.12    0.03
  -2  17   1    0.12    0.03
  -1  17  -2    0.06    0.02
  -2  17  -2    0.01    0.03
  -2  17  -2   -0.03    0.02
  -3  17  -2    0.10    0.03
  -4  17  -2    0.09    0.03
  -5  17  -2    0.04    0.03
  -6  17  -2   -0.01    0.02
   1  16  -2    0.27    0.03
   0  16  -2    0.25    0.03
  -1  16  -2    0.04    0.02
  -1  16  -2    0.00    0.03
  -2  16  -2   -0.01    0.02
  -2  16  -2    0.02    0.02
  -3  16  -2    0.41    0.04
  -4  16  -2    0.39    0.04
  -5  16  -2    0.26    0.03
  -6  16  -2    0.05    0.02
  -7  16  -2    0.12    0.03
   2  15  -2   -0.01    0.02
  -2 -15   2    0.02    0.02
   1  15  -2    0.39    0.03
  -1 -15   2    0.41    0.03
   0  15  -2    0.65    0.04
  -1  15  -2    0.50    0.04
  -1  15  -2    0.53    0.05
  -2  15  -2   -0.02    0.02
  -2  15  -2   -0.01    0.02
  -3  15  -2    0.45    0.04
  -4  15  -2    1.30    0.06
  -5  15  -2    0.00    0.02
  -6  15  -2    0.28    0.03
  -7  15  -2    0.01    0.02
  -8  15  -2    0.14    0.03
  -9  15  -2    0.22    0.03
   4  14  -2   -0.02    0.03
  -4 -14   2   -0.01    0.03
   3  14  -2    0.05    0.03
   3  14  -2    0.06    0.02
  -3 -14   2    0.06    0.03
   2  14  -2    0.04    0.02
  -2 -14   2    0.02    0.02
   1  14  -2    0.08    0.02
  -1 -14   2    0.06    0.02
   0  14  -2    0.24    0.03
   0 -14   2    0.17    0.02
  -1  14  -2    0.59    0.04
  -1  14  -2    0.59    0.05
  -2  14  -2    0.05    0.02
  -2  14  -2    0.00    0.02
  -3  14  -2    3.24    0.10
  -4  14  -2    0.03    0.02
  -5  14  -2    0.02    0.02
  -6  14  -2    1.08    0.05
  -7  14  -2    0.17    0.03
  -8  14  -2    0.23    0.03
  -9  14  -2    0.10    0.02
   5  13  -2   -0.02    0.03
  -5 -13   2   -0.03    0.03
   4  13  -2    0.03    0.03
   4  13  -2    0.00    0.02
  -4 -13   2    0.00    0.03
   3  13  -2    0.18    0.04
   3  13  -2    0.25    0.03
  -3 -13   2    0.16    0.03
   2  13  -2    0.58    0.04
  -2 -13   2    0.58    0.04
   1  13  -2    0.19    0.02
  -1 -13   2    0.28    0.03
   0  13  -2    0.92    0.04
   0  13  -2    0.90    0.05
   0 -13   2    0.86    0.04
  -1  13  -2    1.40    0.06
  -1  13  -2    1.21    0.08
  -1  13  -2    1.29    0.05
   1 -13   2    1.20    0.07
  -2  13  -2    2.59    0.12
  -2  13  -2    2.70    0.09
   2 -13   2    2.72    0.11
  -3  13  -2    0.77    0.05
  -3  13  -2    0.75    0.07
   3 -13   2    0.70    0.06
  -4  13  -2    1.01    0.05
  -5  13  -2    0.54    0.04
  -6  13  -2    0.60    0.04
  -7  13  -2    0.41    0.03
  -8  13  -2   -0.02    0.01
  -9  13  -2    0.00    0.02
 -10  13  -2    0.14    0.02
   6  12  -2    1.04    0.06
  -6 -12   2    0.98    0.06
  -6 -12   2    1.03    0.05
   5  12  -2    0.31    0.04
  -5 -12   2    0.26    0.04
   4  12  -2    0.21    0.02
   4  12  -2    0.20    0.03
  -4 -12   2    0.23    0.04
   3  12  -2    0.54    0.03
   3  12  -2    0.45    0.04
  -3 -12   2    0.40    0.04
   2  12  -2    1.56    0.07
   2  12  -2    1.46    0.05
  -2 -12   2    1.48    0.06
   1  12  -2    1.68    0.06
  -1 -12   2    1.66    0.06
   0  12  -2    0.02    0.02
   0  12  -2    0.02    0.01
   0  12  -2    0.02    0.02
   0 -12   2    0.01    0.02
   0 -12   2   -0.01    0.01
  -1  12  -2    0.67    0.05
  -1  12  -2    0.70    0.04
  -1  12  -2    0.77    0.03
   1 -12   2    0.76    0.05
  -2  12  -2    0.09    0.02
  -2  12  -2    0.11    0.03
   2 -12   2    0.08    0.03
  -3  12  -2    4.95    0.13
  -3  12  -2    4.72    0.18
   3 -12   2    4.79    0.17
  -4  12  -2    1.27    0.05
  -4  12  -2    1.19    0.08
   4 -12   2    1.19    0.07
  -5  12  -2    0.06    0.03
  -5  12  -2    0.05    0.02
   5 -12   2    0.01    0.02
  -6  12  -2    0.10    0.02
  -7  12  -2    1.28    0.05
  -8  12  -2    0.08    0.02
  -9  12  -2    0.23    0.02
 -10  12  -2    0.01    0.02
   6  11  -2    0.82    0.05
  -6 -11   2    0.84    0.05
  -6 -11   2    0.79    0.06
   5  11  -2    1.22    0.06
  -5 -11   2    1.13    0.06
  -5 -11   2    1.20    0.05
   4  11  -2    0.01    0.01
   4  11  -2    0.02    0.02
  -4 -11   2    0.02    0.02
  -4 -11   2    0.01    0.02
   3  11  -2    0.29    0.02
   3  11  -2    0.30    0.04
  -3 -11   2    0.26    0.03
   2  11  -2    4.94    0.15
   2  11  -2    4.94    0.12
  -2 -11   2    4.97    0.14
   1  11  -2    1.40    0.05
  -1 -11   2    1.44    0.05
   0  11  -2    0.75    0.04
   0  11  -2    0.77    0.05
   0  11  -2    0.72    0.03
   0 -11   2    0.75    0.05
   0 -11   2    0.72    0.04
  -1  11  -2    0.12    0.02
  -1  11  -2    0.12    0.02
  -1  11  -2    0.10    0.03
   1 -11   2    0.13    0.01
   1 -11   2    0.17    0.03
  -2  11  -2    3.16    0.13
  -2  11  -2    3.16    0.09
   2 -11   2    3.03    0.12
  -3  11  -2    4.22    0.16
  -3  11  -2    4.24    0.11
   3 -11   2    4.04    0.14
  -4  11  -2    2.66    0.12
  -4  11  -2    2.87    0.08
   4 -11   2    2.84    0.11
  -5  11  -2    0.06    0.01
  -5  11  -2    0.06    0.03
   5 -11   2    0.05    0.02
  -6  11  -2    0.88    0.04
  -6  11  -2    0.88    0.06
   6 -11   2    0.86    0.06
  -7  11  -2    0.36    0.03
  -8  11  -2    0.61    0.03
  -9  11  -2    0.59    0.03
 -10  11  -2    0.91    0.04
 -11  11  -2    0.67    0.04
   7  10  -2    0.00    0.02
  -7 -10   2    0.00    0.02
  -7 -10   2    0.01    0.04
   6  10  -2    2.60    0.09
  -6 -10   2    2.74    0.10
  -6 -10   2    2.99    0.11
  -6 -10   2    2.77    0.09
   5  10  -2    1.13    0.06
  -5 -10   2    1.08    0.06
  -5 -10   2    1.10    0.05
   4  10  -2    1.44    0.05
   4  10  -2    1.31    0.06
  -4 -10   2    1.37    0.05
  -4 -10   2    1.31    0.06
   3  10  -2   -0.02    0.01
   3  10  -2   -0.01    0.02
  -3 -10   2   -0.02    0.01
  -3 -10   2   -0.03    0.02
   2  10  -2    2.82    0.08
   2  10  -2    2.84    0.10
  -2 -10   2    2.74    0.08
  -2 -10   2    2.78    0.09
   1  10  -2    9.61    0.22
   1  10  -2    9.90    0.25
   1  10  -2   10.02    0.29
   1  10  -2    9.82    0.24
  -1 -10   2    9.87    0.29
  -1 -10   2    9.48    0.24
   0  10  -2    1.09    0.04
   0  10  -2    1.12    0.05
   0  10  -2    1.10    0.06
   0 -10   2    1.05    0.04
   0 -10   2    1.11    0.06
  -1  10  -2   -0.01    0.01
  -1  10  -2    0.02    0.02
  -1  10  -2   -0.01    0.01
   1 -10   2    0.03    0.01
   1 -10   2    0.00    0.02
  -2  10  -2    1.45    0.07
  -2  10  -2    1.35    0.05
   2 -10   2    1.40    0.06
  -3  10  -2    4.44    0.16
  -3  10  -2    4.38    0.11
   3 -10   2    4.42    0.15
  -4  10  -2    2.46    0.07
  -4  10  -2    2.33    0.10
   4 -10   2    2.28    0.09
  -5  10  -2    0.62    0.03
  -5  10  -2    0.59    0.05
   5 -10   2    0.48    0.04
  -6  10  -2    0.07    0.01
  -6  10  -2    0.09    0.03
   6 -10   2    0.05    0.02
  -7  10  -2    1.16    0.07
  -7  10  -2    1.13    0.04
   7 -10   2    1.12    0.06
  -8  10  -2    0.82    0.07
  -8  10  -2    0.87    0.04
   8 -10   2    0.80    0.06
  -9  10  -2    1.43    0.05
 -10  10  -2    0.03    0.02
 -11  10  -2    0.44    0.04
  -8  -9   2    0.67    0.05
  -8  -9   2    0.71    0.07
   7   9  -2    0.80    0.04
  -7  -9   2    0.77    0.05
  -7  -9   2    0.88    0.07
   6   9  -2    0.02    0.02
  -6  -9   2    0.03    0.02
  -6  -9   2    0.02    0.03
   5   9  -2    0.10    0.02
  -5  -9   2    0.08    0.03
  -5  -9   2    0.07    0.02
  -5  -9   2    0.10    0.03
   4   9  -2    0.32    0.02
   4   9  -2    0.28    0.03
  -4  -9   2    0.28    0.03
  -4  -9   2    0.29    0.03
  -4  -9   2    0.35    0.04
   3   9  -2    1.32    0.06
   3   9  -2    1.22    0.04
  -3  -9   2    1.21    0.05
  -3  -9   2    1.27    0.05
   2   9  -2    0.45    0.03
   2   9  -2    0.43    0.04
  -2  -9   2    0.45    0.03
  -2  -9   2    0.47    0.04
   1   9  -2    0.99    0.05
   1   9  -2    0.94    0.03
   1   9  -2    1.00    0.05
  -1  -9   2    0.90    0.04
  -1  -9   2    0.93    0.05
   0   9  -2    1.67    0.06
   0   9  -2    1.77    0.05
   0   9  -2    1.91    0.08
   0  -9   2    1.83    0.06
   0  -9   2    1.71    0.07
  -1   9  -2    0.99    0.04
  -1   9  -2    1.00    0.03
  -1   9  -2    1.05    0.06
   1  -9   2    1.05    0.03
   1  -9   2    1.05    0.05
  -2   9  -2    0.05    0.01
  -2   9  -2    0.09    0.02
   2  -9   2    0.08    0.02
  -3   9  -2    4.14    0.11
  -3   9  -2    4.27    0.15
   3  -9   2    4.12    0.14
  -4   9  -2    7.94    0.19
  -4   9  -2    8.06    0.25
   4  -9   2    7.95    0.24
  -5   9  -2   -0.01    0.01
  -5   9  -2    0.00    0.02
   5  -9   2   -0.01    0.02
  -6   9  -2    0.08    0.03
  -6   9  -2    0.06    0.01
   6  -9   2    0.09    0.02
  -7   9  -2   -0.01    0.01
  -7   9  -2   -0.04    0.02
   7  -9   2   -0.01    0.02
  -8   9  -2    2.53    0.07
  -8   9  -2    2.63    0.12
   8  -9   2    2.53    0.10
  -9   9  -2    0.22    0.02
   9  -9   2    0.19    0.03
 -10   9  -2    0.22    0.02
 -11   9  -2    0.03    0.02
  -8  -8   2    0.00    0.04
  -8  -8   2    0.00    0.02
  -8  -8   2    0.02    0.03
   7   8  -2    1.80    0.06
  -7  -8   2    1.89    0.09
  -7  -8   2    2.01    0.09
  -7  -8   2    1.74    0.07
   6   8  -2    0.66    0.04
  -6  -8   2    0.77    0.05
  -6  -8   2    0.84    0.06
  -6  -8   2    0.67    0.04
   5   8  -2    0.77    0.04
  -5  -8   2    0.79    0.05
  -5  -8   2    0.70    0.05
  -5  -8   2    0.67    0.04
  -5  -8   2    0.75    0.05
   4   8  -2    0.15    0.01
   4   8  -2    0.10    0.02
  -4  -8   2    0.10    0.02
  -4  -8   2    0.10    0.02
  -4  -8   2    0.18    0.03
   3   8  -2    0.80    0.05
   3   8  -2    0.77    0.03
  -3  -8   2    0.76    0.04
  -3  -8   2    0.80    0.04
  -3  -8   2    0.80    0.04
   2   8  -2    0.24    0.03
   2   8  -2    0.21    0.02
   2   8  -2    0.19    0.02
  -2  -8   2    0.22    0.02
  -2  -8   2    0.23    0.02
  -2  -8   2    0.21    0.02
  -2  -8   2    0.19    0.02
   1   8  -2    1.09    0.05
   1   8  -2    1.09    0.04
   1   8  -2    1.14    0.05
  -1  -8   2    1.13    0.05
  -1  -8   2    1.07    0.04
  -1  -8   2    1.12    0.04
   0   8  -2    5.57    0.13
   0   8  -2    5.73    0.15
   0   8  -2    5.81    0.18
   0  -8   2    5.80    0.17
   0  -8   2    5.77    0.14
  -1   8  -2    5.62    0.18
   1  -8   2    5.87    0.18
   1  -8   2    5.79    0.14
  -2   8  -2    3.93    0.14
   2  -8   2    3.95    0.13
  -3   8  -2    2.37    0.10
  -3   8  -2    2.25    0.07
   3  -8   2    2.80    0.09
   3  -8   2    2.42    0.07
  -4   8  -2    1.52    0.05
   4  -8   2    1.65    0.06
   4  -8   2    1.46    0.07
  -5   8  -2    9.00    0.21
   5  -8   2    9.05    0.27
   5  -8   2    9.52    0.25
  -6   8  -2    2.31    0.06
   6  -8   2    2.38    0.08
   6  -8   2    2.32    0.09
  -7   8  -2    0.82    0.03
   7  -8   2    0.85    0.05
   7  -8   2    0.88    0.05
  -8   8  -2    0.04    0.01
   8  -8   2    0.00    0.02
   8  -8   2    0.02    0.02
  -9   8  -2    0.76    0.03
 -10   8  -2    0.74    0.04
 -11   8  -2    0.02    0.02
  -9  -7   2    0.04    0.02
  -9  -7   2    0.09    0.03
  -9  -7   2    0.05    0.04
   8   7  -2    1.04    0.07
  -8  -7   2    1.18    0.08
  -8  -7   2    1.14    0.07
  -8  -7   2    0.98    0.05
   7   7  -2    1.18    0.07
   7   7  -2    1.26    0.05
  -7  -7   2    1.49    0.07
  -7  -7   2    1.22    0.06
  -7  -7   2    1.33    0.07
   6   7  -2    0.72    0.06
   6   7  -2    0.66    0.04
  -6  -7   2    0.84    0.06
  -6  -7   2    0.64    0.04
  -6  -7   2    0.82    0.05
   5   7  -2    1.23    0.05
   5   7  -2    1.19    0.06
  -5  -7   2    1.12    0.06
  -5  -7   2    1.14    0.05
  -5  -7   2    1.15    0.06
  -5  -7   2    1.09    0.05
   4   7  -2    0.05    0.02
   4   7  -2    0.10    0.03
   4   7  -2    0.05    0.01
  -4  -7   2    0.05    0.02
  -4  -7   2    0.05    0.02
  -4  -7   2    0.07    0.02
   3   7  -2    1.98    0.05
   3   7  -2    2.09    0.07
   3   7  -2    1.93    0.07
  -3  -7   2    2.01    0.07
  -3  -7   2    2.09    0.07
  -3  -7   2    2.02    0.06
  -3  -7   2    2.04    0.07
   2   7  -2    3.74    0.10
   2   7  -2    4.00    0.11
   2   7  -2    3.95    0.09
   2   7  -2    4.01    0.13
  -2  -7   2    3.89    0.11
  -2  -7   2    3.97    0.10
  -2  -7   2    3.82    0.12
  -2  -7   2    3.89    0.10
   1   7  -2    1.39    0.06
   1   7  -2    1.60    0.06
   1   7  -2    1.60    0.04
  -1  -7   2    1.48    0.04
  -1  -7   2    1.54    0.06
  -1  -7   2    1.59    0.05
   0   7  -2    0.10    0.02
   0   7  -2    0.10    0.02
   0  -7   2    0.07    0.01
   0  -7   2    0.07    0.02
  -1   7  -2   27.48    0.75
   1  -7   2   27.60    0.62
   1  -7   2   27.39    0.75
  -2   7  -2   11.31    0.33
   2  -7   2   11.39    0.29
   2  -7   2   11.34    0.32
   3  -7   2   15.19    0.39
   3  -7   2   14.96    0.42
   4  -7   2    1.98    0.07
   4  -7   2    1.87    0.07
  -5   7  -2    0.41    0.02
   5  -7   2    0.41    0.03
   5  -7   2    0.45    0.03
  -6   7  -2    4.59    0.11
   6  -7   2    4.89    0.15
   6  -7   2    4.60    0.15
  -7   7  -2    0.57    0.02
   7  -7   2    0.53    0.04
   7  -7   2    0.57    0.04
  -8   7  -2    0.03    0.01
   8  -7   2    0.01    0.02
   8  -7   2    0.05    0.02
  -9   7  -2    0.13    0.02
   9  -7   2    0.09    0.03
 -10   7  -2    1.21    0.05
 -11   7  -2    0.22    0.03
   9   6  -2    0.09    0.04
  -9  -6   2    0.08    0.04
  -9  -6   2    0.10    0.03
  -9  -6   2    0.10    0.04
  -9  -6   2    0.11    0.03
   8   6  -2    0.59    0.06
  -8  -6   2    0.66    0.05
  -8  -6   2    0.63    0.06
  -8  -6   2    0.67    0.05
  -8  -6   2    0.51    0.04
   7   6  -2    3.15    0.12
   7   6  -2    2.97    0.11
   7   6  -2    3.06    0.08
  -7  -6   2    3.17    0.11
  -7  -6   2    3.18    0.11
  -7  -6   2    3.10    0.10
  -7  -6   2    2.85    0.09
   6   6  -2    6.49    0.19
   6   6  -2    6.64    0.19
   6   6  -2    6.62    0.17
  -6  -6   2    6.47    0.18
  -6  -6   2    6.64    0.19
  -6  -6   2    6.77    0.16
  -6  -6   2    6.73    0.19
   5   6  -2    1.53    0.07
   5   6  -2    1.55    0.06
   5   6  -2    1.54    0.07
  -5  -6   2    1.53    0.06
  -5  -6   2    1.55    0.07
  -5  -6   2    1.50    0.05
   4   6  -2   13.35    0.33
   4   6  -2   14.44    0.33
   4   6  -2   13.45    0.29
   4   6  -2   13.27    0.33
  -4  -6   2   13.69    0.33
  -4  -6   2   13.56    0.33
  -4  -6   2   13.67    0.33
  -4  -6   2   13.82    0.30
   3   6  -2    0.75    0.04
   3   6  -2    0.70    0.03
   3   6  -2    0.78    0.04
   3   6  -2    0.81    0.04
   3   6  -2    0.79    0.04
  -3  -6   2    0.82    0.04
  -3  -6   2    0.73    0.03
  -3  -6   2    0.74    0.04
  -3  -6   2    0.73    0.03
   2   6  -2   17.84    0.42
   2   6  -2   17.63    0.37
   2   6  -2   17.95    0.49
  -2  -6   2   17.69    0.38
  -2  -6   2   18.07    0.48
  -2  -6   2   17.35    0.41
   1   6  -2   62.02    1.40
   1   6  -2   62.95    1.65
   1   6  -2   60.74    1.27
  -1  -6   2   62.01    1.65
  -1  -6   2   61.50    1.40
   0   6  -2    5.74    0.17
   0  -6   2    5.71    0.14
   0  -6   2    5.48    0.17
  -1   6  -2   41.30    1.12
   1  -6   2   41.84    0.94
   1  -6   2   41.44    1.11
   2  -6   2   20.11    0.54
   2  -6   2   19.43    0.50
   3  -6   2   12.77    0.36
   3  -6   2   12.77    0.33
  -4   6  -2    3.72    0.10
   4  -6   2    3.96    0.11
   4  -6   2    3.89    0.12
  -5   6  -2    0.60    0.03
   5  -6   2    0.57    0.03
   5  -6   2    0.62    0.03
   5  -6   2    0.55    0.04
  -6   6  -2    3.22    0.08
  -6   6  -2    3.14    0.09
   6  -6   2    3.32    0.11
   6  -6   2    3.29    0.10
   6  -6   2    3.24    0.11
  -7   6  -2    0.84    0.04
  -7   6  -2    0.84    0.03
   7  -6   2    0.91    0.05
   7  -6   2    0.82    0.05
   7  -6   2    0.84    0.05
  -8   6  -2    0.17    0.02
  -8   6  -2    0.16    0.03
   8  -6   2    0.16    0.03
   8  -6   2    0.15    0.03
   8  -6   2    0.18    0.03
  -9   6  -2   -0.02    0.02
  -9   6  -2    0.01    0.01
   9  -6   2    0.03    0.03
 -10   6  -2    1.12    0.05
 -10   6  -2    1.19    0.07
  10  -6   2    1.15    0.07
 -11   6  -2    1.45    0.08
 -11   6  -2    1.45    0.06
  11  -6   2    1.53    0.09
  10   5  -2    0.19    0.05
 -10  -5   2    0.23    0.05
 -10  -5   2    0.24    0.05
 -10  -5   2    0.27    0.04
 -10  -5   2    0.17    0.03
   9   5  -2    0.09    0.04
   9   5  -2    0.22    0.05
  -9  -5   2    0.16    0.03
  -9  -5   2    0.21    0.04
  -9  -5   2    0.14    0.03
  -9  -5   2    0.21    0.04
   8   5  -2    0.04    0.04
   8   5  -2    0.05    0.04
  -8  -5   2    0.01    0.02
  -8  -5   2    0.03    0.03
  -8  -5   2    0.03    0.02
  -8  -5   2    0.03    0.03
   7   5  -2    3.14    0.12
   7   5  -2    3.12    0.11
  -7  -5   2    3.30    0.11
  -7  -5   2    2.98    0.09
  -7  -5   2    3.28    0.11
  -7  -5   2    3.20    0.11
   6   5  -2   14.44    0.36
   6   5  -2   14.62    0.34
   6   5  -2   14.32    0.36
  -6  -5   2   14.66    0.34
  -6  -5   2   14.51    0.36
  -6  -5   2   14.75    0.36
  -6  -5   2   14.79    0.32
   5   5  -2    2.67    0.08
   5   5  -2    2.60    0.09
   5   5  -2    2.75    0.10
  -5  -5   2    2.79    0.09
  -5  -5   2    2.75    0.08
  -5  -5   2    2.68    0.09
  -5  -5   2    2.60    0.08
   4   5  -2    1.69    0.07
   4   5  -2    1.68    0.06
   4   5  -2    1.79    0.06
  -4  -5   2    1.66    0.06
  -4  -5   2    1.69    0.05
  -4  -5   2    1.76    0.06
  -4  -5   2    1.67    0.06
   3   5  -2    1.42    0.06
   3   5  -2    1.52    0.04
   3   5  -2    1.53    0.05
   3   5  -2    1.55    0.05
   3   5  -2    1.57    0.05
  -3  -5   2    1.46    0.05
  -3  -5   2    1.53    0.05
  -3  -5   2    1.53    0.05
  -3  -5   2    1.47    0.05
   2   5  -2   63.66    1.45
   2   5  -2   64.10    1.71
   2   5  -2   63.38    1.33
  -2  -5   2   66.06    1.63
  -2  -5   2   62.79    1.70
  -2  -5   2   64.30    1.45
  -2  -5   2   64.34    1.32
   1   5  -2    0.08    0.01
   1   5  -2    0.05    0.01
  -1  -5   2    0.07    0.01
  -1  -5   2    0.07    0.01
  -1  -5   2    0.04    0.01
   0   5  -2    1.35    0.05
   0  -5   2    1.37    0.05
   0  -5   2    1.32    0.05
   0  -5   2    1.32    0.04
   1  -5   2    0.08    0.01
   1  -5   2    0.03    0.01
   1  -5   2    0.05    0.01
   2  -5   2    3.94    0.11
   2  -5   2    3.85    0.12
  -3   5  -2   24.11    0.59
   3  -5   2   24.36    0.62
   3  -5   2   24.61    0.66
   4  -5   2    9.64    0.28
   4  -5   2    9.72    0.26
  -5   5  -2    1.44    0.05
   5  -5   2    1.43    0.05
   5  -5   2    1.37    0.06
   5  -5   2    1.51    0.06
  -6   5  -2    4.69    0.13
  -6   5  -2    4.41    0.11
  -6   5  -2    4.80    0.13
   6  -5   2    5.00    0.13
   6  -5   2    4.85    0.15
   6  -5   2    5.18    0.13
   6  -5   2    4.73    0.15
  -7   5  -2    6.37    0.15
  -7   5  -2    6.26    0.17
  -7   5  -2    6.32    0.17
   7  -5   2    6.27    0.19
   7  -5   2    6.46    0.17
   7  -5   2    6.23    0.19
   7  -5   2    6.42    0.17
  -8   5  -2    0.30    0.03
  -8   5  -2    0.33    0.02
  -8   5  -2    0.32    0.03
   8  -5   2    0.33    0.04
   8  -5   2    0.39    0.04
   8  -5   2    0.37    0.04
  -9   5  -2    0.06    0.02
  -9   5  -2    0.07    0.03
  -9   5  -2    0.08    0.03
   9  -5   2    0.08    0.03
   9  -5   2   -0.01    0.03
 -10   5  -2    1.42    0.06
 -10   5  -2    1.50    0.08
 -10   5  -2    1.43    0.07
  10  -5   2    1.51    0.08
  10  -5   2    1.38    0.08
 -11   5  -2    0.46    0.05
 -11   5  -2    0.42    0.04
 -11   5  -2    0.59    0.06
  11  -5   2    0.41    0.06
  11  -5   2    0.52    0.06
  10   4  -2   -0.02    0.03
  10   4  -2    0.05    0.05
 -10  -4   2    0.08    0.04
 -10  -4   2    0.00    0.03
 -10  -4   2    0.06    0.03
   9   4  -2    0.97    0.07
   9   4  -2    0.86    0.07
  -9  -4   2    0.89    0.06
  -9  -4   2    0.94    0.06
  -9  -4   2    0.91    0.06
  -9  -4   2    0.85    0.05
   8   4  -2    0.04    0.03
   8   4  -2    0.04    0.04
  -8  -4   2    0.00    0.03
  -8  -4   2    0.02    0.02
  -8  -4   2   -0.03    0.02
  -8  -4   2    0.04    0.03
   7   4  -2    0.08    0.03
   7   4  -2    0.09    0.04
  -7  -4   2    0.05    0.02
  -7  -4   2    0.05    0.02
  -7  -4   2    0.09    0.03
  -7  -4   2    0.07    0.02
   6   4  -2    0.59    0.05
   6   4  -2    0.61    0.05
   6   4  -2    0.46    0.03
  -6  -4   2    0.64    0.05
  -6  -4   2    0.53    0.03
  -6  -4   2    0.65    0.04
  -6  -4   2    0.56    0.04
   5   4  -2   33.01    0.73
   5   4  -2   32.32    0.74
   5   4  -2   31.34    0.74
  -5  -4   2   31.50    0.66
  -5  -4   2   32.05    0.70
  -5  -4   2   30.62    0.73
  -5  -4   2   31.37    0.74
   4   4  -2    2.13    0.06
   4   4  -2    2.09    0.07
   4   4  -2    2.21    0.07
  -4  -4   2    1.95    0.06
  -4  -4   2    2.13    0.06
  -4  -4   2    2.17    0.07
  -4  -4   2    2.14    0.07
   3   4  -2    0.25    0.02
   3   4  -2    0.31    0.03
  -3  -4   2    0.28    0.03
  -3  -4   2    0.22    0.02
  -3  -4   2    0.21    0.02
   2   4  -2   31.86    0.84
   2   4  -2   31.22    0.72
  -2  -4   2   31.36    0.72
  -2  -4   2   31.32    0.84
  -2  -4   2   31.47    0.80
   1   4  -2   47.53    1.09
   1   4  -2   48.84    1.29
  -1  -4   2   47.70    1.09
  -1  -4   2   48.52    1.22
  -1  -4   2   48.33    1.28
   0  -4   2    1.16    0.04
   0  -4   2    1.18    0.04
   0  -4   2    1.15    0.03
   1  -4   2    6.11    0.15
   1  -4   2    6.36    0.17
   1  -4   2    6.34    0.18
   2  -4   2   17.50    0.44
   2  -4   2   16.83    0.47
   2  -4   2   17.06    0.43
   3  -4   2    1.04    0.04
   3  -4   2    1.02    0.04
   4  -4   2   23.61    0.61
   4  -4   2   23.86    0.64
  -5   4  -2   10.61    0.26
   5  -4   2   11.21    0.27
   5  -4   2   11.07    0.31
   5  -4   2   11.05    0.30
  -6   4  -2    8.17    0.21
  -6   4  -2    8.11    0.19
  -6   4  -2    8.35    0.21
   6  -4   2    8.13    0.24
   6  -4   2    8.57    0.21
   6  -4   2    8.49    0.24
   6  -4   2    8.54    0.21
  -7   4  -2    5.77    0.16
  -7   4  -2    5.49    0.14
  -7   4  -2    5.72    0.15
   7  -4   2    5.91    0.16
   7  -4   2    5.81    0.18
   7  -4   2    5.73    0.16
   7  -4   2    5.72    0.18
  -8   4  -2    1.09    0.04
  -8   4  -2    1.17    0.06
  -8   4  -2    1.29    0.06
   8  -4   2    1.16    0.06
   8  -4   2    1.13    0.06
   8  -4   2    1.10    0.07
  -9   4  -2    0.22    0.03
  -9   4  -2    0.21    0.02
  -9   4  -2    0.14    0.03
   9  -4   2    0.16    0.04
   9  -4   2    0.17    0.04
 -10   4  -2    0.02    0.03
 -10   4  -2    0.01    0.03
 -10   4  -2    0.01    0.02
  10  -4   2    0.01    0.03
  10  -4   2    0.01    0.04
 -11   4  -2    0.63    0.05
 -11   4  -2    0.51    0.06
 -11   4  -2    0.50    0.06
  11  -4   2    0.60    0.06
  11  -4   2    0.50    0.06
 -11  -3   2   -0.03    0.03
  10   3  -2    0.55    0.06
  10   3  -2    0.57    0.07
 -10  -3   2    0.62    0.06
 -10  -3   2    0.69    0.05
 -10  -3   2    0.69    0.06
   9   3  -2    0.43    0.03
   9   3  -2    0.48    0.05
   9   3  -2    0.54    0.06
  -9  -3   2    0.49    0.05
  -9  -3   2    0.48    0.04
  -9  -3   2    0.48    0.05
   8   3  -2    0.77    0.04
   8   3  -2    0.81    0.06
   8   3  -2    0.81    0.07
  -8  -3   2    0.89    0.05
  -8  -3   2    0.81    0.05
  -8  -3   2    0.86    0.06
   7   3  -2    3.27    0.11
   7   3  -2    3.22    0.12
  -7  -3   2    3.11    0.10
  -7  -3   2    3.17    0.11
  -7  -3   2    3.30    0.11
   6   3  -2    0.69    0.05
   6   3  -2    0.63    0.05
  -6  -3   2    0.65    0.03
  -6  -3   2    0.57    0.04
  -6  -3   2    0.53    0.04
  -6  -3   2    0.56    0.04
   5   3  -2   19.74    0.47
   5   3  -2   19.96    0.45
   5   3  -2   20.10    0.47
  -5  -3   2   20.05    0.47
  -5  -3   2   19.80    0.47
  -5  -3   2   19.45    0.42
  -5  -3   2   19.84    0.44
   4   3  -2    9.37    0.23
   4   3  -2    9.28    0.23
   4   3  -2    9.37    0.22
  -4  -3   2    9.12    0.23
  -4  -3   2    9.01    0.25
  -4  -3   2    9.28    0.23
   3   3  -2    3.73    0.10
   3   3  -2    3.94    0.10
   3   3  -2    3.87    0.10
   3   3  -2    3.76    0.10
  -3  -3   2    3.64    0.10
  -3  -3   2    3.71    0.11
   2   3  -2    0.67    0.03
   2   3  -2    0.70    0.02
   2   3  -2    0.64    0.03
  -2  -3   2    0.68    0.03
  -2  -3   2    0.66    0.02
   1   3  -2   38.35    1.00
  -1  -3   2   38.21    1.00
  -1  -3   2   36.17    0.95
   0  -3   2    7.33    0.19
   0  -3   2    7.43    0.20
   1  -3   2    8.86    0.24
   1  -3   2    8.60    0.23
  -2   3  -2  102.86    2.51
   2  -3   2  104.53    2.62
   2  -3   2  104.84    2.61
   2  -3   2  101.53    2.78
   3  -3   2   45.66    1.21
   3  -3   2   44.69    1.13
  -4   3  -2   31.81    0.76
   4  -3   2   33.99    0.85
   4  -3   2   32.93    0.76
   4  -3   2   34.70    0.90
  -5   3  -2    0.10    0.02
   5  -3   2    0.07    0.02
   5  -3   2    0.10    0.02
   5  -3   2    0.05    0.01
  -6   3  -2    5.60    0.14
  -6   3  -2    5.75    0.15
  -6   3  -2    5.75    0.15
   6  -3   2    5.94    0.17
   6  -3   2    5.75    0.17
   6  -3   2    5.80    0.16
   6  -3   2    5.80    0.16
  -7   3  -2    0.84    0.04
  -7   3  -2    0.89    0.05
  -7   3  -2    0.89    0.05
   7  -3   2    0.91    0.05
   7  -3   2    0.95    0.06
   7  -3   2    0.94    0.05
   7  -3   2    0.85    0.05
  -8   3  -2    2.63    0.09
  -8   3  -2    2.77    0.10
  -8   3  -2    2.78    0.08
   8  -3   2    2.87    0.10
   8  -3   2    2.60    0.11
   8  -3   2    2.79    0.10
  -9   3  -2    0.36    0.03
  -9   3  -2    0.36    0.04
  -9   3  -2    0.42    0.04
   9  -3   2    0.41    0.05
   9  -3   2    0.40    0.05
 -10   3  -2    0.05    0.02
 -10   3  -2   -0.02    0.03
 -10   3  -2    0.01    0.03
  10  -3   2    0.01    0.04
  10  -3   2    0.00    0.03
 -11   3  -2    0.01    0.03
 -11   3  -2    0.05    0.03
 -11   3  -2    0.08    0.03
  11  -3   2    0.10    0.04
  11  -3   2    0.07    0.05
  11   2  -2    0.03    0.04
  11   2  -2   -0.03    0.05
 -11  -2   2    0.02    0.04
 -11  -2   2   -0.02    0.03
 -11  -2   2    0.02    0.03
  10   2  -2    0.25    0.05
  10   2  -2    0.22    0.06
 -10  -2   2    0.33    0.04
 -10  -2   2    0.28    0.04
 -10  -2   2    0.24    0.04
   9   2  -2    0.49    0.06
   9   2  -2    0.50    0.05
  -9  -2   2    0.47    0.04
  -9  -2   2    0.51    0.05
  -9  -2   2    0.51    0.05
   8   2  -2    0.17    0.02
   8   2  -2    0.15    0.04
   8   2  -2    0.14    0.03
  -8  -2   2    0.15    0.03
  -8  -2   2    0.12    0.03
  -8  -2   2    0.21    0.03
   7   2  -2    0.88    0.06
   7   2  -2    0.89    0.06
  -7  -2   2    0.80    0.05
  -7  -2   2    0.79    0.04
  -7  -2   2    0.80    0.05
   6   2  -2    2.00    0.08
   6   2  -2    1.98    0.08
  -6  -2   2    2.03    0.06
  -6  -2   2    2.07    0.07
  -6  -2   2    2.04    0.07
   5   2  -2    1.05    0.05
   5   2  -2    1.03    0.05
  -5  -2   2    1.02    0.04
  -5  -2   2    1.03    0.05
   4   2  -2   27.76    0.69
   4   2  -2   26.66    0.61
   4   2  -2   27.17    0.62
   4   2  -2   27.16    0.62
  -4  -2   2   26.98    0.62
  -4  -2   2   25.88    0.62
  -4  -2   2   26.75    0.69
   3   2  -2    0.16    0.01
  -3  -2   2    0.14    0.01
   2   2  -2    0.24    0.02
   2   2  -2    0.27    0.01
  -2  -2   2    0.24    0.01
  -2  -2   2    0.25    0.02
  -1  -2   2    1.80    0.05
  -1  -2   2    1.84    0.05
   0  -2   2  117.16    3.13
   0  -2   2  117.19    2.98
  -1   2  -2  168.62    4.20
   1  -2   2  178.35    4.62
   1  -2   2  171.79    4.37
   2  -2   2  204.10    5.30
   2  -2   2  193.23    4.97
   2  -2   2  197.71    5.00
   3  -2   2    9.01    0.25
   3  -2   2    8.68    0.23
   3  -2   2    8.65    0.23
  -4   2  -2    6.42    0.17
   4  -2   2    6.72    0.18
   4  -2   2    6.61    0.17
   4  -2   2    7.48    0.18
   4  -2   2    7.03    0.20
   4  -2   2    6.80    0.19
  -5   2  -2   30.10    0.69
  -5   2  -2   28.78    0.69
   5  -2   2   30.64    0.77
   5  -2   2   29.96    0.69
   5  -2   2   29.56    0.69
   5  -2   2   30.93    0.81
  -6   2  -2    3.75    0.11
  -6   2  -2    3.77    0.10
  -6   2  -2    3.81    0.11
   6  -2   2    3.76    0.13
   6  -2   2    3.80    0.11
   6  -2   2    3.76    0.11
   6  -2   2    3.89    0.12
  -7   2  -2    0.04    0.02
  -7   2  -2    0.05    0.01
  -7   2  -2    0.04    0.02
   7  -2   2    0.08    0.03
   7  -2   2    0.05    0.03
   7  -2   2    0.06    0.02
  -8   2  -2    0.42    0.03
  -8   2  -2    0.48    0.04
  -8   2  -2    0.41    0.04
   8  -2   2    0.54    0.05
   8  -2   2    0.47    0.05
   8  -2   2    0.45    0.04
  -9   2  -2    1.09    0.05
  -9   2  -2    1.09    0.06
  -9   2  -2    1.04    0.06
   9  -2   2    1.01    0.07
   9  -2   2    1.03    0.07
 -10   2  -2    0.42    0.04
 -10   2  -2    0.45    0.05
 -10   2  -2    0.39    0.05
  10  -2   2    0.47    0.06
  10  -2   2    0.41    0.05
 -11   2  -2    0.00    0.02
 -11   2  -2    0.02    0.04
 -11   2  -2    0.02    0.03
  11  -2   2    0.07    0.04
  11   1  -2    0.19    0.06
  11   1  -2    0.17    0.05
 -11  -1   2    0.23    0.03
 -11  -1   2    0.23    0.04
 -11  -1   2    0.23    0.05
  10   1  -2   -0.03    0.03
  10   1  -2   -0.02    0.04
 -10  -1   2   -0.03    0.03
 -10  -1   2    0.00    0.02
 -10  -1   2    0.02    0.03
   9   1  -2    0.96    0.07
   9   1  -2    1.24    0.08
  -9  -1   2    1.14    0.05
  -9  -1   2    1.12    0.07
  -9  -1   2    1.06    0.06
   8   1  -2    2.96    0.11
   8   1  -2    2.85    0.11
  -8  -1   2    2.90    0.10
  -8  -1   2    2.93    0.09
  -8  -1   2    3.00    0.11
   7   1  -2    3.23    0.11
   7   1  -2    2.96    0.11
   7   1  -2    2.98    0.09
  -7  -1   2    3.11    0.09
  -7  -1   2    3.18    0.10
  -7  -1   2    3.08    0.10
   6   1  -2    0.00    0.02
   6   1  -2   -0.01    0.02
  -6  -1   2    0.00    0.01
  -6  -1   2    0.00    0.02
  -6  -1   2    0.04    0.02
   5   1  -2   17.35    0.40
   5   1  -2   16.89    0.40
   5   1  -2   16.45    0.43
  -5  -1   2   16.61    0.40
  -5  -1   2   17.03    0.40
   4   1  -2   27.76    0.69
   4   1  -2   27.49    0.63
  -4  -1   2   26.98    0.63
  -4  -1   2   26.80    0.70
   3   1  -2    6.74    0.17
   3   1  -2    6.48    0.15
  -3  -1   2    6.39    0.17
  -2  -1   2   22.19    0.56
  -1  -1   2   35.28    0.93
  -1  -1   2   34.54    0.88
   0  -1   2    5.20    0.13
   0  -1   2    4.51    0.14
   1  -1   2   70.93    1.91
   2  -1   2  110.96    2.95
   2  -1   2  109.14    2.74
   2  -1   2  109.41    2.78
   3  -1   2    2.16    0.06
   3  -1   2    2.19    0.07
   3  -1   2    2.04    0.07
  -4   1  -2    3.23    0.09
   4  -1   2    3.21    0.09
   4  -1   2    3.21    0.10
   4  -1   2    3.09    0.10
   4  -1   2    3.27    0.09
   4  -1   2    3.52    0.09
  -5   1  -2   10.41    0.27
  -5   1  -2   10.77    0.27
   5  -1   2   11.06    0.27
   5  -1   2   11.72    0.31
   5  -1   2   10.97    0.29
   5  -1   2   11.04    0.27
   5  -1   2   10.56    0.30
   5  -1   2   12.13    0.29
  -6   1  -2   13.05    0.30
  -6   1  -2   13.33    0.32
  -6   1  -2   13.26    0.33
   6  -1   2   13.88    0.37
   6  -1   2   13.27    0.34
   6  -1   2   13.70    0.33
   6  -1   2   12.81    0.36
   6  -1   2   13.01    0.32
  -7   1  -2    0.61    0.03
  -7   1  -2    0.49    0.04
  -7   1  -2    0.50    0.04
   7  -1   2    0.61    0.04
   7  -1   2    0.51    0.05
   7  -1   2    0.55    0.05
  -8   1  -2    0.03    0.02
  -8   1  -2    0.00    0.02
  -8   1  -2    0.01    0.02
   8  -1   2    0.00    0.03
   8  -1   2    0.03    0.02
   8  -1   2    0.04    0.03
  -9   1  -2    0.90    0.06
  -9   1  -2    0.77    0.06
  -9   1  -2    0.82    0.05
   9  -1   2    0.75    0.06
   9  -1   2    0.86    0.06
 -10   1  -2    0.69    0.06
 -10   1  -2    0.74    0.05
 -10   1  -2    0.71    0.06
  10  -1   2    0.84    0.07
 -11   1  -2    0.00    0.02
 -11   1  -2   -0.01    0.03
 -11   1  -2    0.00    0.03
  11   0  -2    0.97    0.07
  11   0  -2    1.10    0.09
 -11   0   2    1.07    0.07
 -11   0   2    1.27    0.08
 -11   0   2    1.11    0.06
  10   0  -2   -0.04    0.03
  10   0  -2    0.02    0.04
 -10   0   2   -0.01    0.02
 -10   0   2    0.02    0.03
 -10   0   2    0.01    0.02
   9   0  -2    0.21    0.04
   9   0  -2    0.18    0.04
  -9   0   2    0.18    0.03
  -9   0   2    0.16    0.03
  -9   0   2    0.18    0.02
   8   0  -2    1.59    0.08
   8   0  -2    1.67    0.08
  -8   0   2    1.64    0.06
  -8   0   2    1.66    0.07
  -8   0   2    1.58    0.07
   7   0  -2    0.48    0.04
   7   0  -2    0.49    0.04
  -7   0   2    0.48    0.03
  -7   0   2    0.43    0.04
  -7   0   2    0.45    0.04
   6   0  -2    2.10    0.07
   6   0  -2    1.81    0.05
   6   0  -2    1.96    0.07
  -6   0   2    1.86    0.07
  -6   0   2    1.92    0.05
  -6   0   2    1.97    0.07
   5   0  -2    3.29    0.09
   5   0  -2    3.43    0.10
   5   0  -2    3.41    0.10
   5   0  -2    3.42    0.09
   5   0  -2    3.31    0.09
  -5   0   2    3.37    0.10
  -5   0   2    3.36    0.09
  -5   0   2    3.51    0.10
  -5   0   2    3.27    0.10
   4   0  -2    2.46    0.07
   4   0  -2    2.42    0.07
   4   0  -2    2.35    0.07
  -4   0   2    2.30    0.07
  -4   0   2    2.49    0.07
  -4   0   2    2.44    0.07
   3   0  -2   47.74    1.21
  -3   0   2   47.52    1.27
  -3   0   2   47.92    1.27
  -2   0   2  137.26    3.60
  -2   0   2  133.91    3.43
  -2   0   2  135.23    3.60
  -1   0   2   12.88    0.33
  -1   0   2   13.34    0.35
   0   0   2    4.09    0.11
   1   0   2    3.49    0.09
   2   0   2    1.32    0.05
   2   0   2    1.34    0.05
   2   0   2    1.25    0.04
   2   0   2    1.31    0.04
  -3   0  -2    3.51    0.09
   3   0   2    3.56    0.10
   3   0   2    3.59    0.11
   3   0   2    3.41    0.08
   3   0   2    3.66    0.10
  -4   0  -2    0.06    0.01
   4   0   2    0.07    0.02
   4   0   2    0.08    0.01
   4   0   2    0.05    0.01
   4   0   2    0.09    0.01
   4   0   2    0.09    0.01
  -5   0  -2    7.87    0.20
  -5   0  -2    7.52    0.20
   5   0   2    8.14    0.21
   5   0   2    8.27    0.23
   5   0   2    8.08    0.21
   5   0   2    8.09    0.20
   5   0   2    7.94    0.23
  -6   0  -2   14.89    0.37
  -6   0  -2   15.03    0.36
  -6   0  -2   15.33    0.34
   6   0   2   14.91    0.41
   6   0   2   15.03    0.37
   6   0   2   15.61    0.37
   6   0   2   15.09    0.39
  -7   0  -2    2.12    0.08
  -7   0  -2    2.12    0.07
  -7   0  -2    2.18    0.08
   7   0   2    2.01    0.07
   7   0   2    2.13    0.09
   7   0   2    2.01    0.08
   7   0   2    2.05    0.09
  -8   0  -2    8.77    0.23
  -8   0  -2    8.44    0.23
  -8   0  -2    8.45    0.21
   8   0   2    8.39    0.23
   8   0   2    8.57    0.23
   8   0   2    8.20    0.25
   8   0   2    8.12    0.22
  -9   0  -2    0.02    0.03
  -9   0  -2    0.03    0.02
  -9   0  -2    0.03    0.03
   9   0   2    0.05    0.04
 -10   0  -2    0.09    0.04
 -10   0  -2    0.00    0.03
 -10   0  -2    0.06    0.03
 -11   0  -2    0.34    0.04
 -11   0  -2    0.29    0.05
 -11   0  -2    0.32    0.05
  12  -1  -2    0.00    0.04
  12  -1  -2    0.02    0.05
 -12   1   2    0.01    0.03
 -12   1   2   -0.03    0.03
 -12   1   2    0.00    0.02
  11  -1  -2    0.71    0.07
  11  -1  -2    0.78    0.07
 -11   1   2    0.73    0.05
 -11   1   2    0.73    0.06
 -11   1   2    0.73    0.06
  10  -1  -2    0.95    0.08
  10  -1  -2    0.88    0.07
 -10   1   2    0.96    0.05
 -10   1   2    0.91    0.06
 -10   1   2    0.97    0.06
   9  -1  -2   -0.02    0.03
   9  -1  -2   -0.05    0.03
  -9   1   2   -0.01    0.01
  -9   1   2   -0.03    0.02
  -9   1   2   -0.03    0.02
   8  -1  -2   -0.02    0.02
   8  -1  -2   -0.01    0.03
  -8   1   2    0.03    0.01
  -8   1   2    0.00    0.02
  -8   1   2    0.02    0.02
   7  -1  -2    1.23    0.06
   7  -1  -2    1.29    0.06
  -7   1   2    1.29    0.04
  -7   1   2    1.42    0.06
  -7   1   2    1.26    0.06
   6  -1  -2   17.43    0.42
   6  -1  -2   18.28    0.42
  -6   1   2   17.18    0.41
  -6   1   2   17.12    0.42
   5  -1  -2    3.56    0.10
   5  -1  -2    3.36    0.10
   5  -1  -2    3.46    0.10
  -5   1   2    3.46    0.10
  -5   1   2    3.47    0.10
  -5   1   2    3.34    0.10
   4  -1  -2    6.95    0.19
   4  -1  -2    6.58    0.17
  -4   1   2    6.84    0.19
  -4   1   2    6.57    0.18
   3  -1  -2   79.90    2.18
  -3   1   2   82.65    2.19
  -3   1   2   82.23    2.17
  -2   1   2  341.15    9.14
  -2   1   2  347.00    9.44
  -1   1   2    2.85    0.08
  -1   1   2    2.89    0.08
   0   1   2    0.13    0.01
   1   1   2    0.52    0.02
   1   1   2    0.67    0.02
   2   1   2    1.04    0.04
   2   1   2    1.01    0.04
   2   1   2    0.99    0.04
   2   1   2    0.99    0.03
  -3  -1  -2    0.49    0.03
   3   1   2    0.47    0.03
   3   1   2    0.51    0.03
   3   1   2    0.53    0.03
   3   1   2    0.50    0.02
   3   1   2    0.52    0.03
  -4  -1  -2    0.33    0.03
  -4  -1  -2    0.36    0.03
   4   1   2    0.36    0.03
   4   1   2    0.38    0.03
   4   1   2    0.42    0.03
   4   1   2    0.37    0.02
   4   1   2    0.43    0.03
   4   1   2    0.36    0.02
   4   1   2    0.37    0.03
  -5  -1  -2    2.07    0.07
  -5  -1  -2    2.08    0.06
  -5  -1  -2    2.09    0.07
   5   1   2    2.22    0.07
   5   1   2    2.25    0.08
   5   1   2    2.30    0.08
   5   1   2    2.18    0.08
   5   1   2    2.21    0.07
  -6  -1  -2    9.76    0.23
  -6  -1  -2    9.41    0.25
   6   1   2    9.89    0.28
   6   1   2    9.57    0.25
   6   1   2    9.97    0.25
   6   1   2    9.75    0.26
  -7  -1  -2    1.96    0.07
  -7  -1  -2    1.87    0.08
  -7  -1  -2    1.89    0.08
   7   1   2    1.84    0.08
   7   1   2    2.02    0.08
   7   1   2    1.80    0.07
   7   1   2    2.17    0.09
  -8  -1  -2    1.40    0.07
  -8  -1  -2    1.52    0.06
  -8  -1  -2    1.37    0.07
   8   1   2    1.46    0.05
   8   1   2    1.43    0.08
   8   1   2    1.46    0.08
  -9  -1  -2    0.40    0.04
  -9  -1  -2    0.43    0.05
  -9  -1  -2    0.39    0.05
   9   1   2    0.34    0.02
 -10  -1  -2    0.64    0.06
 -10  -1  -2    0.57    0.05
 -10  -1  -2    0.63    0.06
 -11  -1  -2    0.25    0.05
 -11  -1  -2    0.31    0.05
 -11  -1  -2    0.13    0.03
  12  -2  -2   -0.03    0.04
  12  -2  -2   -0.01    0.05
 -12   2   2   -0.01    0.03
 -12   2   2    0.00    0.02
 -12   2   2   -0.03    0.03
  11  -2  -2    0.30    0.05
  11  -2  -2    0.29    0.06
 -11   2   2    0.35    0.05
 -11   2   2    0.25    0.04
 -11   2   2    0.30    0.03
  10  -2  -2    2.82    0.12
  10  -2  -2    3.02    0.12
 -10   2   2    2.91    0.09
 -10   2   2    3.05    0.11
 -10   2   2    2.75    0.11
   9  -2  -2    1.18    0.07
   9  -2  -2    1.29    0.07
  -9   2   2    1.25    0.07
  -9   2   2    1.18    0.06
  -9   2   2    1.09    0.05
   8  -2  -2    0.08    0.03
   8  -2  -2    0.03    0.03
  -8   2   2    0.07    0.01
  -8   2   2    0.06    0.02
  -8   2   2    0.05    0.02
   7  -2  -2    0.15    0.03
   7  -2  -2    0.19    0.03
  -7   2   2    0.16    0.02
  -7   2   2    0.14    0.02
   6  -2  -2    0.04    0.01
   6  -2  -2    0.07    0.02
   6  -2  -2    0.03    0.02
  -6   2   2    0.04    0.01
  -6   2   2    0.04    0.01
  -6   2   2    0.04    0.01
   5  -2  -2   53.30    1.38
   5  -2  -2   52.55    1.18
   5  -2  -2   51.63    1.17
  -5   2   2   51.68    1.38
  -5   2   2   50.65    1.17
  -5   2   2   50.77    1.17
   4  -2  -2    9.01    0.23
   4  -2  -2    9.65    0.26
  -4   2   2    9.41    0.26
   3  -2  -2    3.13    0.09
  -3   2   2    3.15    0.10
  -1   2   2  159.29    4.26
   0   2   2    2.91    0.09
   1   2   2    4.83    0.13
   1   2   2    4.73    0.14
   2   2   2    6.26    0.18
   2   2   2    6.02    0.17
   2   2   2    6.08    0.15
  -3  -2  -2    3.22    0.09
   3   2   2    3.39    0.10
   3   2   2    3.27    0.10
   3   2   2    3.21    0.08
  -4  -2  -2   -0.01    0.01
  -4  -2  -2   -0.02    0.01
   4   2   2    0.02    0.01
   4   2   2    0.01    0.01
   4   2   2    0.02    0.01
   4   2   2    0.00    0.01
   4   2   2   -0.02    0.02
  -5  -2  -2    0.11    0.01
  -5  -2  -2    0.10    0.02
  -5  -2  -2    0.12    0.02
  -5  -2  -2    0.09    0.02
   5   2   2    0.10    0.01
   5   2   2    0.11    0.02
   5   2   2    0.10    0.02
   5   2   2    0.11    0.02
   5   2   2    0.11    0.02
  -6  -2  -2    0.65    0.04
  -6  -2  -2    0.74    0.03
  -6  -2  -2    0.76    0.05
  -6  -2  -2    0.65    0.04
   6   2   2    0.79    0.05
   6   2   2    0.72    0.05
   6   2   2    0.77    0.04
  -7  -2  -2    3.28    0.10
  -7  -2  -2    3.29    0.11
  -7  -2  -2    3.35    0.11
   7   2   2    3.23    0.12
   7   2   2    3.13    0.12
   7   2   2    3.12    0.10
  -8  -2  -2    2.14    0.08
  -8  -2  -2    2.16    0.09
  -8  -2  -2    2.29    0.09
   8   2   2    2.04    0.08
  -9  -2  -2    0.28    0.04
  -9  -2  -2    0.29    0.04
  -9  -2  -2    0.25    0.04
 -10  -2  -2    0.27    0.05
 -10  -2  -2    0.22    0.05
 -10  -2  -2    0.27    0.04
  12  -3  -2    0.11    0.05
  12  -3  -2    0.02    0.05
 -12   3   2    0.02    0.02
 -12   3   2    0.05    0.04
 -12   3   2    0.04    0.03
  11  -3  -2   -0.01    0.04
  11  -3  -2   -0.02    0.04
 -11   3   2    0.01    0.03
 -11   3   2   -0.02    0.03
 -11   3   2    0.01    0.02
  10  -3  -2    1.13    0.08
  10  -3  -2    1.02    0.07
 -10   3   2    1.19    0.07
 -10   3   2    1.16    0.06
 -10   3   2    1.07    0.05
   9  -3  -2    8.24    0.23
   9  -3  -2    8.55    0.23
  -9   3   2    7.98    0.19
  -9   3   2    8.29    0.22
  -9   3   2    8.20    0.23
   8  -3  -2    1.44    0.07
   8  -3  -2    1.31    0.07
  -8   3   2    1.31    0.06
  -8   3   2    1.26    0.06
  -8   3   2    1.29    0.04
   7  -3  -2    0.23    0.03
   7  -3  -2    0.30    0.03
  -7   3   2    0.29    0.01
  -7   3   2    0.27    0.03
  -7   3   2    0.29    0.03
   6  -3  -2    0.01    0.01
   6  -3  -2    0.02    0.02
   6  -3  -2    0.03    0.01
  -6   3   2    0.01    0.01
  -6   3   2    0.00    0.01
  -6   3   2    0.02    0.01
   5  -3  -2   11.23    0.28
   5  -3  -2   11.53    0.28
   5  -3  -2   11.80    0.32
  -5   3   2   11.32    0.32
   4  -3  -2   18.39    0.44
   4  -3  -2   19.27    0.51
  -4   3   2   19.01    0.52
   3  -3  -2   10.54    0.29
  -3   3   2   10.19    0.29
   2  -3  -2   89.99    2.38
  -2   3   2   88.06    2.40
  -1   3   2  129.28    3.42
  -1   3   2  123.74    3.08
   0  -3  -2    2.19    0.06
   0   3   2    2.37    0.07
  -1  -3  -2    8.64    0.20
   1   3   2    8.34    0.20
   1   3   2    8.50    0.22
   1   3   2    8.42    0.24
  -2  -3  -2   37.70    0.85
  -2  -3  -2   36.91    0.85
   2   3   2   37.40    0.94
   2   3   2   38.78    1.01
   2   3   2   36.78    0.85
  -3  -3  -2   15.95    0.38
  -3  -3  -2   15.59    0.37
   3   3   2   15.66    0.37
   3   3   2   16.00    0.41
   3   3   2   16.36    0.44
  -4  -3  -2    0.38    0.02
  -4  -3  -2    0.38    0.03
  -4  -3  -2    0.35    0.03
  -4  -3  -2    0.34    0.03
   4   3   2    0.36    0.02
   4   3   2    0.36    0.03
   4   3   2    0.36    0.03
  -5  -3  -2   -0.01    0.01
  -5  -3  -2    0.00    0.02
  -5  -3  -2    0.01    0.01
  -5  -3  -2    0.02    0.02
   5   3   2    0.00    0.01
   5   3   2    0.01    0.01
   5   3   2   -0.01    0.01
  -6  -3  -2    1.65    0.06
  -6  -3  -2    1.65    0.07
  -6  -3  -2    1.69    0.07
  -6  -3  -2    1.64    0.05
   6   3   2    1.67    0.05
   6   3   2    1.72    0.07
   6   3   2    1.71    0.07
  -7  -3  -2    2.04    0.08
  -7  -3  -2    2.02    0.08
  -7  -3  -2    2.08    0.08
  -7  -3  -2    2.06    0.06
   7   3   2    1.99    0.09
   7   3   2    2.06    0.08
  -8  -3  -2    2.90    0.09
  -8  -3  -2    3.13    0.11
  -8  -3  -2    3.02    0.11
  -8  -3  -2    3.17    0.11
   8   3   2    3.09    0.10
  -9  -3  -2    1.32    0.07
  -9  -3  -2    1.27    0.06
  -9  -3  -2    1.21    0.08
  -9  -3  -2    1.27    0.07
 -10  -3  -2    0.05    0.04
 -10  -3  -2    0.00    0.04
 -10  -3  -2    0.05    0.03
  12  -4  -2    0.19    0.05
  12  -4  -2    0.17    0.05
 -12   4   2    0.25    0.05
 -12   4   2    0.21    0.03
 -12   4   2    0.25    0.04
  11  -4  -2    0.42    0.06
  11  -4  -2    0.23    0.05
 -11   4   2    0.33    0.05
 -11   4   2    0.43    0.05
 -11   4   2    0.30    0.03
  10  -4  -2    0.98    0.07
  10  -4  -2    0.91    0.07
 -10   4   2    1.01    0.04
 -10   4   2    1.01    0.06
 -10   4   2    0.99    0.06
   9  -4  -2    3.32    0.12
   9  -4  -2    3.15    0.12
  -9   4   2    3.24    0.11
  -9   4   2    3.11    0.08
  -9   4   2    3.33    0.11
   8  -4  -2    1.35    0.06
   8  -4  -2    1.24    0.07
  -8   4   2    1.27    0.06
  -8   4   2    1.30    0.06
   7  -4  -2    0.04    0.02
   7  -4  -2    0.04    0.02
  -7   4   2    0.03    0.02
  -7   4   2    0.02    0.02
   6  -4  -2    0.02    0.02
   6  -4  -2    0.05    0.01
   6  -4  -2    0.00    0.02
  -6   4   2    0.02    0.01
  -6   4   2    0.03    0.01
   5  -4  -2    6.76    0.17
   5  -4  -2    6.82    0.20
  -5   4   2    6.78    0.20
   4  -4  -2    0.05    0.01
   4  -4  -2    0.06    0.01
  -4   4   2    0.07    0.01
   3  -4  -2    2.41    0.08
  -3   4   2    2.36    0.08
   2  -4  -2    0.00    0.01
  -2   4   2    0.00    0.01
   1  -4  -2   53.70    1.22
  -1   4   2   54.78    1.45
   0  -4  -2   20.96    0.48
   0   4   2   20.86    0.57
  -1  -4  -2   76.79    1.71
   1   4   2   74.11    1.71
   1   4   2   73.30    1.90
   1   4   2   78.20    2.02
  -2  -4  -2    0.74    0.03
  -2  -4  -2    0.78    0.03
  -2  -4  -2    0.83    0.04
   2   4   2    0.86    0.04
   2   4   2    0.84    0.04
   2   4   2    0.76    0.03
  -3  -4  -2   20.14    0.46
  -3  -4  -2   19.58    0.46
  -3  -4  -2   19.68    0.42
  -3  -4  -2   19.33    0.46
   3   4   2   19.67    0.51
   3   4   2   19.68    0.41
   3   4   2   19.84    0.46
   3   4   2   20.20    0.54
  -4  -4  -2    6.94    0.18
  -4  -4  -2    6.69    0.18
  -4  -4  -2    6.85    0.17
  -4  -4  -2    6.83    0.16
   4   4   2    6.82    0.19
   4   4   2    6.85    0.20
   4   4   2    6.96    0.17
  -5  -4  -2    9.01    0.23
  -5  -4  -2    8.90    0.22
  -5  -4  -2    8.83    0.20
  -5  -4  -2    8.94    0.23
   5   4   2    8.98    0.22
   5   4   2    8.90    0.25
  -6  -4  -2    0.71    0.05
  -6  -4  -2    0.70    0.05
  -6  -4  -2    0.71    0.04
  -6  -4  -2    0.71    0.04
   6   4   2    0.75    0.05
   6   4   2    0.80    0.05
   6   4   2    0.66    0.03
  -7  -4  -2    0.32    0.04
  -7  -4  -2    0.32    0.03
  -7  -4  -2    0.30    0.04
  -7  -4  -2    0.32    0.04
   7   4   2    0.35    0.03
  -8  -4  -2    3.32    0.12
  -8  -4  -2    3.37    0.10
  -8  -4  -2    3.56    0.12
  -8  -4  -2    3.42    0.13
  -9  -4  -2    0.93    0.05
  -9  -4  -2    1.00    0.06
  -9  -4  -2    1.03    0.07
  -9  -4  -2    1.02    0.08
 -10  -4  -2    0.01    0.02
 -10  -4  -2    0.02    0.03
 -10  -4  -2   -0.01    0.03
 -10  -4  -2    0.04    0.05
  12  -5  -2    0.22    0.05
  12  -5  -2    0.18    0.05
 -12   5   2    0.19    0.03
 -12   5   2    0.16    0.04
 -12   5   2    0.23    0.04
  11  -5  -2    0.07    0.04
  11  -5  -2    0.01    0.03
 -11   5   2    0.04    0.03
 -11   5   2    0.01    0.01
 -11   5   2    0.02    0.03
  10  -5  -2    0.10    0.04
  10  -5  -2    0.15    0.04
 -10   5   2    0.14    0.02
 -10   5   2    0.16    0.03
 -10   5   2    0.13    0.03
   9  -5  -2    0.74    0.06
   9  -5  -2    0.71    0.06
  -9   5   2    0.77    0.05
  -9   5   2    0.69    0.05
   8  -5  -2    2.38    0.09
   8  -5  -2    2.32    0.09
  -8   5   2    2.50    0.09
  -8   5   2    2.56    0.09
   7  -5  -2    0.31    0.03
   7  -5  -2    0.37    0.03
   7  -5  -2    0.30    0.03
  -7   5   2    0.29    0.03
  -7   5   2    0.35    0.03
  -7   5   2    0.34    0.03
   6  -5  -2    0.03    0.02
   6  -5  -2    0.04    0.01
   6  -5  -2    0.03    0.02
  -6   5   2    0.02    0.02
   5  -5  -2    0.68    0.04
   5  -5  -2    0.73    0.04
  -5   5   2    0.70    0.04
   4  -5  -2   33.51    0.88
   4  -5  -2   31.56    0.74
  -4   5   2   32.46    0.88
   3  -5  -2   37.32    0.99
  -3   5   2   35.95    0.99
   2  -5  -2   14.67    0.40
  -2   5   2   14.37    0.41
  -2   5   2   14.64    0.36
   1  -5  -2   12.87    0.30
  -1   5   2   13.22    0.37
   0  -5  -2   32.86    0.74
   0   5   2   32.29    0.81
   0   5   2   32.54    0.88
  -1  -5  -2    3.08    0.09
  -1  -5  -2    3.21    0.08
   1   5   2    2.97    0.09
   1   5   2    3.12    0.10
   1   5   2    3.00    0.09
  -2  -5  -2    2.93    0.07
  -2  -5  -2    3.06    0.08
  -2  -5  -2    2.87    0.09
  -2  -5  -2    3.01    0.09
   2   5   2    2.97    0.09
   2   5   2    3.06    0.09
   2   5   2    2.91    0.07
   2   5   2    3.06    0.10
  -3  -5  -2    0.37    0.03
  -3  -5  -2    0.38    0.02
  -3  -5  -2    0.32    0.03
  -3  -5  -2    0.33    0.03
   3   5   2    0.37    0.02
   3   5   2    0.37    0.03
   3   5   2    0.36    0.03
   3   5   2    0.34    0.03
  -4  -5  -2    0.63    0.04
  -4  -5  -2    0.69    0.05
  -4  -5  -2    0.77    0.04
  -4  -5  -2    0.64    0.03
   4   5   2    0.77    0.04
   4   5   2    0.75    0.04
   4   5   2    0.65    0.04
   4   5   2    0.64    0.02
  -5  -5  -2    2.76    0.10
  -5  -5  -2    2.64    0.08
  -5  -5  -2    2.71    0.09
  -5  -5  -2    2.66    0.09
   5   5   2    2.67    0.08
   5   5   2    2.62    0.10
  -6  -5  -2    0.87    0.06
  -6  -5  -2    0.82    0.05
  -6  -5  -2    0.91    0.05
  -6  -5  -2    0.82    0.04
   6   5   2    0.85    0.04
  -7  -5  -2    0.01    0.03
  -7  -5  -2   -0.01    0.02
  -7  -5  -2   -0.01    0.03
  -7  -5  -2   -0.02    0.02
   7   5   2    0.05    0.02
   7   5   2    0.00    0.01
  -8  -5  -2    0.76    0.06
  -8  -5  -2    0.84    0.06
  -8  -5  -2    0.71    0.05
  -8  -5  -2    0.76    0.07
  -9  -5  -2    0.35    0.05
  -9  -5  -2    0.28    0.06
  -9  -5  -2    0.27    0.03
  -9  -5  -2    0.26    0.04
  12  -6  -2    0.11    0.04
  12  -6  -2    0.04    0.04
 -12   6   2    0.15    0.04
 -12   6   2    0.07    0.04
 -12   6   2    0.10    0.02
  11  -6  -2    0.35    0.05
  11  -6  -2    0.34    0.05
 -11   6   2    0.29    0.04
 -11   6   2    0.31    0.02
 -11   6   2    0.40    0.05
  10  -6  -2    0.04    0.04
  10  -6  -2    0.00    0.03
 -10   6   2    0.05    0.01
 -10   6   2    0.06    0.03
 -10   6   2    0.03    0.03
   9  -6  -2    0.67    0.06
   9  -6  -2    0.74    0.06
  -9   6   2    0.55    0.05
  -9   6   2    0.68    0.05
   8  -6  -2    2.67    0.10
   8  -6  -2    2.87    0.10
  -8   6   2    2.75    0.09
  -8   6   2    2.71    0.09
   7  -6  -2    1.57    0.07
   7  -6  -2    1.62    0.07
   7  -6  -2    1.68    0.07
  -7   6   2    1.63    0.06
  -7   6   2    1.61    0.07
   6  -6  -2    3.75    0.11
   6  -6  -2    3.56    0.12
   6  -6  -2    3.73    0.11
  -6   6   2    3.72    0.13
   5  -6  -2    1.28    0.06
   5  -6  -2    1.29    0.05
  -5   6   2    1.31    0.06
   4  -6  -2    0.73    0.04
   4  -6  -2    0.79    0.04
  -4   6   2    0.78    0.04
   3  -6  -2    0.43    0.03
  -3   6   2    0.42    0.02
  -3   6   2    0.51    0.03
   2  -6  -2   59.89    1.59
  -2   6   2   58.54    1.59
   1  -6  -2    2.13    0.06
  -1   6   2    2.19    0.08
   0  -6  -2    0.21    0.02
   0   6   2    0.20    0.01
   0   6   2    0.20    0.02
  -1  -6  -2    1.53    0.05
  -1  -6  -2    1.55    0.05
  -1  -6  -2    1.49    0.06
   1   6   2    1.41    0.04
   1   6   2    1.50    0.04
   1   6   2    1.47    0.06
   1   6   2    1.40    0.05
   1   6   2    1.56    0.05
  -2  -6  -2    3.52    0.09
  -2  -6  -2    3.30    0.10
  -2  -6  -2    3.39    0.10
  -2  -6  -2    3.45    0.10
   2   6   2    3.37    0.08
   2   6   2    3.54    0.10
   2   6   2    3.56    0.12
   2   6   2    3.52    0.10
  -3  -6  -2    2.83    0.09
  -3  -6  -2    2.92    0.09
  -3  -6  -2    2.90    0.09
  -3  -6  -2    2.79    0.08
   3   6   2    2.93    0.09
   3   6   2    2.90    0.07
   3   6   2    2.98    0.09
   3   6   2    2.82    0.10
  -4  -6  -2    0.59    0.04
  -4  -6  -2    0.46    0.03
  -4  -6  -2    0.55    0.04
  -4  -6  -2    0.53    0.04
   4   6   2    0.52    0.04
   4   6   2    0.55    0.02
   4   6   2    0.59    0.04
  -5  -6  -2    1.63    0.06
  -5  -6  -2    1.58    0.08
  -5  -6  -2    1.66    0.06
  -5  -6  -2    1.76    0.07
   5   6   2    1.66    0.06
  -6  -6  -2    0.73    0.05
  -6  -6  -2    0.76    0.06
  -6  -6  -2    0.80    0.04
   6   6   2    0.85    0.04
  -7  -6  -2    0.13    0.04
  -7  -6  -2    0.22    0.04
  -7  -6  -2    0.14    0.02
   7   6   2    0.16    0.02
  -8  -6  -2    0.19    0.03
  -8  -6  -2    0.16    0.05
  -8  -6  -2    0.21    0.04
  -9  -6  -2    0.36    0.05
  -9  -6  -2    0.29    0.04
  -9  -6  -2    0.36    0.06
  12  -7  -2    0.10    0.04
 -12   7   2    0.08    0.02
 -12   7   2    0.12    0.04
  11  -7  -2    0.47    0.06
  11  -7  -2    0.40    0.05
 -11   7   2    0.39    0.05
 -11   7   2    0.36    0.02
 -11   7   2    0.47    0.05
  10  -7  -2    0.62    0.06
  10  -7  -2    0.76    0.06
 -10   7   2    0.87    0.06
 -10   7   2    0.78    0.05
   9  -7  -2    0.11    0.04
   9  -7  -2    0.09    0.03
  -9   7   2    0.16    0.03
  -9   7   2    0.07    0.03
   8  -7  -2    0.57    0.05
   8  -7  -2    0.43    0.04
  -8   7   2    0.49    0.04
  -8   7   2    0.55    0.04
   7  -7  -2   12.32    0.36
   7  -7  -2   12.52    0.31
   7  -7  -2   12.74    0.31
  -7   7   2   12.32    0.37
  -7   7   2   12.68    0.31
   6  -7  -2    1.22    0.05
   6  -7  -2    1.17    0.05
   6  -7  -2    1.29    0.06
  -6   7   2    1.12    0.06
   5  -7  -2    1.20    0.06
   5  -7  -2    1.29    0.05
   5  -7  -2    1.21    0.05
  -5   7   2    1.17    0.06
   4  -7  -2    2.07    0.06
   4  -7  -2    2.02    0.08
  -4   7   2    2.03    0.08
   3  -7  -2   10.46    0.30
  -3   7   2   10.28    0.30
   2  -7  -2   32.47    0.90
  -2   7   2   32.52    0.90
  -2   7   2   33.97    0.82
   1  -7  -2    5.52    0.13
  -1   7   2    5.54    0.17
   0  -7  -2    0.10    0.02
   0  -7  -2    0.10    0.01
   0   7   2    0.13    0.02
   0   7   2    0.09    0.01
   0   7   2    0.07    0.01
  -1  -7  -2    6.26    0.14
  -1  -7  -2    6.33    0.17
  -1  -7  -2    6.72    0.16
  -1  -7  -2    6.53    0.17
   1   7   2    6.43    0.15
   1   7   2    6.36    0.14
   1   7   2    6.39    0.17
   1   7   2    6.60    0.20
  -2  -7  -2    7.35    0.19
  -2  -7  -2    7.28    0.18
  -2  -7  -2    7.45    0.17
  -2  -7  -2    7.30    0.19
   2   7   2    7.44    0.22
   2   7   2    7.15    0.16
   2   7   2    7.39    0.19
  -3  -7  -2    0.39    0.04
  -3  -7  -2    0.35    0.03
  -3  -7  -2    0.32    0.03
  -3  -7  -2    0.32    0.03
   3   7   2    0.34    0.02
   3   7   2    0.35    0.03
   3   7   2    0.34    0.03
  -4  -7  -2    0.05    0.02
  -4  -7  -2    0.05    0.02
  -4  -7  -2    0.07    0.02
  -4  -7  -2    0.10    0.03
   4   7   2    0.06    0.02
   4   7   2    0.10    0.01
  -5  -7  -2    1.34    0.07
  -5  -7  -2    1.38    0.06
  -5  -7  -2    1.46    0.07
  -5  -7  -2    1.45    0.05
   5   7   2    1.34    0.06
  -6  -7  -2    0.59    0.04
  -6  -7  -2    0.70    0.06
  -6  -7  -2    0.67    0.05
   6   7   2    0.66    0.04
  -7  -7  -2    0.04    0.03
  -7  -7  -2    0.03    0.02
  -7  -7  -2    0.02    0.04
   7   7   2   -0.02    0.02
  -8  -7  -2    1.39    0.06
  -8  -7  -2    1.58    0.10
  -8  -7  -2    1.39    0.08
 -12   8   2    0.04    0.01
  10  -8  -2    1.83    0.09
 -10   8   2    1.87    0.08
   9  -8  -2    6.89    0.20
  -9   8   2    6.97    0.19
   8  -8  -2    3.05    0.10
   8  -8  -2    2.79    0.11
  -8   8   2    2.97    0.10
  -8   8   2    2.83    0.12
   7  -8  -2    7.95    0.25
   7  -8  -2    7.90    0.21
   7  -8  -2    8.25    0.21
  -7   8   2    8.24    0.21
  -7   8   2    7.94    0.25
   6  -8  -2    4.36    0.15
   6  -8  -2    4.57    0.13
   6  -8  -2    4.52    0.13
  -6   8   2    4.36    0.16
   5  -8  -2    3.84    0.11
   5  -8  -2    3.58    0.13
   5  -8  -2    3.81    0.11
  -5   8   2    3.64    0.13
   4  -8  -2    1.51    0.07
  -4   8   2    1.43    0.04
  -4   8   2    1.45    0.04
  -4   8   2    1.50    0.07
   3  -8  -2    1.38    0.06
  -3   8   2    1.31    0.04
  -3   8   2    1.31    0.06
   2  -8  -2   19.42    0.53
  -2   8   2   19.19    0.54
  -2   8   2   18.63    0.42
   1  -8  -2    4.93    0.12
   1  -8  -2    4.90    0.13
  -1   8   2    4.94    0.12
  -1   8   2    4.99    0.16
   0  -8  -2    0.27    0.03
   0  -8  -2    0.25    0.02
   0  -8  -2    0.20    0.03
   0   8   2    0.22    0.02
   0   8   2    0.19    0.03
  -1  -8  -2    0.64    0.02
  -1  -8  -2    0.62    0.04
  -1  -8  -2    0.61    0.03
  -1  -8  -2    0.63    0.04
   1   8   2    0.63    0.03
   1   8   2    0.62    0.04
   1   8   2    0.61    0.03
   1   8   2    0.66    0.04
  -2  -8  -2    6.31    0.15
  -2  -8  -2    6.34    0.17
  -2  -8  -2    6.26    0.16
  -2  -8  -2    6.24    0.17
   2   8   2    6.38    0.20
   2   8   2    6.24    0.14
   2   8   2    6.36    0.17
  -3  -8  -2    2.92    0.10
  -3  -8  -2    2.75    0.09
  -3  -8  -2    2.80    0.08
  -3  -8  -2    2.65    0.10
   3   8   2    2.79    0.07
   3   8   2    2.86    0.09
  -4  -8  -2    4.07    0.13
  -4  -8  -2    4.08    0.13
  -4  -8  -2    3.96    0.12
   4   8   2    4.04    0.12
   4   8   2    3.93    0.10
  -5  -8  -2    0.13    0.03
  -5  -8  -2    0.13    0.04
  -5  -8  -2    0.11    0.02
  -5  -8  -2    0.13    0.03
   5   8   2    0.14    0.02
  -6  -8  -2    0.23    0.04
  -6  -8  -2    0.15    0.03
  -6  -8  -2    0.23    0.05
   6   8   2    0.12    0.02
  -7  -8  -2    1.94    0.07
  -7  -8  -2    2.12    0.11
  -7  -8  -2    1.93    0.09
   7   8   2    1.88    0.07
  -8  -8  -2    0.39    0.04
  -8  -8  -2    0.41    0.06
  -8  -8  -2    0.41    0.06
   8  -9  -2    1.89    0.08
  -8   9   2    1.81    0.09
   7  -9  -2    0.14    0.03
  -7   9   2    0.12    0.03
   6  -9  -2    3.55    0.13
  -6   9   2    3.58    0.14
   5  -9  -2    2.07    0.08
  -5   9   2    2.11    0.09
  -5   9   2    2.00    0.06
  -5   9   2    1.96    0.05
   4  -9  -2    0.40    0.04
  -4   9   2    0.43    0.02
  -4   9   2    0.42    0.04
   3  -9  -2    0.10    0.02
  -3   9   2    0.15    0.03
  -3   9   2    0.09    0.01
   2  -9  -2    5.76    0.18
  -2   9   2    5.59    0.14
  -2   9   2    5.46    0.18
   1  -9  -2    9.16    0.21
   1  -9  -2    9.04    0.23
  -1   9   2    8.97    0.20
  -1   9   2    8.94    0.21
  -1   9   2    8.87    0.27
   0  -9  -2    2.26    0.06
   0  -9  -2    1.98    0.08
   0   9   2    2.08    0.06
   0   9   2    2.04    0.09
   0   9   2    2.03    0.07
  -1  -9  -2    0.13    0.02
  -1  -9  -2    0.09    0.03
   1   9   2    0.16    0.02
   1   9   2    0.14    0.02
   1   9   2    0.16    0.02
   1   9   2    0.13    0.03
  -2  -9  -2    4.42    0.11
  -2  -9  -2    4.29    0.13
  -2  -9  -2    4.53    0.12
   2   9   2    4.59    0.13
   2   9   2    4.52    0.11
   2   9   2    4.45    0.15
  -3  -9  -2    8.82    0.23
  -3  -9  -2    9.25    0.21
  -3  -9  -2    8.78    0.24
  -3  -9  -2    9.00    0.23
   3   9   2    8.81    0.23
   3   9   2    8.99    0.20
  -4  -9  -2    0.39    0.05
  -4  -9  -2    0.32    0.04
  -4  -9  -2    0.33    0.03
  -4  -9  -2    0.43    0.04
   4   9   2    0.40    0.04
   4   9   2    0.40    0.03
  -5  -9  -2    0.36    0.04
  -5  -9  -2    0.31    0.04
  -5  -9  -2    0.34    0.03
  -5  -9  -2    0.34    0.05
   5   9   2    0.31    0.03
  -6  -9  -2    0.50    0.05
  -6  -9  -2    0.49    0.04
  -6  -9  -2    0.57    0.06
  -6  -9  -2    0.68    0.06
   6   9   2    0.48    0.04
  -7  -9  -2    0.13    0.03
  -7  -9  -2    0.20    0.04
  -7  -9  -2    0.19    0.05
   7   9   2    0.14    0.03
   8 -10  -2    0.11    0.03
  -8  10   2    0.13    0.03
   7 -10  -2    0.06    0.03
  -7  10   2    0.09    0.03
   6 -10  -2    1.67    0.08
  -6  10   2    1.52    0.04
  -6  10   2    1.51    0.04
  -6  10   2    1.50    0.08
   5 -10  -2    3.52    0.13
  -5  10   2    3.29    0.09
  -5  10   2    3.44    0.13
   4 -10  -2    3.63    0.13
  -4  10   2    3.60    0.14
  -4  10   2    3.61    0.09
   3 -10  -2    0.83    0.05
  -3  10   2    0.88    0.04
  -3  10   2    0.92    0.06
   2 -10  -2   16.23    0.47
  -2  10   2   16.20    0.47
  -2  10   2   16.35    0.37
   1 -10  -2    2.35    0.06
  -1  10   2    2.22    0.06
  -1  10   2    2.28    0.10
  -1  10   2    2.33    0.07
   0 -10  -2    1.38    0.06
   0 -10  -2    1.34    0.05
   0  10   2    1.32    0.05
   0  10   2    1.29    0.05
   0  10   2    1.38    0.07
   0  10   2    1.36    0.06
  -1 -10  -2    0.59    0.05
  -1 -10  -2    0.59    0.04
   1  10   2    0.55    0.04
   1  10   2    0.54    0.05
   1  10   2    0.60    0.03
  -2 -10  -2    0.74    0.06
  -2 -10  -2    0.76    0.04
   2  10   2    0.82    0.04
   2  10   2    0.72    0.05
  -3 -10  -2    1.57    0.08
  -3 -10  -2    1.57    0.05
  -3 -10  -2    1.52    0.06
   3  10   2    1.58    0.05
   3  10   2    1.46    0.07
  -4 -10  -2    1.52    0.07
  -4 -10  -2    1.73    0.09
  -4 -10  -2    1.63    0.06
   4  10   2    1.70    0.07
   4  10   2    1.73    0.05
  -5 -10  -2    1.86    0.09
  -5 -10  -2    1.54    0.07
  -5 -10  -2    1.66    0.06
   5  10   2    1.60    0.07
  -6 -10  -2    0.09    0.03
  -6 -10  -2    0.04    0.02
  -6 -10  -2    0.05    0.05
   6  10   2    0.06    0.03
   7 -11  -2    0.97    0.06
  -7  11   2    1.11    0.07
  -7  11   2    1.07    0.04
   6 -11  -2    0.12    0.03
  -6  11   2    0.12    0.01
  -6  11   2    0.14    0.03
   5 -11  -2    5.76    0.19
  -5  11   2    5.26    0.19
  -5  11   2    5.32    0.13
   4 -11  -2    0.65    0.05
  -4  11   2    0.56    0.03
  -4  11   2    0.67    0.05
   3 -11  -2    0.35    0.04
  -3  11   2    0.38    0.04
  -3  11   2    0.39    0.03
  -2  11   2   17.15    0.39
  -2  11   2   16.71    0.49
  -1  11   2    0.01    0.02
  -1  11   2   -0.02    0.01
  -1  11   2    0.00    0.02
   0 -11  -2    1.75    0.06
   0  11   2    1.77    0.07
   0  11   2    1.61    0.08
   0  11   2    1.75    0.06
   0  11   2    1.70    0.06
  -1 -11  -2    1.19    0.05
   1  11   2    1.20    0.07
   1  11   2    1.14    0.05
  -2 -11  -2    0.73    0.04
  -2 -11  -2    0.73    0.06
   2  11   2    0.73    0.05
   2  11   2    0.77    0.04
  -3 -11  -2    0.18    0.03
  -3 -11  -2    0.15    0.04
   3  11   2    0.17    0.03
   3  11   2    0.20    0.02
  -4 -11  -2    0.65    0.05
  -4 -11  -2    0.71    0.06
   4  11   2    0.73    0.04
   4  11   2    0.62    0.05
  -5 -11  -2    0.73    0.07
  -5 -11  -2    0.62    0.04
  -5 -11  -2    0.61    0.05
   5  11   2    0.62    0.05
  -6 -11  -2   -0.05    0.05
  -6 -11  -2    0.02    0.02
  -6 -11  -2   -0.03    0.03
   6  11   2    0.01    0.02
  -8  12   2    0.65    0.03
  -7  12   2    1.38    0.05
  -6  12   2    0.05    0.02
   5 -12  -2    0.02    0.03
  -5  12   2   -0.03    0.02
  -5  12   2   -0.02    0.01
   4 -12  -2    0.74    0.06
  -4  12   2    0.66    0.06
  -4  12   2    0.67    0.04
   3 -12  -2    2.78    0.12
  -3  12   2    2.88    0.09
  -3  12   2    2.93    0.12
  -2  12   2    1.42    0.08
  -2  12   2    1.35    0.06
  -1  12   2    0.29    0.03
  -1  12   2    0.33    0.04
  -1  12   2    0.32    0.03
  -1  12   2    0.26    0.03
   0 -12  -2    0.27    0.02
   0 -12  -2    0.28    0.02
   0  12   2    0.31    0.03
   0  12   2    0.27    0.03
   0  12   2    0.24    0.04
  -1 -12  -2    1.15    0.05
   1  12   2    1.11    0.05
  -2 -12  -2    0.36    0.03
   2  12   2    0.44    0.03
  -3 -12  -2   -0.01    0.02
   3  12   2    0.00    0.02
   3  12   2    0.01    0.02
  -4 -12  -2    0.12    0.03
   4  12   2    0.17    0.02
   4  12   2    0.15    0.03
  -5 -12  -2    0.13    0.03
   5  12   2    0.14    0.03
  -9  13   2   -0.02    0.01
  -8  13   2    0.51    0.03
  -7  13   2    2.16    0.07
  -6  13   2    0.91    0.04
  -5  13   2    0.03    0.02
  -4  13   2    0.08    0.02
  -3  13   2    0.83    0.05
  -2  13   2    2.37    0.08
  -1  13   2    1.28    0.05
  -1  13   2    1.28    0.06
  -1  13   2    1.27    0.05
   0 -13  -2    0.13    0.02
   0  13   2    0.14    0.02
   0  13   2    0.12    0.03
  -1 -13  -2    1.00    0.05
   1  13   2    1.16    0.05
  -2 -13  -2    0.49    0.04
   2  13   2    0.54    0.04
  -3 -13  -2    0.39    0.04
   3  13   2    0.45    0.05
   3  13   2    0.48    0.03
  -4 -13  -2    0.81    0.05
   4  13   2    0.80    0.06
 -10  14   2    0.11    0.02
  -9  14   2    0.03    0.02
  -8  14   2    0.04    0.02
  -7  14   2    0.10    0.02
  -6  14   2    0.66    0.04
  -5  14   2    0.39    0.03
  -4  14   2   -0.01    0.02
  -3  14   2    0.53    0.04
  -2  14   2    1.38    0.06
  -1  14   2    0.02    0.02
  -1  14   2    0.00    0.02
   0  14   2    0.30    0.03
  -1 -14  -2   -0.01    0.02
   1  14   2    0.01    0.02
  -2 -14  -2    1.01    0.05
   2  14   2    0.99    0.05
  -3 -14  -2    0.80    0.05
   3  14   2    0.86    0.06
   3  14   2    0.90    0.05
  -9  15   2    0.00    0.02
  -8  15   2    0.05    0.02
  -7  15   2    0.03    0.02
  -6  15   2    0.23    0.03
  -5  15   2    1.00    0.05
  -4  15   2    0.04    0.02
  -3  15   2    0.34    0.04
  -2  15   2    0.33    0.03
  -2  15   2    0.37    0.04
  -2  15   2    0.34    0.03
  -1  15   2    0.16    0.03
  -1  15   2    0.18    0.03
   0  15   2    0.18    0.03
   1  15   2    0.10    0.02
  -2 -15  -2    0.59    0.04
   2  15   2    0.61    0.04
  -8  16   2    0.11    0.03
  -7  16   2    0.03    0.02
  -6  16   2    0.42    0.04
  -5  16   2    0.26    0.03
  -4  16   2    0.15    0.03
  -3  16   2   -0.01    0.02
  -2  16   2    0.04    0.03
  -2  16   2    0.03    0.02
  -1  16   2    0.06    0.02
  -1  16   2    0.02    0.03
   0  16   2    0.55    0.04
  -5  17   2    0.39    0.04
  -4  17   2    1.00    0.06
  -3  17   2    0.12    0.03
  -2  17  -3    0.00    0.02
  -2  17  -3   -0.07    0.02
  -3  17  -3    0.16    0.03
  -4  17  -3    0.17    0.04
  -5  17  -3   -0.01    0.03
   1  16  -3    0.35    0.03
   0  16  -3    0.50    0.04
  -1  16  -3    0.54    0.05
  -1  16  -3    0.56    0.04
  -2  16  -3    0.04    0.02
  -2  16  -3    0.03    0.03
  -3  16  -3    0.19    0.03
  -4  16  -3    0.20    0.03
  -5  16  -3    0.62    0.05
  -6  16  -3    0.02    0.02
  -7  16  -3    0.03    0.02
   2  15  -3    0.37    0.03
  -2 -15   3    0.35    0.03
   1  15  -3    0.00    0.02
  -1 -15   3    0.01    0.02
   0  15  -3    0.19    0.03
  -1  15  -3    0.52    0.05
  -1  15  -3    0.55    0.04
  -2  15  -3    0.53    0.04
  -2  15  -3    0.56    0.05
  -3  15  -3    0.05    0.03
  -4  15  -3    1.49    0.07
  -5  15  -3    0.08    0.03
  -6  15  -3    0.28    0.03
  -7  15  -3    0.15    0.03
  -8  15  -3    0.17    0.03
   4  14  -3    0.06    0.03
  -4 -14   3    0.06    0.03
   3  14  -3    0.29    0.03
   3  14  -3    0.25    0.04
  -3 -14   3    0.25    0.03
   2  14  -3    0.25    0.03
  -2 -14   3    0.22    0.03
   1  14  -3   -0.02    0.02
  -1 -14   3   -0.01    0.02
   0  14  -3   -0.02    0.02
   0 -14   3   -0.02    0.01
  -1  14  -3    0.97    0.05
  -1  14  -3    0.87    0.04
  -2  14  -3    2.81    0.08
  -2  14  -3    2.85    0.10
  -3  14  -3    0.19    0.03
  -4  14  -3    0.01    0.02
  -5  14  -3    2.11    0.08
  -6  14  -3    1.06    0.05
  -7  14  -3    0.17    0.03
  -8  14  -3    0.02    0.02
  -9  14  -3    0.10    0.02
   5  13  -3   -0.01    0.03
  -5 -13   3    0.00    0.03
   4  13  -3    0.02    0.03
   4  13  -3    0.02    0.02
  -4 -13   3    0.06    0.03
   3  13  -3    0.73    0.04
   3  13  -3    0.61    0.05
  -3 -13   3    0.69    0.05
   2  13  -3    1.33    0.05
  -2 -13   3    1.27    0.06
   1  13  -3    2.40    0.07
  -1 -13   3    2.41    0.08
   0  13  -3   -0.01    0.02
   0  13  -3    0.01    0.02
   0 -13   3   -0.01    0.02
  -1  13  -3    0.06    0.02
  -1  13  -3    0.03    0.03
  -1  13  -3    0.03    0.02
   1 -13   3    0.02    0.03
  -2  13  -3    0.00    0.02
  -2  13  -3    0.03    0.03
   2 -13   3   -0.02    0.02
  -3  13  -3    2.09    0.07
  -3  13  -3    2.00    0.10
   3 -13   3    1.94    0.09
  -4  13  -3    1.11    0.05
  -5  13  -3    0.08    0.02
  -6  13  -3    2.60    0.08
  -7  13  -3    0.81    0.04
  -8  13  -3    0.12    0.02
  -9  13  -3    0.06    0.02
 -10  13  -3    0.09    0.02
   6  12  -3    0.76    0.05
  -6 -12   3    0.76    0.05
  -6 -12   3    0.87    0.06
   5  12  -3    1.01    0.06
  -5 -12   3    1.11    0.05
  -5 -12   3    0.94    0.06
   4  12  -3    0.00    0.02
   4  12  -3    0.01    0.01
  -4 -12   3   -0.01    0.03
   3  12  -3    0.35    0.04
   3  12  -3    0.40    0.03
  -3 -12   3    0.37    0.04
   2  12  -3    4.56    0.14
   2  12  -3    4.48    0.11
  -2 -12   3    4.53    0.13
   1  12  -3    1.87    0.06
  -1 -12   3    1.82    0.06
   0  12  -3    0.37    0.04
   0  12  -3    0.33    0.04
   0  12  -3    0.37    0.03
   0 -12   3    0.34    0.04
   0 -12   3    0.37    0.03
  -1  12  -3    0.05    0.01
  -1  12  -3    0.06    0.02
  -1  12  -3    0.01    0.02
   1 -12   3    0.02    0.02
  -2  12  -3    0.57    0.04
  -2  12  -3    0.52    0.05
   2 -12   3    0.50    0.04
  -3  12  -3    0.38    0.03
  -3  12  -3    0.26    0.04
   3 -12   3    0.26    0.04
  -4  12  -3    0.02    0.02
  -4  12  -3    0.03    0.02
   4 -12   3    0.03    0.02
  -5  12  -3    0.00    0.02
  -5  12  -3    0.01    0.03
   5 -12   3    0.02    0.03
  -6  12  -3    1.75    0.06
  -7  12  -3    0.62    0.04
  -8  12  -3    0.34    0.03
  -9  12  -3    0.07    0.02
 -10  12  -3    0.00    0.02
   6  11  -3    1.85    0.08
  -6 -11   3    1.83    0.08
   5  11  -3    0.09    0.03
  -5 -11   3    0.09    0.02
  -5 -11   3    0.10    0.03
   4  11  -3    0.49    0.03
   4  11  -3    0.41    0.04
  -4 -11   3    0.50    0.04
  -4 -11   3    0.44    0.04
   3  11  -3    0.27    0.04
   3  11  -3    0.29    0.02
  -3 -11   3    0.26    0.03
  -3 -11   3    0.27    0.03
   2  11  -3    2.63    0.10
   2  11  -3    2.56    0.07
  -2 -11   3    2.54    0.08
   1  11  -3    8.04    0.18
  -1 -11   3    8.15    0.20
   0  11  -3    3.13    0.12
   0  11  -3    3.19    0.08
   0  11  -3    3.24    0.10
   0 -11   3    3.33    0.09
   0 -11   3    3.24    0.12
  -1  11  -3    0.14    0.03
  -1  11  -3    0.17    0.02
  -1  11  -3    0.18    0.02
   1 -11   3    0.15    0.03
   1 -11   3    0.17    0.01
  -2  11  -3    0.61    0.04
  -2  11  -3    0.59    0.05
   2 -11   3    0.54    0.04
  -3  11  -3    2.46    0.11
  -3  11  -3    2.58    0.08
   3 -11   3    2.45    0.10
  -4  11  -3    0.02    0.02
  -4  11  -3    0.05    0.01
   4 -11   3    0.01    0.02
  -5  11  -3    0.02    0.02
  -5  11  -3    0.01    0.01
   5 -11   3   -0.01    0.02
  -6  11  -3    0.97    0.04
  -6  11  -3    1.00    0.07
   6 -11   3    1.02    0.06
  -7  11  -3    0.80    0.04
  -8  11  -3    0.07    0.02
  -9  11  -3    1.61    0.06
 -10  11  -3    0.02    0.02
   7  10  -3    0.14    0.03
  -7 -10   3    0.16    0.03
   6  10  -3    0.72    0.05
  -6 -10   3    0.68    0.05
  -6 -10   3    0.61    0.04
   5  10  -3    0.55    0.04
  -5 -10   3    0.63    0.04
  -5 -10   3    0.58    0.05
   4  10  -3    0.53    0.05
   4  10  -3    0.66    0.03
  -4 -10   3    0.65    0.04
  -4 -10   3    0.72    0.05
   3  10  -3    1.03    0.06
   3  10  -3    1.04    0.04
  -3 -10   3    0.97    0.05
  -3 -10   3    1.05    0.04
   2  10  -3    0.07    0.02
   2  10  -3    0.06    0.01
  -2 -10   3    0.03    0.01
  -2 -10   3    0.07    0.02
   1  10  -3    5.68    0.15
   1  10  -3    5.95    0.19
   1  10  -3    5.88    0.14
   1  10  -3    5.95    0.17
  -1 -10   3    6.00    0.15
  -1 -10   3    5.92    0.18
   0  10  -3    4.40    0.15
   0  10  -3    4.22    0.10
   0  10  -3    4.25    0.12
   0 -10   3    4.27    0.14
   0 -10   3    4.33    0.11
  -1  10  -3    1.30    0.05
  -1  10  -3    1.32    0.07
  -1  10  -3    1.24    0.04
   1 -10   3    1.31    0.06
   1 -10   3    1.33    0.04
  -2  10  -3   -0.01    0.01
  -2  10  -3    0.00    0.02
   2 -10   3   -0.02    0.02
  -3  10  -3    1.99    0.09
  -3  10  -3    2.05    0.06
   3 -10   3    1.91    0.08
  -4  10  -3    1.53    0.08
  -4  10  -3    1.59    0.05
   4 -10   3    1.60    0.07
  -5  10  -3    2.09    0.06
  -5  10  -3    2.11    0.10
   5 -10   3    2.05    0.09
  -6  10  -3    0.06    0.01
   6 -10   3    0.05    0.02
  -7  10  -3    0.01    0.01
   7 -10   3    0.01    0.02
  -8  10  -3    0.49    0.03
  -9  10  -3    0.50    0.03
 -10  10  -3    0.09    0.02
 -11  10  -3    0.01    0.02
  -8  -9   3    0.67    0.05
  -8  -9   3    0.82    0.07
   7   9  -3    0.05    0.02
  -7  -9   3    0.04    0.04
  -7  -9   3    0.07    0.03
   6   9  -3    0.22    0.03
  -6  -9   3    0.30    0.04
  -6  -9   3    0.24    0.03
   5   9  -3    0.03    0.02
  -5  -9   3    0.06    0.03
  -5  -9   3    0.01    0.02
  -5  -9   3    0.01    0.02
   4   9  -3    0.10    0.01
   4   9  -3    0.10    0.02
  -4  -9   3    0.07    0.02
  -4  -9   3    0.12    0.02
   3   9  -3    1.98    0.06
   3   9  -3    2.03    0.08
  -3  -9   3    2.00    0.06
  -3  -9   3    2.01    0.07
   2   9  -3    0.41    0.04
   2   9  -3    0.43    0.03
  -2  -9   3    0.38    0.03
  -2  -9   3    0.42    0.03
   1   9  -3    0.15    0.02
   1   9  -3    0.17    0.02
   1   9  -3    0.19    0.03
  -1  -9   3    0.15    0.02
  -1  -9   3    0.15    0.02
   0   9  -3    5.55    0.18
   0   9  -3    5.42    0.14
   0   9  -3    5.45    0.13
   0  -9   3    5.28    0.17
   0  -9   3    5.63    0.14
  -1   9  -3    3.79    0.09
  -1   9  -3    3.69    0.10
  -1   9  -3    3.80    0.14
   1  -9   3    3.83    0.13
   1  -9   3    4.01    0.10
  -2   9  -3    3.88    0.14
  -2   9  -3    3.90    0.10
   2  -9   3    3.86    0.13
  -3   9  -3    0.99    0.06
  -3   9  -3    1.00    0.04
   3  -9   3    0.97    0.05
  -4   9  -3    3.58    0.09
   4  -9   3    3.49    0.12
  -5   9  -3    3.68    0.10
   5  -9   3    3.76    0.13
  -6   9  -3    0.14    0.02
   6  -9   3    0.18    0.03
  -7   9  -3    0.16    0.02
   7  -9   3    0.13    0.03
  -8   9  -3    0.58    0.03
   8  -9   3    0.57    0.05
  -9   9  -3    0.23    0.02
 -10   9  -3    0.16    0.02
 -11   9  -3    0.03    0.02
  -8  -8   3   -0.03    0.04
  -8  -8   3    0.09    0.02
   7   8  -3    1.25    0.07
   7   8  -3    1.18    0.05
  -7  -8   3    1.36    0.08
  -7  -8   3    1.26    0.07
  -7  -8   3    1.18    0.06
   6   8  -3    3.45    0.10
  -6  -8   3    3.41    0.10
  -6  -8   3    3.53    0.12
   5   8  -3   -0.01    0.02
  -5  -8   3    0.01    0.02
  -5  -8   3    0.02    0.02
  -5  -8   3    0.00    0.02
   4   8  -3    0.72    0.03
   4   8  -3    0.89    0.05
  -4  -8   3    0.71    0.05
  -4  -8   3    0.74    0.04
  -4  -8   3    0.64    0.04
   3   8  -3    3.61    0.09
   3   8  -3    3.67    0.11
  -3  -8   3    3.62    0.09
  -3  -8   3    3.62    0.11
  -3  -8   3    3.57    0.10
   2   8  -3    2.04    0.08
   2   8  -3    1.89    0.05
   2   8  -3    1.89    0.07
  -2  -8   3    1.92    0.07
  -2  -8   3    1.94    0.06
  -2  -8   3    1.80    0.06
   1   8  -3   -0.01    0.02
   1   8  -3    0.00    0.01
   1   8  -3    0.04    0.01
  -1  -8   3   -0.01    0.01
  -1  -8   3   -0.01    0.01
  -1  -8   3    0.03    0.01
   0   8  -3    9.47    0.24
   0   8  -3    9.57    0.28
   0   8  -3    9.37    0.21
   0  -8   3    9.52    0.27
   0  -8   3    9.67    0.23
  -1   8  -3   13.89    0.41
   1  -8   3   14.20    0.32
   1  -8   3   14.20    0.40
  -2   8  -3    4.58    0.12
   2  -8   3    5.05    0.13
   2  -8   3    4.84    0.15
  -3   8  -3    2.08    0.06
   3  -8   3    2.22    0.07
   3  -8   3    2.16    0.08
  -4   8  -3    0.50    0.03
   4  -8   3    0.53    0.04
   4  -8   3    0.56    0.03
  -5   8  -3    5.08    0.13
   5  -8   3    5.36    0.15
   5  -8   3    5.21    0.17
  -6   8  -3    4.10    0.10
   6  -8   3    3.99    0.13
   6  -8   3    3.84    0.14
  -7   8  -3    0.40    0.03
   7  -8   3    0.42    0.04
   7  -8   3    0.37    0.04
  -8   8  -3    0.15    0.02
   8  -8   3    0.15    0.03
   8  -8   3    0.17    0.03
  -9   8  -3    0.64    0.04
 -10   8  -3    0.40    0.03
 -11   8  -3    0.01    0.02
   9   7  -3   -0.03    0.04
  -9  -7   3    0.01    0.04
  -9  -7   3    0.00    0.02
  -9  -7   3    0.04    0.03
   8   7  -3    0.64    0.06
  -8  -7   3    0.70    0.05
  -8  -7   3    0.70    0.06
  -8  -7   3    0.75    0.06
   7   7  -3    4.14    0.14
   7   7  -3    4.12    0.11
   7   7  -3    3.97    0.14
  -7  -7   3    4.31    0.14
  -7  -7   3    4.15    0.12
  -7  -7   3    4.27    0.14
   6   7  -3    2.21    0.09
   6   7  -3    2.02    0.07
   6   7  -3    1.99    0.09
  -6  -7   3    2.12    0.07
  -6  -7   3    2.02    0.09
  -6  -7   3    2.18    0.08
   5   7  -3    0.10    0.02
   5   7  -3    0.08    0.03
   5   7  -3    0.08    0.03
  -5  -7   3    0.15    0.03
  -5  -7   3    0.07    0.02
  -5  -7   3    0.11    0.02
  -5  -7   3    0.09    0.02
   4   7  -3    1.36    0.06
   4   7  -3    1.23    0.05
   4   7  -3    1.20    0.06
   4   7  -3    1.25    0.04
  -4  -7   3    1.26    0.05
  -4  -7   3    1.37    0.05
  -4  -7   3    1.29    0.05
  -4  -7   3    1.29    0.06
   3   7  -3    1.96    0.05
   3   7  -3    1.99    0.07
   3   7  -3    1.81    0.07
   3   7  -3    1.91    0.07
  -3  -7   3    2.00    0.06
  -3  -7   3    1.95    0.06
  -3  -7   3    1.91    0.07
  -3  -7   3    2.04    0.06
   2   7  -3    4.09    0.10
   2   7  -3    4.08    0.12
   2   7  -3    4.06    0.13
  -2  -7   3    4.01    0.13
  -2  -7   3    4.17    0.11
  -2  -7   3    4.16    0.10
   1   7  -3    7.55    0.17
   1   7  -3    7.95    0.23
   1   7  -3    7.67    0.20
  -1  -7   3    7.76    0.17
  -1  -7   3    7.84    0.19
  -1  -7   3    7.80    0.22
   0   7  -3    3.16    0.11
   0   7  -3    3.04    0.07
   0   7  -3    3.18    0.09
   0  -7   3    3.20    0.08
   0  -7   3    3.12    0.10
   1  -7   3   36.75    0.98
   1  -7   3   36.18    0.82
   2  -7   3   30.49    0.83
   3  -7   3    4.92    0.16
   3  -7   3    5.14    0.14
  -4   7  -3    0.35    0.02
   4  -7   3    0.32    0.03
   4  -7   3    0.34    0.03
  -5   7  -3    0.11    0.01
   5  -7   3    0.09    0.02
   5  -7   3    0.08    0.02
  -6   7  -3    6.47    0.15
   6  -7   3    6.48    0.20
   6  -7   3    6.78    0.19
  -7   7  -3    0.51    0.03
   7  -7   3    0.46    0.04
   7  -7   3    0.47    0.04
  -8   7  -3    0.91    0.04
   8  -7   3    0.93    0.06
   8  -7   3    0.86    0.06
  -9   7  -3    0.11    0.02
 -10   7  -3    0.75    0.04
 -11   7  -3    0.64    0.05
   9   6  -3    0.09    0.04
   9   6  -3    0.06    0.05
  -9  -6   3    0.11    0.03
  -9  -6   3    0.11    0.03
  -9  -6   3    0.11    0.04
  -9  -6   3    0.09    0.03
   8   6  -3   -0.05    0.04
   8   6  -3    0.02    0.03
  -8  -6   3    0.04    0.02
  -8  -6   3    0.03    0.02
  -8  -6   3    0.03    0.03
  -8  -6   3    0.06    0.03
   7   6  -3    4.36    0.14
   7   6  -3    4.12    0.11
   7   6  -3    4.40    0.14
  -7  -6   3    4.15    0.12
  -7  -6   3    4.10    0.13
  -7  -6   3    4.49    0.13
  -7  -6   3    4.13    0.14
   6   6  -3    6.80    0.19
   6   6  -3    6.93    0.19
   6   6  -3    6.72    0.17
  -6  -6   3    6.86    0.16
  -6  -6   3    6.75    0.19
  -6  -6   3    6.65    0.19
  -6  -6   3    6.72    0.18
   5   6  -3    1.47    0.07
   5   6  -3    1.50    0.06
   5   6  -3    1.53    0.07
  -5  -6   3    1.46    0.06
  -5  -6   3    1.52    0.06
  -5  -6   3    1.48    0.05
   4   6  -3    2.31    0.08
   4   6  -3    2.38    0.06
   4   6  -3    2.34    0.08
   4   6  -3    2.49    0.08
  -4  -6   3    2.48    0.08
  -4  -6   3    2.52    0.08
  -4  -6   3    2.45    0.07
  -4  -6   3    2.32    0.08
   3   6  -3    0.41    0.03
   3   6  -3    0.38    0.03
   3   6  -3    0.36    0.02
   3   6  -3    0.42    0.03
  -3  -6   3    0.35    0.03
  -3  -6   3    0.41    0.02
  -3  -6   3    0.39    0.03
  -3  -6   3    0.36    0.02
  -3  -6   3    0.38    0.03
   2   6  -3    0.03    0.01
   2   6  -3    0.03    0.01
   2   6  -3    0.02    0.01
  -2  -6   3    0.02    0.01
  -2  -6   3    0.01    0.01
  -2  -6   3    0.04    0.01
  -2  -6   3    0.03    0.01
   1   6  -3   20.61    0.44
   1   6  -3   21.83    0.57
   1   6  -3   19.68    0.49
  -1  -6   3   21.39    0.57
  -1  -6   3   20.86    0.48
  -1  -6   3   21.08    0.54
   0   6  -3    0.20    0.02
   0  -6   3    0.25    0.02
   0  -6   3    0.18    0.02
   0  -6   3    0.24    0.02
   1  -6   3   10.91    0.29
   1  -6   3   10.92    0.25
   1  -6   3   10.81    0.31
   2  -6   3   17.05    0.47
   2  -6   3   17.25    0.44
   3  -6   3    0.72    0.04
   3  -6   3    0.77    0.03
   4  -6   3    0.00    0.01
   4  -6   3    0.02    0.01
  -5   6  -3    0.39    0.02
  -5   6  -3    0.34    0.02
   5  -6   3    0.40    0.03
   5  -6   3    0.39    0.03
   5  -6   3    0.41    0.03
  -6   6  -3    3.58    0.10
  -6   6  -3    3.69    0.09
   6  -6   3    3.81    0.11
   6  -6   3    3.70    0.13
   6  -6   3    3.63    0.12
  -7   6  -3    0.37    0.03
  -7   6  -3    0.33    0.02
   7  -6   3    0.34    0.04
   7  -6   3    0.34    0.03
   7  -6   3    0.36    0.03
  -8   6  -3    0.01    0.01
  -8   6  -3    0.00    0.02
   8  -6   3   -0.02    0.02
   8  -6   3    0.02    0.02
   8  -6   3   -0.03    0.02
  -9   6  -3    0.23    0.02
  -9   6  -3    0.21    0.03
   9  -6   3    0.26    0.04
 -10   6  -3    0.61    0.05
 -10   6  -3    0.48    0.04
  10  -6   3    0.52    0.06
 -11   6  -3    0.70    0.05
 -11   6  -3    0.71    0.06
  10   5  -3    0.33    0.06
  10   5  -3    0.36    0.07
 -10  -5   3    0.42    0.05
 -10  -5   3    0.37    0.06
 -10  -5   3    0.43    0.05
 -10  -5   3    0.44    0.04
   9   5  -3    0.32    0.05
   9   5  -3    0.44    0.06
  -9  -5   3    0.36    0.04
  -9  -5   3    0.41    0.05
  -9  -5   3    0.39    0.04
  -9  -5   3    0.41    0.05
   8   5  -3    0.43    0.06
   8   5  -3    0.39    0.05
  -8  -5   3    0.44    0.04
  -8  -5   3    0.39    0.03
  -8  -5   3    0.35    0.04
  -8  -5   3    0.43    0.05
   7   5  -3    2.12    0.09
   7   5  -3    2.26    0.10
  -7  -5   3    2.31    0.08
  -7  -5   3    2.18    0.09
  -7  -5   3    2.23    0.09
  -7  -5   3    2.24    0.07
   6   5  -3   37.41    0.85
   6   5  -3   37.45    0.87
   6   5  -3   37.33    0.87
  -6  -5   3   37.19    0.78
  -6  -5   3   37.11    0.86
  -6  -5   3   36.80    0.87
  -6  -5   3   37.62    0.83
   5   5  -3    1.24    0.06
   5   5  -3    1.13    0.05
   5   5  -3    1.20    0.06
  -5  -5   3    1.15    0.04
  -5  -5   3    1.15    0.05
  -5  -5   3    1.25    0.05
  -5  -5   3    1.27    0.05
   4   5  -3    0.52    0.04
   4   5  -3    0.55    0.04
   4   5  -3    0.50    0.03
  -4  -5   3    0.61    0.03
  -4  -5   3    0.48    0.03
  -4  -5   3    0.61    0.03
  -4  -5   3    0.56    0.03
   3   5  -3   -0.01    0.01
   3   5  -3    0.00    0.01
   3   5  -3   -0.01    0.01
   3   5  -3   -0.01    0.00
  -3  -5   3    0.01    0.01
  -3  -5   3   -0.01    0.01
  -3  -5   3    0.00    0.01
  -3  -5   3   -0.01    0.01
   2   5  -3    6.43    0.18
   2   5  -3    6.30    0.14
   2   5  -3    6.27    0.16
  -2  -5   3    6.46    0.14
  -2  -5   3    6.28    0.18
  -2  -5   3    6.33    0.16
  -2  -5   3    6.49    0.18
   1   5  -3    3.19    0.09
  -1  -5   3    3.37    0.10
  -1  -5   3    3.36    0.10
  -1  -5   3    3.24    0.09
   0  -5   3    1.95    0.06
   0  -5   3    1.88    0.06
   0  -5   3    1.85    0.05
   1  -5   3    0.25    0.02
   1  -5   3    0.26    0.02
   1  -5   3    0.28    0.02
   2  -5   3    7.54    0.20
   2  -5   3    7.68    0.22
  -3   5  -3   10.70    0.27
   3  -5   3   11.07    0.28
   3  -5   3   11.22    0.29
   3  -5   3   10.59    0.31
  -4   5  -3    0.03    0.01
   4  -5   3    0.04    0.01
   4  -5   3    0.06    0.01
  -5   5  -3    0.99    0.03
  -5   5  -3    1.02    0.04
   5  -5   3    0.99    0.05
   5  -5   3    1.05    0.04
   5  -5   3    1.04    0.05
  -6   5  -3    3.66    0.11
  -6   5  -3    3.76    0.09
  -6   5  -3    3.83    0.10
   6  -5   3    3.82    0.11
   6  -5   3    3.69    0.12
   6  -5   3    3.68    0.11
   6  -5   3    3.58    0.12
  -7   5  -3    2.92    0.09
  -7   5  -3    2.99    0.08
  -7   5  -3    2.98    0.09
   7  -5   3    2.96    0.11
   7  -5   3    2.97    0.10
   7  -5   3    2.95    0.10
   7  -5   3    2.77    0.11
  -8   5  -3    0.00    0.02
  -8   5  -3    0.02    0.01
  -8   5  -3    0.00    0.02
   8  -5   3    0.03    0.03
   8  -5   3    0.00    0.02
   8  -5   3    0.00    0.02
  -9   5  -3    0.59    0.04
  -9   5  -3    0.59    0.05
  -9   5  -3    0.64    0.05
   9  -5   3    0.59    0.05
 -10   5  -3    0.22    0.03
 -10   5  -3    0.18    0.04
  10  -5   3    0.24    0.04
 -11   5  -3    0.05    0.02
 -11   5  -3    0.00    0.03
  10   4  -3   -0.01    0.04
  10   4  -3   -0.06    0.03
 -10  -4   3   -0.02    0.02
 -10  -4   3   -0.02    0.03
 -10  -4   3   -0.02    0.03
   9   4  -3    1.48    0.09
   9   4  -3    1.41    0.08
  -9  -4   3    1.45    0.07
  -9  -4   3    1.52    0.08
  -9  -4   3    1.54    0.08
   8   4  -3    0.18    0.05
   8   4  -3    0.15    0.04
  -8  -4   3    0.18    0.04
  -8  -4   3    0.21    0.04
  -8  -4   3    0.19    0.03
  -8  -4   3    0.14    0.02
   7   4  -3    1.15    0.07
   7   4  -3    1.15    0.07
  -7  -4   3    1.10    0.06
  -7  -4   3    1.21    0.06
  -7  -4   3    1.22    0.05
  -7  -4   3    1.18    0.05
   6   4  -3    1.09    0.07
   6   4  -3    1.26    0.06
   6   4  -3    1.14    0.04
  -6  -4   3    1.17    0.06
  -6  -4   3    1.14    0.06
  -6  -4   3    1.11    0.04
  -6  -4   3    1.21    0.05
   5   4  -3   28.04    0.62
   5   4  -3   27.21    0.63
   5   4  -3   26.86    0.63
  -5  -4   3   27.18    0.60
  -5  -4   3   26.67    0.57
  -5  -4   3   26.54    0.63
  -5  -4   3   27.23    0.63
   4   4  -3   17.94    0.41
   4   4  -3   17.76    0.42
   4   4  -3   17.57    0.42
  -4  -4   3   17.72    0.38
  -4  -4   3   18.09    0.42
  -4  -4   3   17.32    0.42
  -4  -4   3   18.05    0.47
  -4  -4   3   17.87    0.41
   3   4  -3    5.36    0.14
   3   4  -3    5.20    0.13
   3   4  -3    5.21    0.14
   3   4  -3    5.08    0.13
  -3  -4   3    5.23    0.15
  -3  -4   3    5.14    0.12
  -3  -4   3    5.15    0.13
  -3  -4   3    5.07    0.13
   2   4  -3    0.05    0.01
   2   4  -3    0.04    0.01
  -2  -4   3    0.04    0.01
  -2  -4   3    0.04    0.01
  -2  -4   3    0.05    0.01
   1   4  -3    1.66    0.05
  -1  -4   3    1.74    0.05
  -1  -4   3    1.79    0.06
  -1  -4   3    1.74    0.06
   0  -4   3   11.69    0.32
   0  -4   3   11.81    0.31
   0  -4   3   11.53    0.27
   1  -4   3    1.63    0.04
   1  -4   3    1.58    0.05
   1  -4   3    1.61    0.06
   2  -4   3    0.01    0.01
   2  -4   3    0.02    0.01
  -3   4  -3   27.67    0.68
   3  -4   3   27.87    0.75
   3  -4   3   28.14    0.71
   3  -4   3   27.89    0.71
  -4   4  -3    4.62    0.12
   4  -4   3    4.71    0.14
   4  -4   3    4.87    0.14
   4  -4   3    4.81    0.12
  -5   4  -3    0.34    0.02
   5  -4   3    0.34    0.03
   5  -4   3    0.29    0.03
   5  -4   3    0.36    0.03
  -6   4  -3    0.15    0.02
  -6   4  -3    0.13    0.02
  -6   4  -3    0.12    0.01
   6  -4   3    0.13    0.02
   6  -4   3    0.12    0.02
  -7   4  -3    0.01    0.01
  -7   4  -3    0.01    0.02
  -7   4  -3    0.00    0.02
   7  -4   3    0.01    0.02
   7  -4   3    0.02    0.02
   7  -4   3    0.02    0.02
   7  -4   3    0.01    0.03
  -8   4  -3    0.03    0.02
  -8   4  -3    0.03    0.02
  -8   4  -3    0.03    0.01
   8  -4   3    0.04    0.03
   8  -4   3    0.04    0.02
   8  -4   3    0.01    0.02
  -9   4  -3    0.21    0.03
  -9   4  -3    0.18    0.03
  -9   4  -3    0.26    0.04
   9  -4   3    0.21    0.04
   9  -4   3    0.24    0.04
 -10   4  -3    0.40    0.05
 -10   4  -3    0.40    0.04
 -10   4  -3    0.41    0.05
  10  -4   3    0.50    0.06
 -11   4  -3    0.02    0.02
 -11   4  -3   -0.04    0.03
 -11   4  -3    0.01    0.03
  11   3  -3    0.23    0.06
  11   3  -3    0.25    0.05
 -11  -3   3    0.28    0.04
 -11  -3   3    0.30    0.05
 -11  -3   3    0.24    0.05
  10   3  -3    0.14    0.05
  10   3  -3    0.10    0.04
 -10  -3   3    0.14    0.03
 -10  -3   3    0.18    0.04
 -10  -3   3    0.19    0.04
   9   3  -3    0.03    0.03
   9   3  -3    0.00    0.01
   9   3  -3    0.01    0.04
  -9  -3   3    0.02    0.02
  -9  -3   3   -0.02    0.02
  -9  -3   3    0.00    0.03
   8   3  -3    0.26    0.04
   8   3  -3    0.20    0.04
  -8  -3   3    0.25    0.03
  -8  -3   3    0.16    0.03
  -8  -3   3    0.25    0.03
   7   3  -3    5.96    0.18
   7   3  -3    5.93    0.17
  -7  -3   3    6.18    0.17
  -7  -3   3    5.87    0.17
  -7  -3   3    6.12    0.16
   6   3  -3    1.24    0.06
   6   3  -3    1.25    0.06
  -6  -3   3    1.14    0.04
  -6  -3   3    1.26    0.06
  -6  -3   3    1.22    0.05
  -6  -3   3    1.19    0.06
   5   3  -3    4.17    0.12
   5   3  -3    4.39    0.10
   5   3  -3    4.25    0.13
  -5  -3   3    4.31    0.11
  -5  -3   3    4.02    0.10
  -5  -3   3    4.29    0.12
  -5  -3   3    4.07    0.12
   4   3  -3   13.21    0.31
   4   3  -3   12.57    0.30
   4   3  -3   13.13    0.31
  -4  -3   3   13.11    0.31
  -4  -3   3   12.71    0.34
  -4  -3   3   12.70    0.31
   3   3  -3   11.30    0.25
   3   3  -3   10.74    0.29
   3   3  -3   10.53    0.26
  -3  -3   3   10.62    0.26
  -3  -3   3   10.73    0.29
   2   3  -3    1.25    0.04
   2   3  -3    1.20    0.04
  -2  -3   3    1.21    0.04
  -2  -3   3    1.26    0.04
   1   3  -3    0.45    0.02
  -1  -3   3    0.47    0.02
  -1  -3   3    0.48    0.02
   0  -3   3   19.70    0.53
   0  -3   3   19.41    0.45
   0  -3   3   19.67    0.50
   1  -3   3    9.36    0.22
   1  -3   3    9.90    0.27
   1  -3   3   10.05    0.25
  -2   3  -3    3.02    0.08
   2  -3   3    3.34    0.10
   2  -3   3    3.21    0.09
   3  -3   3    7.07    0.18
   3  -3   3    6.58    0.19
   3  -3   3    6.71    0.20
  -4   3  -3   15.93    0.39
   4  -3   3   16.78    0.46
   4  -3   3   16.66    0.39
   4  -3   3   16.49    0.43
   4  -3   3   17.29    0.42
  -5   3  -3    2.48    0.08
   5  -3   3    2.48    0.09
   5  -3   3    2.60    0.09
   5  -3   3    2.56    0.08
  -6   3  -3    5.81    0.15
  -6   3  -3    5.66    0.14
  -6   3  -3    5.75    0.15
   6  -3   3    5.75    0.16
   6  -3   3    5.85    0.15
   6  -3   3    5.57    0.17
   6  -3   3    5.48    0.17
  -7   3  -3    0.20    0.03
  -7   3  -3    0.18    0.02
  -7   3  -3    0.15    0.03
   7  -3   3    0.19    0.03
   7  -3   3    0.19    0.03
   7  -3   3    0.19    0.03
   7  -3   3    0.16    0.03
  -8   3  -3   -0.02    0.01
  -8   3  -3   -0.01    0.02
  -8   3  -3   -0.04    0.02
   8  -3   3    0.00    0.02
   8  -3   3    0.05    0.03
   8  -3   3   -0.01    0.03
  -9   3  -3    1.19    0.05
  -9   3  -3    1.17    0.07
  -9   3  -3    1.33    0.07
   9  -3   3    1.25    0.07
   9  -3   3    1.13    0.07
 -10   3  -3    0.52    0.05
 -10   3  -3    0.53    0.05
 -10   3  -3    0.60    0.04
 -11   3  -3    0.09    0.04
 -11   3  -3    0.04    0.02
 -11   3  -3    0.04    0.03
  11   2  -3    0.21    0.05
  11   2  -3    0.24    0.06
 -11  -2   3    0.20    0.03
 -11  -2   3    0.17    0.04
 -11  -2   3    0.20    0.04
  10   2  -3    0.00    0.04
  10   2  -3   -0.07    0.04
 -10  -2   3   -0.07    0.02
 -10  -2   3   -0.01    0.02
 -10  -2   3    0.02    0.03
   9   2  -3    0.54    0.06
   9   2  -3    0.60    0.06
  -9  -2   3    0.54    0.05
  -9  -2   3    0.58    0.04
  -9  -2   3    0.55    0.05
   8   2  -3    0.03    0.03
   8   2  -3    0.04    0.01
   8   2  -3   -0.03    0.03
  -8  -2   3    0.03    0.02
  -8  -2   3    0.06    0.02
  -8  -2   3    0.04    0.02
   7   2  -3    1.57    0.07
   7   2  -3    1.60    0.08
  -7  -2   3    1.55    0.07
  -7  -2   3    1.62    0.07
  -7  -2   3    1.53    0.06
   6   2  -3    1.66    0.07
   6   2  -3    1.76    0.07
  -6  -2   3    1.79    0.06
  -6  -2   3    1.76    0.07
  -6  -2   3    1.75    0.07
   5   2  -3    1.14    0.05
   5   2  -3    1.15    0.05
  -5  -2   3    1.14    0.04
  -5  -2   3    1.09    0.05
  -5  -2   3    1.15    0.05
   4   2  -3    9.86    0.23
   4   2  -3    9.65    0.24
   4   2  -3    9.93    0.26
   4   2  -3    9.88    0.24
  -4  -2   3    9.83    0.24
  -4  -2   3    9.80    0.24
  -4  -2   3    9.64    0.26
   3   2  -3   54.15    1.20
   3   2  -3   54.42    1.21
  -3  -2   3   51.57    1.35
   2   2  -3    2.21    0.07
   2   2  -3    2.24    0.06
  -2  -2   3    2.43    0.07
  -2  -2   3    2.32    0.07
   1   2  -3    9.28    0.26
  -1  -2   3    9.62    0.25
  -1  -2   3   10.07    0.26
   0  -2   3   18.94    0.50
   0  -2   3   18.25    0.47
   1  -2   3  931.63   21.96
   1  -2   3 1000.00   26.28
   1  -2   3  965.33   24.71
  -2   2  -3   47.94    1.24
   2  -2   3   52.88    1.29
   2  -2   3   49.28    1.15
   2  -2   3   53.75    1.36
   3  -2   3   33.60    0.86
   3  -2   3   33.63    0.91
   3  -2   3   34.32    0.86
  -4   2  -3    7.47    0.19
   4  -2   3    7.47    0.22
   4  -2   3    7.76    0.20
   4  -2   3    7.39    0.21
   4  -2   3    7.29    0.19
  -5   2  -3    8.26    0.21
  -5   2  -3    7.91    0.19
  -5   2  -3    7.92    0.20
   5  -2   3    8.25    0.21
   5  -2   3    8.11    0.21
   5  -2   3    9.06    0.22
   5  -2   3    8.49    0.24
   5  -2   3    8.28    0.24
   5  -2   3    8.42    0.22
  -6   2  -3   12.68    0.31
  -6   2  -3   13.02    0.32
  -6   2  -3   12.77    0.29
   6  -2   3   13.41    0.36
   6  -2   3   12.17    0.35
   6  -2   3   12.80    0.32
   6  -2   3   12.59    0.31
   6  -2   3   12.99    0.33
  -7   2  -3    1.33    0.05
  -7   2  -3    1.35    0.06
  -7   2  -3    1.31    0.06
   7  -2   3    1.25    0.07
   7  -2   3    1.20    0.06
   7  -2   3    1.26    0.06
  -8   2  -3    0.03    0.02
  -8   2  -3    0.02    0.03
  -8   2  -3    0.04    0.02
   8  -2   3    0.01    0.03
   8  -2   3    0.02    0.02
   8  -2   3    0.04    0.03
  -9   2  -3    0.80    0.05
  -9   2  -3    0.80    0.06
  -9   2  -3    0.75    0.05
   9  -2   3    0.76    0.06
 -10   2  -3    0.69    0.05
 -10   2  -3    0.68    0.06
 -10   2  -3    0.69    0.06
 -11   2  -3    0.11    0.03
 -11   2  -3    0.12    0.04
 -11   2  -3    0.11    0.04
  11   1  -3    0.52    0.06
  11   1  -3    0.54    0.07
 -11  -1   3    0.57    0.06
 -11  -1   3    0.56    0.05
 -11  -1   3    0.54    0.06
  10   1  -3    0.39    0.06
  10   1  -3    0.29    0.05
 -10  -1   3    0.38    0.05
 -10  -1   3    0.45    0.05
 -10  -1   3    0.34    0.04
   9   1  -3    0.60    0.06
   9   1  -3    0.49    0.05
  -9  -1   3    0.52    0.05
  -9  -1   3    0.67    0.04
  -9  -1   3    0.68    0.05
   8   1  -3    0.53    0.05
   8   1  -3    0.50    0.05
  -8  -1   3    0.51    0.04
  -8  -1   3    0.50    0.04
  -8  -1   3    0.47    0.03
   7   1  -3    2.03    0.09
   7   1  -3    2.19    0.09
   7   1  -3    1.98    0.06
  -7  -1   3    2.10    0.08
  -7  -1   3    2.08    0.08
  -7  -1   3    2.02    0.06
   6   1  -3    5.51    0.16
   6   1  -3    5.41    0.15
  -6  -1   3    5.63    0.15
  -6  -1   3    5.38    0.15
  -6  -1   3    5.46    0.13
   5   1  -3    1.25    0.04
   5   1  -3    1.29    0.05
   5   1  -3    1.22    0.06
  -5  -1   3    1.23    0.05
  -5  -1   3    1.22    0.05
   4   1  -3   35.12    0.89
   4   1  -3   35.15    0.80
  -4  -1   3   34.49    0.89
   3   1  -3    0.29    0.02
   3   1  -3    0.29    0.01
  -3  -1   3    0.28    0.02
   2   1  -3   41.57    0.95
   2   1  -3   40.88    1.12
  -2  -1   3   42.13    1.06
  -2  -1   3   42.77    1.12
  -1  -1   3   14.77    0.39
  -1  -1   3   15.41    0.41
   0  -1   3  105.38    2.83
   0  -1   3  104.84    2.67
   1  -1   3   16.01    0.41
   1  -1   3   16.31    0.44
   2  -1   3    9.89    0.23
   2  -1   3   10.14    0.26
   2  -1   3   10.11    0.28
  -3   1  -3   15.30    0.36
   3  -1   3   15.44    0.40
   3  -1   3   15.05    0.35
   3  -1   3   15.83    0.40
   3  -1   3   15.95    0.43
  -4   1  -3    0.60    0.03
   4  -1   3    0.68    0.03
   4  -1   3    0.65    0.03
   4  -1   3    0.65    0.04
  -5   1  -3    3.73    0.11
  -5   1  -3    3.66    0.10
  -5   1  -3    3.82    0.11
   5  -1   3    3.86    0.12
   5  -1   3    3.83    0.11
   5  -1   3    3.79    0.12
   5  -1   3    3.95    0.11
   5  -1   3    3.62    0.11
  -6   1  -3    7.80    0.20
  -6   1  -3    7.93    0.21
  -6   1  -3    8.02    0.19
   6  -1   3    7.84    0.21
   6  -1   3    7.74    0.23
   6  -1   3    7.83    0.21
   6  -1   3    8.20    0.23
   6  -1   3    7.91    0.21
  -7   1  -3    1.85    0.08
  -7   1  -3    1.88    0.06
  -7   1  -3    1.88    0.08
   7  -1   3    1.82    0.06
   7  -1   3    1.95    0.08
   7  -1   3    1.81    0.08
   7  -1   3    2.00    0.08
  -8   1  -3    0.05    0.03
  -8   1  -3    0.03    0.02
  -8   1  -3    0.06    0.03
   8  -1   3    0.05    0.03
   8  -1   3    0.05    0.03
  -9   1  -3    1.29    0.06
  -9   1  -3    1.32    0.07
  -9   1  -3    1.37    0.07
 -10   1  -3    0.35    0.05
 -10   1  -3    0.37    0.04
 -10   1  -3    0.41    0.05
 -11   1  -3    0.03    0.03
 -11   1  -3    0.00    0.04
 -11   1  -3    0.06    0.04
  11   0  -3    0.56    0.07
  11   0  -3    0.57    0.06
 -11   0   3    0.59    0.06
 -11   0   3    0.69    0.05
 -11   0   3    0.76    0.06
  10   0  -3    0.37    0.05
  10   0  -3    0.22    0.04
 -10   0   3    0.30    0.04
 -10   0   3    0.30    0.03
 -10   0   3    0.27    0.04
   9   0  -3    0.03    0.04
   9   0  -3    0.05    0.03
  -9   0   3   -0.01    0.02
  -9   0   3   -0.01    0.02
  -9   0   3    0.02    0.02
   8   0  -3    2.24    0.09
   8   0  -3    2.41    0.10
  -8   0   3    2.28    0.09
  -8   0   3    2.30    0.07
  -8   0   3    2.34    0.09
   7   0  -3    1.52    0.07
   7   0  -3    1.48    0.07
  -7   0   3    1.56    0.05
  -7   0   3    1.51    0.06
  -7   0   3    1.63    0.07
   6   0  -3    7.15    0.19
   6   0  -3    7.20    0.19
  -6   0   3    7.09    0.19
  -6   0   3    7.15    0.19
   5   0  -3    1.00    0.03
   5   0  -3    1.04    0.05
   5   0  -3    1.09    0.05
  -5   0   3    1.06    0.04
  -5   0   3    0.97    0.04
   4   0  -3    0.00    0.01
   4   0  -3   -0.01    0.01
  -4   0   3    0.02    0.01
   3   0  -3   15.17    0.38
   3   0  -3   14.88    0.40
  -3   0   3   14.91    0.40
  -3   0   3   15.26    0.40
  -3   0   3   14.59    0.38
   2   0  -3    5.52    0.18
  -2   0   3    6.77    0.17
  -2   0   3    7.03    0.18
  -1   0   3    9.75    0.26
  -1   0   3    9.23    0.25
   0   0   3   26.63    0.69
   0   0   3   27.77    0.73
   1   0   3    0.63    0.03
   1   0   3    0.64    0.03
   2   0   3   34.84    0.86
   2   0   3   32.19    0.77
   2   0   3   34.82    0.92
   2   0   3   34.97    0.87
  -3   0  -3   12.89    0.31
   3   0   3   12.91    0.30
   3   0   3   13.43    0.36
   3   0   3   13.02    0.34
   3   0   3   13.48    0.35
  -4   0  -3   -0.01    0.01
  -4   0  -3    0.02    0.02
   4   0   3    0.06    0.01
   4   0   3    0.04    0.01
   4   0   3    0.02    0.01
   4   0   3    0.01    0.01
  -5   0  -3    1.32    0.05
  -5   0  -3    1.32    0.05
  -5   0  -3    1.32    0.05
   5   0   3    1.39    0.05
   5   0   3    1.38    0.05
   5   0   3    1.33    0.06
  -6   0  -3    6.75    0.18
  -6   0  -3    6.64    0.17
  -6   0  -3    6.62    0.18
   6   0   3    6.88    0.18
   6   0   3    6.78    0.20
   6   0   3    6.42    0.20
  -7   0  -3    8.99    0.22
  -7   0  -3    8.95    0.24
  -7   0  -3    9.06    0.24
   7   0   3    8.76    0.24
   7   0   3    9.00    0.26
  -8   0  -3    0.95    0.05
  -8   0  -3    0.87    0.06
  -8   0  -3    1.03    0.06
   8   0   3    0.97    0.04
  -9   0  -3    0.21    0.04
  -9   0  -3    0.18    0.04
  -9   0  -3    0.14    0.03
 -10   0  -3    0.20    0.05
 -10   0  -3    0.25    0.05
 -10   0  -3    0.24    0.03
 -11   0  -3    0.31    0.04
 -11   0  -3    0.32    0.05
 -11   0  -3    0.34    0.06
  12  -1  -3    0.05    0.05
  12  -1  -3    0.06    0.05
 -12   1   3    0.06    0.03
 -12   1   3    0.06    0.04
 -12   1   3    0.08    0.04
  11  -1  -3    0.59    0.06
  11  -1  -3    0.59    0.07
 -11   1   3    0.57    0.04
 -11   1   3    0.57    0.06
 -11   1   3    0.52    0.06
  10  -1  -3    1.48    0.09
  10  -1  -3    1.44    0.08
 -10   1   3    1.48    0.06
 -10   1   3    1.61    0.08
 -10   1   3    1.49    0.08
   9  -1  -3    0.37    0.05
   9  -1  -3    0.44    0.05
  -9   1   3    0.49    0.05
  -9   1   3    0.49    0.03
  -9   1   3    0.47    0.05
   8  -1  -3    0.54    0.05
   8  -1  -3    0.62    0.05
  -8   1   3    0.57    0.04
  -8   1   3    0.55    0.05
  -8   1   3    0.54    0.03
   7  -1  -3    1.66    0.07
   7  -1  -3    1.51    0.07
  -7   1   3    1.47    0.06
  -7   1   3    1.47    0.06
   6  -1  -3    7.26    0.19
   6  -1  -3    6.90    0.19
  -6   1   3    6.90    0.16
  -6   1   3    7.14    0.18
   5  -1  -3   34.34    0.80
   5  -1  -3   34.79    0.81
  -5   1   3   36.11    0.94
   4  -1  -3   18.29    0.43
  -4   1   3   18.87    0.50
  -4   1   3   18.25    0.49
   3  -1  -3   16.60    0.46
  -3   1   3   17.29    0.46
  -3   1   3   17.19    0.46
  -2   1   3    2.21    0.06
  -2   1   3    2.41    0.07
  -1   1   3    6.86    0.19
  -1   1   3    6.79    0.18
   0   1   3   -0.01    0.01
   0   1   3    0.00    0.01
   0   1   3    0.00    0.01
   1   1   3    7.12    0.19
   1   1   3    6.52    0.18
   2   1   3   29.14    0.73
   2   1   3   30.02    0.78
   2   1   3   27.80    0.66
   2   1   3   28.69    0.74
  -3  -1  -3    1.04    0.04
   3   1   3    1.07    0.04
   3   1   3    1.13    0.05
   3   1   3    1.07    0.04
   3   1   3    1.04    0.03
  -4  -1  -3   32.82    0.77
  -4  -1  -3   33.27    0.77
   4   1   3   32.96    0.76
   4   1   3   34.16    0.85
   4   1   3   33.72    0.90
   4   1   3   34.41    0.86
  -5  -1  -3    0.01    0.01
  -5  -1  -3    0.03    0.01
  -5  -1  -3    0.01    0.02
   5   1   3    0.05    0.01
   5   1   3    0.06    0.02
   5   1   3    0.03    0.01
   5   1   3    0.03    0.02
  -6  -1  -3    6.45    0.16
  -6  -1  -3    6.40    0.18
  -6  -1  -3    6.58    0.18
   6   1   3    6.43    0.18
   6   1   3    6.42    0.20
  -7  -1  -3    1.87    0.08
  -7  -1  -3    1.68    0.07
  -7  -1  -3    1.70    0.08
   7   1   3    1.77    0.08
   7   1   3    1.61    0.06
  -8  -1  -3    3.78    0.12
  -8  -1  -3    3.71    0.13
  -8  -1  -3    3.71    0.11
   8   1   3    3.50    0.11
  -9  -1  -3    0.75    0.06
  -9  -1  -3    0.86    0.05
  -9  -1  -3    0.88    0.07
   9   1   3    0.78    0.04
 -10  -1  -3    0.08    0.04
 -10  -1  -3    0.17    0.03
 -10  -1  -3    0.16    0.05
  12  -2  -3    0.05    0.04
  12  -2  -3    0.05    0.05
 -12   2   3   -0.01    0.03
 -12   2   3   -0.02    0.03
 -12   2   3    0.01    0.02
  11  -2  -3    0.00    0.04
  11  -2  -3    0.02    0.04
 -11   2   3    0.00    0.03
 -11   2   3    0.01    0.03
 -11   2   3   -0.02    0.02
  10  -2  -3    1.26    0.08
  10  -2  -3    1.22    0.08
 -10   2   3    1.26    0.05
 -10   2   3    1.08    0.07
 -10   2   3    1.32    0.07
   9  -2  -3    4.59    0.15
   9  -2  -3    4.55    0.15
  -9   2   3    4.80    0.15
  -9   2   3    4.45    0.12
  -9   2   3    4.51    0.14
   8  -2  -3    1.79    0.08
   8  -2  -3    1.72    0.08
  -8   2   3    1.83    0.07
  -8   2   3    1.76    0.07
  -8   2   3    1.73    0.05
   7  -2  -3    0.02    0.03
   7  -2  -3    0.03    0.02
  -7   2   3    0.02    0.02
  -7   2   3    0.02    0.01
  -7   2   3    0.02    0.02
   6  -2  -3    2.09    0.08
   6  -2  -3    2.00    0.07
  -6   2   3    1.97    0.07
  -6   2   3    2.05    0.07
  -6   2   3    2.05    0.07
   5  -2  -3    2.10    0.07
   5  -2  -3    2.11    0.07
   5  -2  -3    2.14    0.07
  -5   2   3    2.20    0.07
   4  -2  -3   27.21    0.63
   4  -2  -3   27.19    0.74
  -4   2   3   27.98    0.74
  -3   2   3   14.84    0.41
  -2   2   3   61.83    1.65
  -1   2   3   73.81    1.99
   0  -2  -3    2.92    0.08
   0  -2  -3    2.98    0.08
   0   2   3    2.95    0.09
   0   2   3    3.14    0.08
  -1  -2  -3   54.08    1.22
   1   2   3   53.02    1.22
   1   2   3   54.77    1.44
  -2  -2  -3    2.19    0.06
  -2  -2  -3    2.13    0.07
   2   2   3    2.29    0.07
   2   2   3    2.12    0.07
   2   2   3    2.14    0.06
  -3  -2  -3   42.24    0.98
  -3  -2  -3   43.74    0.98
  -3  -2  -3   41.39    0.98
   3   2   3   43.78    1.08
   3   2   3   43.20    0.98
   3   2   3   43.63    1.15
   3   2   3   43.16    1.10
  -4  -2  -3    2.37    0.08
  -4  -2  -3    2.44    0.06
  -4  -2  -3    2.42    0.07
  -4  -2  -3    2.56    0.08
   4   2   3    2.42    0.09
   4   2   3    2.40    0.08
   4   2   3    2.43    0.08
   4   2   3    2.37    0.07
  -5  -2  -3    0.51    0.04
  -5  -2  -3    0.65    0.03
  -5  -2  -3    0.54    0.04
  -5  -2  -3    0.55    0.03
   5   2   3    0.55    0.03
   5   2   3    0.61    0.04
   5   2   3    0.52    0.04
   5   2   3    0.57    0.02
  -6  -2  -3    1.78    0.07
  -6  -2  -3    1.83    0.07
  -6  -2  -3    1.77    0.08
  -6  -2  -3    1.85    0.05
   6   2   3    1.89    0.08
   6   2   3    1.74    0.05
   6   2   3    1.88    0.07
  -7  -2  -3    2.12    0.08
  -7  -2  -3    2.06    0.06
  -7  -2  -3    2.20    0.09
  -7  -2  -3    2.13    0.09
   7   2   3    2.00    0.08
   7   2   3    2.13    0.09
  -8  -2  -3    0.31    0.04
  -8  -2  -3    0.39    0.05
  -8  -2  -3    0.42    0.05
   8   2   3    0.34    0.03
  -9  -2  -3    1.07    0.08
  -9  -2  -3    1.20    0.06
  -9  -2  -3    1.02    0.07
 -10  -2  -3    0.03    0.03
 -10  -2  -3    0.01    0.04
 -10  -2  -3    0.00    0.03
  12  -3  -3    0.27    0.05
  12  -3  -3    0.33    0.06
 -12   3   3    0.34    0.05
 -12   3   3    0.26    0.03
 -12   3   3    0.23    0.05
  11  -3  -3    0.14    0.04
  11  -3  -3    0.24    0.05
 -11   3   3    0.17    0.02
 -11   3   3    0.25    0.04
 -11   3   3    0.18    0.04
  10  -3  -3    0.05    0.03
  10  -3  -3    0.04    0.04
 -10   3   3    0.04    0.02
 -10   3   3    0.08    0.03
 -10   3   3    0.00    0.03
   9  -3  -3    2.91    0.11
   9  -3  -3    2.83    0.11
  -9   3   3    2.93    0.08
  -9   3   3    3.02    0.11
  -9   3   3    2.98    0.10
   8  -3  -3    1.28    0.06
   8  -3  -3    1.28    0.07
  -8   3   3    1.39    0.06
  -8   3   3    1.20    0.06
   7  -3  -3    1.52    0.07
   7  -3  -3    1.59    0.07
  -7   3   3    1.58    0.06
  -7   3   3    1.48    0.06
  -7   3   3    1.44    0.04
   6  -3  -3    0.10    0.02
   6  -3  -3    0.09    0.01
   6  -3  -3    0.05    0.02
  -6   3   3    0.08    0.02
   5  -3  -3    0.99    0.05
   5  -3  -3    1.04    0.04
   5  -3  -3    0.96    0.05
  -5   3   3    1.02    0.04
   4  -3  -3   19.95    0.53
   4  -3  -3   18.91    0.45
  -4   3   3   19.15    0.53
   3  -3  -3   40.21    1.06
  -3   3   3   38.73    1.06
  -2   3   3    4.31    0.13
   1  -3  -3   54.98    1.28
  -1   3   3   58.63    1.51
  -1   3   3   55.93    1.39
   0   3   3   83.08    2.23
  -1  -3  -3   61.42    1.39
   1   3   3   60.20    1.39
   1   3   3   63.18    1.64
  -2  -3  -3    5.12    0.14
  -2  -3  -3    5.23    0.13
   2   3   3    5.23    0.13
   2   3   3    5.12    0.15
   2   3   3    5.29    0.16
  -3  -3  -3    3.84    0.11
  -3  -3  -3    3.83    0.11
  -3  -3  -3    3.83    0.10
  -3  -3  -3    3.86    0.09
   3   3   3    3.99    0.12
   3   3   3    3.80    0.12
  -4  -3  -3   16.06    0.38
  -4  -3  -3   16.00    0.39
  -4  -3  -3   15.98    0.34
  -4  -3  -3   16.49    0.39
   4   3   3   15.93    0.43
   4   3   3   16.04    0.43
   4   3   3   16.21    0.45
   4   3   3   16.49    0.38
  -5  -3  -3    4.41    0.12
  -5  -3  -3    4.43    0.13
  -5  -3  -3    4.62    0.13
  -5  -3  -3    4.48    0.11
   5   3   3    4.54    0.12
   5   3   3    4.36    0.14
   5   3   3    4.49    0.14
  -6  -3  -3    1.93    0.08
  -6  -3  -3    1.96    0.08
  -6  -3  -3    2.00    0.07
  -6  -3  -3    1.91    0.06
   6   3   3    1.90    0.05
   6   3   3    1.90    0.08
   6   3   3    1.88    0.08
  -7  -3  -3   -0.01    0.02
  -7  -3  -3   -0.03    0.01
  -7  -3  -3    0.04    0.02
  -7  -3  -3   -0.04    0.03
   7   3   3    0.00    0.02
   7   3   3    0.01    0.02
  -8  -3  -3    0.46    0.05
  -8  -3  -3    0.49    0.05
  -8  -3  -3    0.46    0.04
  -8  -3  -3    0.36    0.03
   8   3   3    0.39    0.04
  -9  -3  -3    1.50    0.07
  -9  -3  -3    1.34    0.06
  -9  -3  -3    1.16    0.08
  -9  -3  -3    1.16    0.08
 -10  -3  -3    0.18    0.05
 -10  -3  -3    0.16    0.03
 -10  -3  -3    0.25    0.05
 -10  -3  -3    0.27    0.04
  12  -4  -3    0.53    0.07
  12  -4  -3    0.44    0.06
 -12   4   3    0.50    0.06
 -12   4   3    0.47    0.04
 -12   4   3    0.54    0.06
  11  -4  -3    0.53    0.06
  11  -4  -3    0.56    0.06
 -11   4   3    0.56    0.05
 -11   4   3    0.55    0.05
 -11   4   3    0.49    0.03
  10  -4  -3    0.43    0.05
  10  -4  -3    0.49    0.05
 -10   4   3    0.58    0.05
 -10   4   3    0.63    0.05
 -10   4   3    0.53    0.03
   9  -4  -3    0.81    0.06
   9  -4  -3    0.82    0.06
  -9   4   3    0.87    0.05
  -9   4   3    0.85    0.06
   8  -4  -3    0.04    0.03
   8  -4  -3    0.05    0.02
  -8   4   3    0.05    0.02
  -8   4   3    0.05    0.02
  -8   4   3    0.05    0.01
   7  -4  -3    0.34    0.03
   7  -4  -3    0.33    0.04
  -7   4   3    0.38    0.03
   6  -4  -3    0.21    0.02
   6  -4  -3    0.17    0.02
   6  -4  -3    0.17    0.02
  -6   4   3    0.20    0.02
   5  -4  -3    0.03    0.02
   5  -4  -3    0.02    0.01
   5  -4  -3    0.03    0.01
  -5   4   3    0.02    0.01
   4  -4  -3    1.66    0.06
   4  -4  -3    1.88    0.07
   4  -4  -3    1.88    0.06
  -4   4   3    1.80    0.07
   3  -4  -3   82.04    2.15
  -3   4   3   79.48    2.15
  -2   4   3   13.80    0.38
   1  -4  -3   25.08    0.58
  -1   4   3   25.97    0.70
  -1   4   3   25.66    0.63
   0  -4  -3   16.58    0.38
   0   4   3   16.83    0.46
  -1  -4  -3   70.43    1.60
   1   4   3   71.50    1.77
   1   4   3   71.57    1.61
   1   4   3   70.66    1.90
  -2  -4  -3   13.23    0.32
  -2  -4  -3   13.13    0.28
  -2  -4  -3   12.55    0.31
  -2  -4  -3   13.33    0.31
   2   4   3   13.35    0.31
   2   4   3   13.58    0.37
   2   4   3   13.33    0.34
   2   4   3   13.15    0.28
  -3  -4  -3    0.00    0.02
  -3  -4  -3    0.00    0.01
  -3  -4  -3    0.01    0.01
  -3  -4  -3    0.03    0.01
   3   4   3   -0.02    0.01
   3   4   3    0.00    0.01
   3   4   3   -0.01    0.01
   3   4   3   -0.01    0.01
  -4  -4  -3    3.81    0.11
  -4  -4  -3    3.88    0.11
  -4  -4  -3    3.49    0.11
  -4  -4  -3    3.81    0.10
   4   4   3    3.81    0.09
   4   4   3    3.88    0.10
   4   4   3    3.98    0.12
   4   4   3    3.89    0.12
  -5  -4  -3    6.29    0.17
  -5  -4  -3    6.17    0.17
  -5  -4  -3    6.22    0.16
  -5  -4  -3    6.26    0.15
   5   4   3    6.16    0.18
   5   4   3    6.15    0.19
   5   4   3    6.20    0.16
  -6  -4  -3    3.85    0.10
  -6  -4  -3    3.83    0.13
  -6  -4  -3    3.73    0.13
  -6  -4  -3    3.97    0.12
   6   4   3    3.69    0.10
   6   4   3    3.70    0.13
   6   4   3    3.79    0.13
  -7  -4  -3    0.19    0.02
  -7  -4  -3    0.22    0.04
  -7  -4  -3    0.23    0.04
  -7  -4  -3    0.23    0.03
   7   4   3    0.21    0.03
   7   4   3    0.17    0.01
   7   4   3    0.15    0.03
  -8  -4  -3    1.15    0.05
  -8  -4  -3    1.08    0.07
  -8  -4  -3    1.23    0.08
  -8  -4  -3    1.19    0.06
  -9  -4  -3    1.44    0.06
  -9  -4  -3    1.58    0.08
  -9  -4  -3    1.42    0.08
  -9  -4  -3    1.51    0.09
  12  -5  -3    0.16    0.05
  12  -5  -3    0.12    0.05
 -12   5   3    0.18    0.04
 -12   5   3    0.20    0.04
 -12   5   3    0.14    0.02
  11  -5  -3    0.46    0.06
  11  -5  -3    0.46    0.06
 -11   5   3    0.44    0.05
 -11   5   3    0.42    0.03
 -11   5   3    0.47    0.05
  10  -5  -3    0.12    0.04
  10  -5  -3    0.08    0.04
 -10   5   3    0.10    0.01
 -10   5   3    0.05    0.03
 -10   5   3    0.09    0.03
   9  -5  -3    0.53    0.05
   9  -5  -3    0.61    0.05
  -9   5   3    0.63    0.05
  -9   5   3    0.51    0.04
  -9   5   3    0.59    0.02
   8  -5  -3    0.65    0.05
   8  -5  -3    0.69    0.05
  -8   5   3    0.66    0.04
  -8   5   3    0.78    0.05
   7  -5  -3    0.01    0.01
   7  -5  -3    0.06    0.02
   7  -5  -3    0.00    0.02
  -7   5   3    0.02    0.02
   6  -5  -3    4.17    0.12
   6  -5  -3    4.13    0.13
   6  -5  -3    4.05    0.12
  -6   5   3    4.04    0.13
   5  -5  -3    0.57    0.03
   5  -5  -3    0.57    0.03
   5  -5  -3    0.58    0.04
  -5   5   3    0.55    0.04
   4  -5  -3    8.21    0.23
   4  -5  -3    8.07    0.20
  -4   5   3    8.06    0.24
   3  -5  -3    9.06    0.25
   3  -5  -3    8.61    0.21
  -3   5   3    8.61    0.26
   2  -5  -3   92.73    2.18
  -2   5   3   97.43    2.54
  -2   5   3   95.39    2.33
   1  -5  -3    2.16    0.06
  -1   5   3    2.11    0.08
   0  -5  -3    9.99    0.23
   0  -5  -3    9.73    0.24
   0   5   3   10.00    0.29
  -1  -5  -3   16.56    0.39
  -1  -5  -3   17.14    0.39
  -1  -5  -3   16.33    0.39
   1   5   3   16.43    0.35
   1   5   3   16.98    0.43
   1   5   3   16.98    0.39
   1   5   3   16.70    0.47
  -2  -5  -3    9.34    0.21
  -2  -5  -3    9.51    0.23
  -2  -5  -3    9.22    0.23
  -2  -5  -3    9.71    0.23
   2   5   3    9.25    0.27
   2   5   3    9.30    0.20
   2   5   3    9.51    0.25
   2   5   3    9.60    0.23
  -3  -5  -3    0.04    0.02
  -3  -5  -3    0.04    0.02
  -3  -5  -3    0.09    0.01
  -3  -5  -3    0.08    0.02
   3   5   3    0.09    0.02
   3   5   3    0.05    0.01
   3   5   3    0.04    0.01
   3   5   3    0.06    0.01
  -4  -5  -3    0.03    0.02
  -4  -5  -3    0.03    0.02
  -4  -5  -3    0.02    0.01
  -4  -5  -3    0.02    0.02
   4   5   3    0.01    0.01
   4   5   3    0.00    0.01
   4   5   3    0.03    0.01
   4   5   3    0.00    0.01
  -5  -5  -3    3.09    0.10
  -5  -5  -3    2.98    0.11
  -5  -5  -3    3.06    0.08
  -5  -5  -3    3.00    0.10
   5   5   3    3.11    0.11
   5   5   3    3.13    0.09
  -6  -5  -3    1.84    0.08
  -6  -5  -3    1.82    0.08
  -6  -5  -3    1.80    0.06
  -6  -5  -3    1.65    0.07
   6   5   3    1.73    0.06
   6   5   3    1.80    0.08
   6   5   3    1.75    0.08
  -7  -5  -3    0.10    0.02
  -7  -5  -3    0.14    0.04
  -7  -5  -3    0.16    0.03
  -7  -5  -3    0.12    0.03
   7   5   3    0.14    0.03
   7   5   3    0.14    0.02
  -8  -5  -3    0.20    0.03
  -8  -5  -3    0.20    0.05
  -8  -5  -3    0.25    0.04
  -8  -5  -3    0.15    0.04
  -9  -5  -3   -0.04    0.03
  -9  -5  -3    0.00    0.02
  -9  -5  -3    0.00    0.05
  12  -6  -3    0.07    0.04
  12  -6  -3    0.09    0.05
 -12   6   3    0.00    0.03
 -12   6   3    0.10    0.04
 -12   6   3    0.04    0.02
  11  -6  -3    0.39    0.05
  11  -6  -3    0.47    0.06
 -11   6   3    0.38    0.05
 -11   6   3    0.44    0.05
 -11   6   3    0.40    0.02
  10  -6  -3    0.74    0.06
  10  -6  -3    0.72    0.06
 -10   6   3    0.84    0.06
 -10   6   3    0.83    0.06
   9  -6  -3    0.03    0.03
   9  -6  -3    0.00    0.03
  -9   6   3    0.03    0.02
  -9   6   3    0.01    0.02
   8  -6  -3    1.60    0.07
   8  -6  -3    1.52    0.07
  -8   6   3    1.51    0.07
  -8   6   3    1.56    0.07
   7  -6  -3    1.31    0.06
   7  -6  -3    1.31    0.06
   7  -6  -3    1.16    0.06
  -7   6   3    1.21    0.06
   6  -6  -3    3.66    0.11
   6  -6  -3    3.71    0.12
   6  -6  -3    3.67    0.11
  -6   6   3    3.64    0.13
   5  -6  -3    1.00    0.05
   5  -6  -3    0.99    0.05
   5  -6  -3    0.97    0.04
  -5   6   3    1.00    0.05
   4  -6  -3    1.38    0.06
   4  -6  -3    1.30    0.05
  -4   6   3    1.41    0.06
   3  -6  -3    2.32    0.08
   3  -6  -3    2.34    0.07
  -3   6   3    2.37    0.09
  -3   6   3    2.33    0.06
  -2   6   3    4.24    0.14
   1  -6  -3   10.69    0.26
   1  -6  -3   10.96    0.25
  -1   6   3   11.04    0.32
   0  -6  -3    0.84    0.03
   0  -6  -3    0.75    0.04
   0   6   3    0.90    0.05
   0   6   3    0.88    0.03
   0   6   3    0.84    0.04
  -1  -6  -3    0.61    0.02
  -1  -6  -3    0.64    0.03
  -1  -6  -3    0.58    0.04
  -1  -6  -3    0.60    0.04
   1   6   3    0.64    0.03
   1   6   3    0.62    0.03
   1   6   3    0.56    0.03
   1   6   3    0.62    0.04
  -2  -6  -3    0.30    0.02
  -2  -6  -3    0.31    0.02
  -2  -6  -3    0.36    0.03
  -2  -6  -3    0.37    0.03
   2   6   3    0.34    0.02
   2   6   3    0.34    0.03
   2   6   3    0.31    0.02
   2   6   3    0.32    0.03
  -3  -6  -3    7.21    0.18
  -3  -6  -3    7.11    0.19
  -3  -6  -3    7.21    0.17
  -3  -6  -3    7.23    0.19
   3   6   3    7.45    0.19
   3   6   3    7.17    0.22
   3   6   3    7.26    0.16
   3   6   3    7.37    0.20
  -4  -6  -3    0.14    0.02
  -4  -6  -3    0.16    0.02
  -4  -6  -3    0.14    0.03
  -4  -6  -3    0.14    0.03
   4   6   3    0.15    0.01
   4   6   3    0.14    0.02
   4   6   3    0.16    0.02
  -5  -6  -3    1.41    0.07
  -5  -6  -3    1.47    0.05
  -5  -6  -3    1.35    0.08
  -5  -6  -3    1.40    0.06
   5   6   3    1.43    0.06
  -6  -6  -3    2.69    0.11
  -6  -6  -3    2.76    0.10
  -6  -6  -3    2.91    0.09
   6   6   3    2.72    0.11
   6   6   3    2.69    0.08
  -7  -6  -3    0.92    0.07
  -7  -6  -3    0.78    0.05
  -7  -6  -3    0.90    0.07
   7   6   3    0.85    0.04
  -8  -6  -3    0.47    0.04
  -8  -6  -3    0.46    0.06
  -8  -6  -3    0.42    0.06
  12  -7  -3    0.05    0.04
  12  -7  -3   -0.01    0.04
 -12   7   3    0.01    0.03
 -12   7   3    0.02    0.01
 -12   7   3   -0.01    0.03
  11  -7  -3    0.34    0.05
  11  -7  -3    0.29    0.05
 -11   7   3    0.30    0.04
 -11   7   3    0.29    0.04
 -11   7   3    0.29    0.02
  10  -7  -3    1.55    0.08
  10  -7  -3    1.46    0.08
 -10   7   3    1.53    0.07
 -10   7   3    1.56    0.08
   9  -7  -3    3.15    0.11
   9  -7  -3    3.25    0.12
  -9   7   3    3.31    0.11
  -9   7   3    3.30    0.11
   8  -7  -3    0.25    0.04
   8  -7  -3    0.20    0.03
  -8   7   3    0.23    0.03
   7  -7  -3   16.92    0.41
   7  -7  -3   17.08    0.41
   7  -7  -3   16.43    0.47
  -7   7   3   16.52    0.48
   6  -7  -3    2.66    0.09
   6  -7  -3    2.60    0.10
   6  -7  -3    2.70    0.09
  -6   7   3    2.46    0.10
   5  -7  -3    0.00    0.01
   5  -7  -3    0.03    0.02
   5  -7  -3    0.03    0.01
  -5   7   3    0.03    0.02
   4  -7  -3    9.16    0.22
   4  -7  -3    9.20    0.27
   4  -7  -3    9.36    0.23
  -4   7   3    8.79    0.27
   3  -7  -3    0.06    0.02
   3  -7  -3    0.07    0.01
  -3   7   3    0.09    0.02
  -3   7   3    0.05    0.01
   2  -7  -3   18.93    0.44
  -2   7   3   18.81    0.53
   1  -7  -3    9.33    0.23
   1  -7  -3    9.41    0.22
  -1   7   3    9.29    0.28
   0  -7  -3    3.76    0.10
   0  -7  -3    3.45    0.11
   0  -7  -3    3.62    0.10
   0   7   3    3.61    0.10
   0   7   3    3.71    0.09
   0   7   3    3.72    0.13
  -1  -7  -3    0.01    0.01
  -1  -7  -3   -0.02    0.02
  -1  -7  -3    0.02    0.02
  -1  -7  -3    0.01    0.01
   1   7   3    0.07    0.02
   1   7   3   -0.01    0.01
   1   7   3    0.01    0.01
  -2  -7  -3    0.35    0.03
  -2  -7  -3    0.46    0.03
  -2  -7  -3    0.43    0.04
  -2  -7  -3    0.43    0.04
   2   7   3    0.43    0.04
   2   7   3    0.45    0.03
   2   7   3    0.39    0.03
  -3  -7  -3    2.67    0.10
  -3  -7  -3    2.65    0.07
  -3  -7  -3    2.74    0.09
  -3  -7  -3    2.51    0.08
   3   7   3    2.58    0.09
   3   7   3    2.57    0.07
   3   7   3    2.69    0.10
  -4  -7  -3    3.68    0.12
  -4  -7  -3    3.60    0.11
  -4  -7  -3    3.63    0.10
  -4  -7  -3    3.62    0.12
   4   7   3    3.62    0.11
   4   7   3    3.62    0.09
  -5  -7  -3    0.11    0.04
  -5  -7  -3    0.11    0.02
  -5  -7  -3    0.08    0.03
  -5  -7  -3    0.12    0.03
   5   7   3    0.10    0.02
  -6  -7  -3    1.60    0.09
  -6  -7  -3    1.54    0.06
  -6  -7  -3    1.45    0.08
   6   7   3    1.45    0.06
  -7  -7  -3    0.68    0.06
  -7  -7  -3    0.78    0.05
  -7  -7  -3    0.91    0.06
   7   7   3    0.71    0.04
  -8  -7  -3    1.04    0.09
  -8  -7  -3    1.03    0.06
  -8  -7  -3    1.04    0.08
 -12   8   3    0.01    0.03
 -12   8   3    0.01    0.01
  11  -8  -3   -0.04    0.03
 -11   8   3   -0.05    0.02
  10  -8  -3    0.44    0.05
  10  -8  -3    0.31    0.05
 -10   8   3    0.35    0.04
 -10   8   3    0.42    0.04
   9  -8  -3    5.78    0.18
   9  -8  -3    5.81    0.18
  -9   8   3    6.09    0.17
  -9   8   3    6.31    0.17
   8  -8  -3    1.13    0.06
   8  -8  -3    1.25    0.06
   8  -8  -3    1.07    0.06
  -8   8   3    1.16    0.06
  -8   8   3    1.01    0.06
   7  -8  -3    0.02    0.02
   7  -8  -3    0.00    0.02
   7  -8  -3   -0.01    0.02
  -7   8   3    0.01    0.02
   6  -8  -3    2.81    0.09
   6  -8  -3    2.66    0.09
   6  -8  -3    2.55    0.10
  -6   8   3    2.63    0.11
   5  -8  -3    1.67    0.06
   5  -8  -3    1.82    0.06
   5  -8  -3    1.59    0.07
  -5   8   3    1.64    0.04
  -5   8   3    1.76    0.08
   4  -8  -3    3.17    0.09
   4  -8  -3    3.23    0.10
   4  -8  -3    3.12    0.11
  -4   8   3    3.11    0.08
  -4   8   3    3.06    0.08
  -4   8   3    3.09    0.12
   3  -8  -3    0.06    0.02
   3  -8  -3    0.07    0.02
   3  -8  -3    0.06    0.01
  -3   8   3    0.06    0.02
  -3   8   3    0.06    0.01
   2  -8  -3    5.06    0.13
   2  -8  -3    4.90    0.13
  -2   8   3    5.02    0.12
  -2   8   3    4.89    0.16
   1  -8  -3    5.29    0.14
   1  -8  -3    5.41    0.13
   1  -8  -3    5.28    0.14
  -1   8   3    5.31    0.13
  -1   8   3    5.43    0.17
   0  -8  -3    5.55    0.15
   0  -8  -3    5.74    0.15
   0  -8  -3    5.86    0.14
   0   8   3    5.62    0.18
   0   8   3    5.61    0.14
   0   8   3    5.61    0.13
  -1  -8  -3    0.29    0.02
  -1  -8  -3    0.25    0.03
  -1  -8  -3    0.33    0.03
   1   8   3    0.26    0.02
   1   8   3    0.31    0.03
   1   8   3    0.29    0.03
   1   8   3    0.30    0.02
  -2  -8  -3    0.00    0.01
  -2  -8  -3   -0.01    0.03
  -2  -8  -3   -0.01    0.02
  -2  -8  -3   -0.01    0.02
   2   8   3    0.02    0.02
   2   8   3    0.02    0.01
   2   8   3    0.02    0.02
  -3  -8  -3    0.08    0.03
  -3  -8  -3   -0.01    0.01
  -3  -8  -3   -0.04    0.03
  -3  -8  -3    0.00    0.02
   3   8   3   -0.01    0.02
   3   8   3    0.00    0.01
  -4  -8  -3    3.45    0.12
  -4  -8  -3    3.40    0.11
  -4  -8  -3    3.23    0.11
   4   8   3    3.44    0.09
   4   8   3    3.38    0.11
  -5  -8  -3    0.42    0.03
  -5  -8  -3    0.50    0.05
  -5  -8  -3    0.41    0.04
  -5  -8  -3    0.47    0.05
   5   8   3    0.43    0.04
  -6  -8  -3   -0.01    0.02
  -6  -8  -3    0.00    0.04
  -6  -8  -3   -0.01    0.03
   6   8   3    0.00    0.02
  -7  -8  -3    1.51    0.09
  -7  -8  -3    1.50    0.09
  -7  -8  -3    1.36    0.06
   7   8   3    1.34    0.06
   8  -9  -3    0.41    0.04
  -8   9   3    0.48    0.05
   7  -9  -3    0.36    0.04
  -7   9   3    0.41    0.04
   6  -9  -3    0.24    0.03
  -6   9   3    0.26    0.04
   5  -9  -3    0.67    0.04
   5  -9  -3    0.64    0.05
  -5   9   3    0.58    0.05
  -5   9   3    0.58    0.02
  -5   9   3    0.57    0.02
   4  -9  -3    0.45    0.04
   4  -9  -3    0.58    0.04
  -4   9   3    0.50    0.04
  -4   9   3    0.49    0.02
   3  -9  -3    2.86    0.11
   3  -9  -3    2.92    0.09
  -3   9   3    2.87    0.11
  -3   9   3    2.79    0.08
   2  -9  -3    9.34    0.24
  -2   9   3    9.46    0.22
  -2   9   3    9.31    0.29
   1  -9  -3   35.07    0.78
   1  -9  -3   34.94    0.79
  -1   9   3   34.27    0.72
  -1   9   3   34.15    0.75
  -1   9   3   33.14    0.94
   0  -9  -3    4.20    0.13
   0  -9  -3    4.52    0.11
   0   9   3    4.22    0.12
   0   9   3    4.23    0.15
   0   9   3    4.22    0.11
  -1  -9  -3    1.96    0.08
  -1  -9  -3    2.15    0.07
  -1  -9  -3    1.96    0.08
   1   9   3    2.11    0.09
   1   9   3    2.09    0.08
   1   9   3    2.06    0.06
   1   9   3    2.08    0.07
   1   9   3    2.03    0.06
  -2  -9  -3    0.03    0.02
  -2  -9  -3    0.02    0.01
  -2  -9  -3    0.04    0.03
  -2  -9  -3    0.00    0.02
   2   9   3    0.05    0.02
   2   9   3    0.08    0.02
   2   9   3    0.05    0.02
  -3  -9  -3    2.51    0.08
  -3  -9  -3    2.67    0.09
  -3  -9  -3    2.73    0.10
  -3  -9  -3    2.79    0.10
   3   9   3    2.68    0.09
   3   9   3    2.71    0.08
  -4  -9  -3    1.60    0.06
  -4  -9  -3    1.56    0.08
  -4  -9  -3    1.52    0.06
  -4  -9  -3    1.54    0.08
   4   9   3    1.44    0.06
   4   9   3    1.56    0.05
  -5  -9  -3    0.36    0.04
  -5  -9  -3    0.41    0.05
  -5  -9  -3    0.38    0.03
  -5  -9  -3    0.35    0.05
   5   9   3    0.35    0.04
  -6  -9  -3    0.00    0.02
  -6  -9  -3    0.03    0.03
  -6  -9  -3    0.00    0.04
  -6  -9  -3    0.00    0.03
   6   9   3   -0.01    0.02
  -7  -9  -3    0.15    0.05
  -7  -9  -3    0.19    0.05
  -7  -9  -3    0.10    0.03
   7   9   3    0.13    0.03
   8 -10  -3    1.52    0.08
  -8  10   3    1.50    0.08
   7 -10  -3    0.81    0.06
  -7  10   3    0.80    0.06
   6 -10  -3    0.15    0.03
  -6  10   3    0.13    0.01
  -6  10   3    0.15    0.01
  -6  10   3    0.16    0.03
   5 -10  -3    0.53    0.05
  -5  10   3    0.57    0.03
  -5  10   3    0.51    0.05
   4 -10  -3    1.27    0.07
  -4  10   3    1.24    0.04
  -4  10   3    1.25    0.07
  -3  10   3    2.58    0.08
  -3  10   3    2.53    0.11
  -2  10   3    0.00    0.02
  -2  10   3    0.02    0.02
   1 -10  -3    2.77    0.10
   1 -10  -3    2.82    0.07
  -1  10   3    2.65    0.11
  -1  10   3    2.80    0.08
  -1  10   3    2.84    0.09
   0 -10  -3   21.97    0.52
   0 -10  -3   21.99    0.50
   0  10   3   21.00    0.62
   0  10   3   21.79    0.46
   0  10   3   21.77    0.49
  -1 -10  -3   20.16    0.49
  -1 -10  -3   20.79    0.48
   1  10   3   19.88    0.58
   1  10   3   20.46    0.44
  -2 -10  -3    0.02    0.02
  -2 -10  -3    0.02    0.03
   2  10   3    0.01    0.01
   2  10   3    0.06    0.02
  -3 -10  -3    0.05    0.03
  -3 -10  -3    0.03    0.02
   3  10   3    0.02    0.02
   3  10   3    0.03    0.02
  -4 -10  -3    0.17    0.02
  -4 -10  -3    0.17    0.04
  -4 -10  -3    0.11    0.03
   4  10   3    0.11    0.03
   4  10   3    0.16    0.02
  -5 -10  -3    0.38    0.04
  -5 -10  -3    0.35    0.06
  -5 -10  -3    0.36    0.03
   5  10   3    0.44    0.04
  -6 -10  -3    0.00    0.05
  -6 -10  -3   -0.04    0.03
  -6 -10  -3    0.03    0.02
   6  10   3    0.02    0.02
   7 -11  -3    1.69    0.09
  -7  11   3    1.70    0.09
  -7  11   3    1.77    0.05
  -7  11   3    1.63    0.05
   6 -11  -3    1.09    0.07
  -6  11   3    1.14    0.07
  -6  11   3    1.19    0.04
   5 -11  -3    0.34    0.04
  -5  11   3    0.33    0.02
  -5  11   3    0.33    0.04
   4 -11  -3    0.19    0.03
  -4  11   3    0.24    0.04
  -4  11   3    0.27    0.02
  -3  11   3    0.04    0.02
  -3  11   3    0.05    0.02
  -2  11   3    6.93    0.18
  -2  11   3    7.18    0.23
  -1  11   3    0.02    0.02
  -1  11   3    0.02    0.02
  -1  11   3    0.03    0.02
   0 -11  -3    1.30    0.05
   0 -11  -3    1.24    0.05
   0  11   3    1.34    0.06
   0  11   3    1.30    0.05
   0  11   3    1.26    0.07
   0  11   3    1.19    0.05
  -1 -11  -3    7.54    0.19
  -1 -11  -3    7.79    0.21
   1  11   3    7.71    0.18
   1  11   3    7.46    0.25
  -2 -11  -3    1.31    0.06
  -2 -11  -3    1.44    0.08
   2  11   3    1.37    0.05
   2  11   3    1.34    0.07
  -3 -11  -3    0.04    0.03
  -3 -11  -3    0.09    0.03
   3  11   3    0.07    0.02
   3  11   3    0.03    0.02
  -4 -11  -3    0.31    0.04
  -4 -11  -3    0.35    0.05
   4  11   3    0.38    0.04
   4  11   3    0.40    0.03
  -5 -11  -3    0.75    0.05
  -5 -11  -3    0.78    0.07
   5  11   3    0.78    0.05
  -8  12   3    0.13    0.02
  -7  12   3    5.89    0.14
  -6  12   3    0.78    0.04
   5 -12  -3    0.07    0.03
  -5  12   3    0.02    0.02
  -4  12   3    0.11    0.03
  -4  12   3    0.13    0.02
  -3  12   3    1.18    0.07
  -3  12   3    1.22    0.05
  -2  12   3    1.85    0.09
  -2  12   3    1.84    0.07
  -1  12   3    0.83    0.04
  -1  12   3    0.75    0.06
  -1  12   3    0.81    0.05
   0 -12  -3    0.00    0.02
   0  12   3    0.04    0.02
   0  12   3   -0.02    0.02
   0  12   3    0.01    0.02
   0  12   3    0.00    0.02
  -1 -12  -3    2.75    0.09
   1  12   3    2.89    0.08
  -2 -12  -3    2.03    0.08
   2  12   3    2.27    0.07
  -3 -12  -3    0.11    0.03
   3  12   3    0.08    0.03
   3  12   3    0.12    0.02
  -4 -12  -3    0.10    0.05
  -4 -12  -3    0.10    0.03
   4  12   3    0.04    0.02
   4  12   3    0.08    0.03
  -5 -12  -3    0.00    0.03
  -5 -12  -3    0.01    0.05
   5  12   3    0.01    0.03
  -9  13   3    0.12    0.02
  -8  13   3    0.01    0.01
  -7  13   3    0.31    0.03
  -6  13   3    2.26    0.07
  -5  13   3    1.12    0.05
  -4  13   3    0.08    0.02
  -3  13   3    0.01    0.02
  -2  13   3    1.13    0.06
  -1  13   3    0.87    0.04
  -1  13   3    0.83    0.04
  -1  13   3    0.96    0.05
   0 -13  -3    0.01    0.01
   0  13   3    0.03    0.02
   0  13   3    0.05    0.02
  -1 -13  -3    0.53    0.04
  -1 -13  -3    0.57    0.04
   1  13   3    0.59    0.04
  -2 -13  -3    0.05    0.02
   2  13   3    0.03    0.02
  -3 -13  -3    0.23    0.03
   3  13   3    0.26    0.04
   3  13   3    0.25    0.03
  -4 -13  -3    1.96    0.08
   4  13   3    2.19    0.09
  -9  14   3    0.13    0.02
  -8  14   3    0.02    0.02
  -7  14   3    0.02    0.02
  -6  14   3    0.92    0.05
  -5  14   3    0.84    0.05
  -4  14   3    0.05    0.02
  -3  14   3    0.21    0.03
  -2  14   3    0.91    0.05
  -1  14   3    0.47    0.03
  -1  14   3    0.56    0.04
  -1  14   3    0.50    0.04
   0  14   3    0.06    0.02
  -1 -14  -3    0.31    0.03
  -1 -14  -3    0.27    0.03
   1  14   3    0.30    0.03
  -2 -14  -3    0.29    0.03
   2  14   3    0.27    0.03
  -9  15   3    0.16    0.02
  -8  15   3    0.14    0.02
  -7  15   3    0.00    0.02
  -6  15   3    0.19    0.03
  -5  15   3    1.60    0.07
  -4  15   3    0.18    0.03
  -3  15   3   -0.02    0.02
  -2  15   3    0.10    0.02
  -2  15   3    0.05    0.02
  -2  15   3    0.06    0.03
  -1  15   3    0.01    0.02
  -1  15   3   -0.01    0.03
   0  15   3    2.80    0.09
   1  15   3    0.46    0.04
  -7  16   3    0.19    0.03
  -6  16   3    0.02    0.02
  -5  16   3    0.82    0.05
  -4  16   3    2.08    0.08
  -3  16   3    0.12    0.03
  -2  16   3   -0.01    0.02
  -2  16   3   -0.05    0.02
  -1  16   3    0.21    0.03
  -2  17  -4    0.01    0.02
  -2  17  -4    0.02    0.03
  -3  17  -4    0.08    0.03
  -4  17  -4    0.12    0.03
  -5  17  -4    0.66    0.05
   1  16  -4   -0.03    0.02
   0  16  -4    0.03    0.02
  -1  16  -4    0.15    0.03
  -2  16  -4    0.27    0.03
  -2  16  -4    0.30    0.04
  -3  16  -4   -0.01    0.02
  -4  16  -4    0.15    0.03
  -5  16  -4    0.12    0.03
  -6  16  -4    0.07    0.03
  -7  16  -4    0.06    0.03
   2  15  -4    0.56    0.04
  -2 -15   4    0.52    0.04
   1  15  -4    0.04    0.02
  -1 -15   4    0.06    0.02
   0  15  -4    0.02    0.02
  -1  15  -4    0.33    0.03
  -1  15  -4    0.28    0.04
  -2  15  -4    0.98    0.05
  -2  15  -4    1.00    0.06
  -3  15  -4    0.45    0.04
  -4  15  -4    1.35    0.07
  -5  15  -4    0.34    0.04
  -6  15  -4    0.07    0.03
  -7  15  -4    0.18    0.03
  -8  15  -4    0.02    0.02
   4  14  -4    0.00    0.03
  -4 -14   4    0.00    0.03
   3  14  -4    0.53    0.05
   3  14  -4    0.53    0.03
  -3 -14   4    0.44    0.04
   2  14  -4    0.67    0.04
  -2 -14   4    0.65    0.04
   1  14  -4    0.15    0.02
  -1 -14   4    0.18    0.03
   0  14  -4    0.22    0.02
   0 -14   4    0.19    0.02
  -1  14  -4    0.46    0.04
  -1  14  -4    0.47    0.03
  -2  14  -4    1.23    0.05
  -2  14  -4    1.29    0.06
  -3  14  -4    0.45    0.04
  -4  14  -4    5.06    0.14
  -5  14  -4    0.17    0.03
  -6  14  -4    1.28    0.06
  -7  14  -4    0.25    0.03
  -8  14  -4    0.09    0.02
  -9  14  -4    0.06    0.02
   5  13  -4    0.05    0.03
  -5 -13   4    0.04    0.03
   4  13  -4    0.36    0.04
  -4 -13   4    0.33    0.04
   3  13  -4    0.23    0.02
   3  13  -4    0.19    0.04
  -3 -13   4    0.11    0.03
   2  13  -4    0.65    0.06
   2  13  -4    0.51    0.03
  -2 -13   4    0.50    0.04
   1  13  -4    1.04    0.05
  -1 -13   4    1.08    0.05
   0  13  -4   -0.01    0.02
   0  13  -4   -0.01    0.01
   0 -13   4    0.02    0.02
  -1  13  -4    0.02    0.02
  -1  13  -4    0.01    0.02
  -1  13  -4    0.01    0.02
   1 -13   4    0.02    0.02
  -2  13  -4   -0.02    0.02
  -2  13  -4   -0.01    0.02
  -2  13  -4    0.01    0.01
   2 -13   4    0.00    0.02
  -3  13  -4    0.93    0.05
  -4  13  -4    1.75    0.07
  -5  13  -4    0.58    0.04
  -6  13  -4    0.09    0.02
  -7  13  -4    0.35    0.03
  -8  13  -4    0.22    0.03
  -9  13  -4    0.00    0.02
   6  12  -4    0.13    0.03
  -6 -12   4    0.11    0.03
  -6 -12   4    0.10    0.04
   5  12  -4    1.57    0.07
  -5 -12   4    1.50    0.06
  -5 -12   4    1.50    0.07
   4  12  -4    0.20    0.02
   4  12  -4    0.25    0.04
  -4 -12   4    0.17    0.03
   3  12  -4    0.14    0.03
   3  12  -4    0.16    0.02
  -3 -12   4    0.16    0.03
   2  12  -4    2.81    0.10
   2  12  -4    2.79    0.08
  -2 -12   4    2.69    0.09
   1  12  -4    1.69    0.06
  -1 -12   4    1.62    0.06
   0  12  -4    0.22    0.02
   0  12  -4    0.20    0.03
   0  12  -4    0.19    0.03
   0 -12   4    0.25    0.03
   0 -12   4    0.21    0.02
  -1  12  -4    0.04    0.02
  -1  12  -4    0.04    0.01
  -1  12  -4    0.05    0.02
   1 -12   4    0.05    0.01
   1 -12   4    0.01    0.02
  -2  12  -4    0.37    0.03
  -2  12  -4    0.38    0.03
  -2  12  -4    0.44    0.05
   2 -12   4    0.40    0.04
  -3  12  -4    0.04    0.03
  -3  12  -4    0.00    0.02
   3 -12   4   -0.02    0.02
  -4  12  -4    1.17    0.05
  -4  12  -4    1.06    0.07
   4 -12   4    1.20    0.07
  -5  12  -4    1.81    0.07
  -6  12  -4    0.00    0.02
  -7  12  -4    0.50    0.04
  -8  12  -4    0.56    0.04
  -9  12  -4    0.11    0.02
 -10  12  -4    0.27    0.03
   6  11  -4    1.64    0.07
  -6 -11   4    1.54    0.07
  -6 -11   4    1.73    0.08
   5  11  -4   -0.01    0.02
  -5 -11   4   -0.01    0.03
  -5 -11   4    0.05    0.02
   4  11  -4    0.51    0.03
   4  11  -4    0.59    0.05
  -4 -11   4    0.52    0.04
  -4 -11   4    0.46    0.04
   3  11  -4    1.85    0.06
   3  11  -4    1.89    0.08
  -3 -11   4    1.85    0.06
  -3 -11   4    1.71    0.07
   2  11  -4    0.19    0.02
   2  11  -4    0.24    0.03
  -2 -11   4    0.19    0.03
   1  11  -4    1.90    0.06
  -1 -11   4    1.82    0.06
   0  11  -4    1.69    0.06
   0  11  -4    1.63    0.05
   0  11  -4    1.62    0.08
   0 -11   4    1.76    0.06
   0 -11   4    1.66    0.07
  -1  11  -4    0.82    0.04
  -1  11  -4    0.90    0.06
  -1  11  -4    0.82    0.03
   1 -11   4    0.86    0.03
   1 -11   4    0.83    0.05
  -2  11  -4   -0.01    0.02
  -2  11  -4    0.00    0.01
   2 -11   4    0.01    0.02
  -3  11  -4    0.00    0.02
  -3  11  -4   -0.03    0.01
   3 -11   4   -0.04    0.02
  -4  11  -4    0.26    0.03
  -4  11  -4    0.33    0.04
   4 -11   4    0.29    0.04
  -5  11  -4    1.56    0.09
  -5  11  -4    1.47    0.06
   5 -11   4    1.54    0.08
  -6  11  -4    0.04    0.02
   6 -11   4    0.02    0.03
  -7  11  -4    0.26    0.03
  -8  11  -4    0.19    0.02
  -9  11  -4    1.80    0.07
 -10  11  -4    0.00    0.02
   7  10  -4    0.35    0.03
  -7 -10   4    0.46    0.04
   6  10  -4    0.25    0.03
  -6 -10   4    0.24    0.04
  -6 -10   4    0.28    0.03
   5  10  -4   -0.01    0.02
  -5 -10   4   -0.01    0.02
  -5 -10   4    0.00    0.03
   4  10  -4    0.74    0.05
   4  10  -4    0.72    0.03
  -4 -10   4    0.62    0.04
  -4 -10   4    0.70    0.05
   3  10  -4    2.53    0.07
   3  10  -4    2.47    0.09
  -3 -10   4    2.62    0.09
  -3 -10   4    2.64    0.08
   2  10  -4    2.02    0.06
   2  10  -4    1.96    0.08
  -2 -10   4    1.97    0.06
  -2 -10   4    1.97    0.07
   1  10  -4    1.23    0.06
   1  10  -4    1.29    0.06
   1  10  -4    1.20    0.04
  -1 -10   4    1.30    0.05
  -1 -10   4    1.27    0.06
   0  10  -4    2.05    0.09
   0  10  -4    2.03    0.07
   0  10  -4    2.07    0.06
   0 -10   4    2.01    0.08
   0 -10   4    2.07    0.06
  -1  10  -4    3.38    0.08
  -1  10  -4    3.20    0.12
  -1  10  -4    3.27    0.10
   1 -10   4    3.23    0.12
   1 -10   4    3.48    0.09
  -2  10  -4    0.02    0.02
  -2  10  -4    0.00    0.01
   2 -10   4    0.01    0.02
  -3  10  -4    0.03    0.01
   3 -10   4    0.01    0.02
  -4  10  -4    0.30    0.02
   4 -10   4    0.29    0.04
  -5  10  -4    1.15    0.05
   5 -10   4    1.15    0.06
  -6  10  -4    0.92    0.04
   6 -10   4    0.85    0.06
  -7  10  -4    0.09    0.02
   7 -10   4    0.07    0.03
  -8  10  -4    0.55    0.04
  -9  10  -4    0.19    0.02
 -10  10  -4    0.19    0.03
 -11  10  -4    0.00    0.02
  -8  -9   4    0.35    0.05
  -8  -9   4    0.27    0.04
   7   9  -4    0.72    0.04
  -7  -9   4    0.75    0.06
  -7  -9   4    0.73    0.05
   6   9  -4    0.31    0.03
  -6  -9   4    0.39    0.03
   5   9  -4    0.10    0.02
  -5  -9   4    0.15    0.03
  -5  -9   4    0.11    0.02
   4   9  -4    0.31    0.03
   4   9  -4    0.29    0.02
  -4  -9   4    0.25    0.03
  -4  -9   4    0.29    0.03
   3   9  -4    0.94    0.05
   3   9  -4    0.97    0.04
  -3  -9   4    0.89    0.05
  -3  -9   4    0.91    0.04
   2   9  -4    3.11    0.08
   2   9  -4    3.10    0.10
  -2  -9   4    3.03    0.09
  -2  -9   4    3.10    0.08
   1   9  -4    0.35    0.03
   1   9  -4    0.41    0.04
   1   9  -4    0.36    0.02
  -1  -9   4    0.42    0.03
  -1  -9   4    0.39    0.03
  -1  -9   4    0.38    0.02
   0   9  -4    3.10    0.08
   0   9  -4    3.11    0.12
   0   9  -4    3.12    0.09
   0  -9   4    3.11    0.11
   0  -9   4    3.16    0.09
  -1   9  -4    0.74    0.05
  -1   9  -4    0.68    0.04
  -1   9  -4    0.82    0.03
   1  -9   4    0.79    0.05
   1  -9   4    0.78    0.03
  -2   9  -4   14.62    0.33
   2  -9   4   14.65    0.42
  -3   9  -4    2.05    0.06
   3  -9   4    2.04    0.08
  -4   9  -4    0.73    0.03
   4  -9   4    0.66    0.05
  -5   9  -4    5.34    0.13
   5  -9   4    5.39    0.18
  -6   9  -4    3.62    0.10
   6  -9   4    3.64    0.13
  -7   9  -4    0.28    0.02
   7  -9   4    0.33    0.04
  -8   9  -4    0.13    0.02
  -9   9  -4    0.34    0.03
 -10   9  -4    0.13    0.02
 -11   9  -4    0.04    0.02
  -8  -8   4    0.03    0.02
  -8  -8   4    0.03    0.04
   7   8  -4    1.19    0.08
   7   8  -4    1.13    0.05
  -7  -8   4    1.33    0.07
  -7  -8   4    1.29    0.06
   6   8  -4    1.98    0.09
   6   8  -4    2.05    0.07
  -6  -8   4    2.35    0.09
  -6  -8   4    1.91    0.07
   5   8  -4    0.19    0.04
   5   8  -4    0.18    0.03
  -5  -8   4    0.25    0.03
  -5  -8   4    0.18    0.03
  -5  -8   4    0.26    0.03
   4   8  -4    0.02    0.02
   4   8  -4    0.07    0.01
   4   8  -4    0.05    0.03
  -4  -8   4    0.08    0.02
  -4  -8   4    0.06    0.02
   3   8  -4   10.01    0.22
   3   8  -4   10.20    0.26
  -3  -8   4   10.00    0.23
  -3  -8   4    9.91    0.25
   2   8  -4    2.77    0.07
   2   8  -4    3.00    0.09
  -2  -8   4    2.82    0.08
  -2  -8   4    2.68    0.07
   1   8  -4   10.10    0.25
   1   8  -4   10.23    0.29
   1   8  -4    9.83    0.22
  -1  -8   4    9.85    0.28
  -1  -8   4    9.97    0.24
  -1  -8   4    9.92    0.28
  -1  -8   4   10.00    0.22
   0   8  -4    1.86    0.08
   0   8  -4    1.76    0.07
   0   8  -4    1.72    0.05
   0  -8   4    1.75    0.06
   0  -8   4    1.68    0.07
   0  -8   4    1.76    0.07
  -1   8  -4   33.80    0.71
  -1   8  -4   33.68    0.75
   1  -8   4   34.91    0.88
   1  -8   4   35.42    0.78
   1  -8   4   33.99    0.93
  -2   8  -4   21.13    0.47
   2  -8   4   21.63    0.59
  -3   8  -4    4.21    0.11
   3  -8   4    4.34    0.13
   3  -8   4    4.21    0.14
  -4   8  -4    1.37    0.05
   4  -8   4    1.42    0.06
   4  -8   4    1.35    0.06
  -5   8  -4    0.14    0.02
   5  -8   4    0.15    0.03
   5  -8   4    0.15    0.02
  -6   8  -4    3.80    0.10
   6  -8   4    3.97    0.13
   6  -8   4    3.62    0.13
  -7   8  -4    1.61    0.05
   7  -8   4    1.49    0.07
   7  -8   4    1.57    0.08
  -8   8  -4    0.10    0.02
   8  -8   4    0.07    0.03
   8  -8   4    0.08    0.03
  -9   8  -4    0.14    0.02
 -10   8  -4    0.13    0.02
 -11   8  -4    0.06    0.02
   9   7  -4    0.12    0.05
   9   7  -4    0.19    0.05
  -9  -7   4    0.19    0.05
  -9  -7   4    0.16    0.03
  -9  -7   4    0.25    0.04
   8   7  -4   -0.05    0.04
   8   7  -4   -0.04    0.03
  -8  -7   4   -0.03    0.02
  -8  -7   4   -0.02    0.02
  -8  -7   4   -0.01    0.03
   7   7  -4    1.65    0.08
   7   7  -4    1.65    0.06
   7   7  -4    1.74    0.09
  -7  -7   4    1.59    0.06
  -7  -7   4    1.82    0.08
  -7  -7   4    1.84    0.08
   6   7  -4    2.53    0.08
   6   7  -4    2.65    0.10
   6   7  -4    2.52    0.10
  -6  -7   4    2.62    0.08
  -6  -7   4    2.60    0.10
  -6  -7   4    2.77    0.10
   5   7  -4    0.49    0.05
   5   7  -4    0.41    0.03
   5   7  -4    0.54    0.04
  -5  -7   4    0.51    0.04
  -5  -7   4    0.58    0.04
  -5  -7   4    0.42    0.03
   4   7  -4    4.43    0.13
   4   7  -4    4.16    0.13
   4   7  -4    4.30    0.10
   4   7  -4    4.39    0.12
  -4  -7   4    4.19    0.11
  -4  -7   4    4.36    0.12
  -4  -7   4    4.46    0.12
  -4  -7   4    4.25    0.12
   3   7  -4    0.03    0.01
   3   7  -4    0.03    0.02
   3   7  -4   -0.01    0.02
  -3  -7   4   -0.02    0.02
  -3  -7   4    0.01    0.01
  -3  -7   4   -0.01    0.02
  -3  -7   4    0.00    0.01
   2   7  -4    3.57    0.09
   2   7  -4    3.58    0.11
   2   7  -4    3.64    0.12
  -2  -7   4    3.75    0.12
  -2  -7   4    3.51    0.10
  -2  -7   4    3.61    0.11
  -2  -7   4    3.70    0.09
   1   7  -4   14.74    0.36
   1   7  -4   14.43    0.32
   1   7  -4   15.35    0.42
  -1  -7   4   14.70    0.35
  -1  -7   4   15.07    0.41
  -1  -7   4   14.87    0.40
  -1  -7   4   14.94    0.32
   0   7  -4    8.13    0.21
   0   7  -4    8.29    0.18
   0  -7   4    8.12    0.23
   0  -7   4    8.32    0.20
   0  -7   4    8.26    0.24
   1  -7   4    0.06    0.01
   2  -7   4    5.38    0.15
   2  -7   4    5.38    0.17
  -3   7  -4    9.52    0.22
   3  -7   4   10.12    0.26
   3  -7   4    9.64    0.28
  -4   7  -4    5.70    0.14
   4  -7   4    6.01    0.17
   4  -7   4    5.73    0.18
  -5   7  -4    0.27    0.02
   5  -7   4    0.23    0.03
   5  -7   4    0.25    0.03
  -6   7  -4    1.63    0.05
   6  -7   4    1.60    0.07
   6  -7   4    1.65    0.07
  -7   7  -4    1.75    0.06
   7  -7   4    1.72    0.08
   7  -7   4    1.75    0.08
  -8   7  -4    1.80    0.06
   8  -7   4    1.68    0.08
   8  -7   4    1.65    0.08
  -9   7  -4    0.09    0.02
 -10   7  -4    0.06    0.02
 -11   7  -4    0.69    0.05
   9   6  -4   -0.02    0.04
   9   6  -4    0.01    0.04
  -9  -6   4    0.09    0.03
  -9  -6   4    0.10    0.03
  -9  -6   4    0.07    0.03
  -9  -6   4    0.02    0.02
   8   6  -4    0.24    0.05
   8   6  -4    0.27    0.04
  -8  -6   4    0.29    0.04
  -8  -6   4    0.29    0.04
  -8  -6   4    0.23    0.03
  -8  -6   4    0.29    0.04
   7   6  -4    0.70    0.06
   7   6  -4    0.66    0.06
   7   6  -4    0.70    0.03
  -7  -6   4    0.74    0.05
  -7  -6   4    0.66    0.06
  -7  -6   4    0.72    0.05
  -7  -6   4    0.72    0.04
   6   6  -4    2.37    0.09
   6   6  -4    2.39    0.10
   6   6  -4    2.40    0.07
  -6  -6   4    2.43    0.09
  -6  -6   4    2.33    0.08
  -6  -6   4    2.46    0.09
  -6  -6   4    2.27    0.07
   5   6  -4    0.15    0.02
   5   6  -4    0.15    0.03
   5   6  -4    0.13    0.04
  -5  -6   4    0.14    0.02
  -5  -6   4    0.17    0.03
  -5  -6   4    0.13    0.02
  -5  -6   4    0.21    0.02
   4   6  -4    0.01    0.02
   4   6  -4   -0.01    0.03
   4   6  -4    0.00    0.01
   4   6  -4    0.06    0.02
  -4  -6   4    0.00    0.01
  -4  -6   4   -0.01    0.02
  -4  -6   4    0.01    0.02
  -4  -6   4    0.02    0.01
   3   6  -4    0.03    0.02
   3   6  -4    0.04    0.01
   3   6  -4    0.08    0.02
   3   6  -4    0.03    0.01
   3   6  -4    0.04    0.01
  -3  -6   4    0.03    0.01
  -3  -6   4    0.03    0.01
  -3  -6   4    0.05    0.01
  -3  -6   4    0.02    0.02
   2   6  -4    0.07    0.01
   2   6  -4    0.04    0.01
   2   6  -4    0.04    0.01
  -2  -6   4    0.13    0.02
  -2  -6   4    0.05    0.01
  -2  -6   4    0.04    0.01
  -2  -6   4    0.05    0.01
   1   6  -4   20.21    0.43
   1   6  -4   20.64    0.49
  -1  -6   4   20.97    0.48
  -1  -6   4   21.22    0.57
  -1  -6   4   20.70    0.54
  -1  -6   4   21.03    0.44
   0   6  -4   14.20    0.34
   0  -6   4   14.24    0.38
   0  -6   4   14.18    0.33
   0  -6   4   14.45    0.39
   1  -6   4    0.78    0.04
   1  -6   4    0.74    0.03
   1  -6   4    0.77    0.03
   2  -6   4    6.80    0.21
   2  -6   4    7.18    0.19
   3  -6   4    0.03    0.01
   3  -6   4    0.01    0.01
   3  -6   4    0.01    0.01
  -4   6  -4    0.51    0.03
   4  -6   4    0.58    0.03
   4  -6   4    0.55    0.04
  -5   6  -4    1.85    0.06
  -5   6  -4    1.86    0.06
   5  -6   4    1.83    0.08
   5  -6   4    1.91    0.07
  -6   6  -4    0.07    0.02
  -6   6  -4    0.08    0.01
   6  -6   4    0.07    0.02
   6  -6   4    0.06    0.02
  -7   6  -4    5.86    0.16
  -7   6  -4    5.88    0.14
   7  -6   4    5.78    0.19
   7  -6   4    5.94    0.19
  -8   6  -4    2.75    0.08
  -8   6  -4    2.75    0.10
   8  -6   4    2.73    0.11
   8  -6   4    2.59    0.11
  -9   6  -4    0.29    0.04
  -9   6  -4    0.30    0.03
 -10   6  -4    0.06    0.03
 -10   6  -4    0.08    0.02
 -11   6  -4    0.10    0.03
  10   5  -4    0.19    0.06
  10   5  -4    0.15    0.05
 -10  -5   4    0.22    0.04
 -10  -5   4    0.23    0.04
 -10  -5   4    0.22    0.05
 -10  -5   4    0.20    0.03
   9   5  -4    0.85    0.07
   9   5  -4    0.95    0.07
  -9  -5   4    1.04    0.07
  -9  -5   4    1.10    0.05
  -9  -5   4    1.09    0.06
  -9  -5   4    1.20    0.07
   8   5  -4    1.92    0.09
   8   5  -4    1.95    0.10
  -8  -5   4    1.96    0.08
  -8  -5   4    1.84    0.09
  -8  -5   4    1.83    0.07
  -8  -5   4    1.84    0.08
   7   5  -4    0.58    0.05
   7   5  -4    0.57    0.06
  -7  -5   4    0.49    0.05
  -7  -5   4    0.57    0.04
  -7  -5   4    0.52    0.04
  -7  -5   4    0.52    0.05
   6   5  -4    2.09    0.09
   6   5  -4    2.22    0.07
   6   5  -4    2.00    0.09
  -6  -5   4    2.25    0.09
  -6  -5   4    2.10    0.08
  -6  -5   4    2.09    0.07
  -6  -5   4    2.20    0.08
   5   5  -4    1.59    0.07
   5   5  -4    1.50    0.05
   5   5  -4    1.66    0.07
  -5  -5   4    1.49    0.05
  -5  -5   4    1.61    0.06
  -5  -5   4    1.57    0.06
  -5  -5   4    1.53    0.06
   4   5  -4    9.71    0.24
   4   5  -4    9.21    0.23
   4   5  -4    9.50    0.24
  -4  -5   4    9.38    0.23
  -4  -5   4    9.41    0.23
  -4  -5   4    9.51    0.23
  -4  -5   4    9.55    0.21
   3   5  -4    0.36    0.03
   3   5  -4    0.33    0.02
   3   5  -4    0.33    0.03
   3   5  -4    0.43    0.02
  -3  -5   4    0.35    0.02
  -3  -5   4    0.31    0.03
  -3  -5   4    0.40    0.02
  -3  -5   4    0.31    0.03
  -3  -5   4    0.33    0.02
   2   5  -4    0.06    0.01
   2   5  -4    0.06    0.01
   2   5  -4    0.05    0.01
  -2  -5   4    0.06    0.01
  -2  -5   4    0.07    0.01
  -2  -5   4    0.07    0.01
   1   5  -4    9.22    0.22
  -1  -5   4    9.21    0.26
  -1  -5   4    9.20    0.25
  -1  -5   4    8.94    0.22
   0   5  -4    3.23    0.09
   0  -5   4    3.31    0.10
   0  -5   4    3.35    0.10
   0  -5   4    3.16    0.08
   1  -5   4    1.56    0.05
   1  -5   4    1.56    0.06
   1  -5   4    1.52    0.04
   2  -5   4    0.04    0.01
   2  -5   4    0.06    0.01
   2  -5   4    0.05    0.01
   3  -5   4   10.59    0.28
   3  -5   4   10.53    0.27
   3  -5   4   10.12    0.30
  -4   5  -4    5.96    0.15
   4  -5   4    6.15    0.16
   4  -5   4    6.09    0.18
   4  -5   4    6.11    0.18
  -5   5  -4    2.19    0.06
  -5   5  -4    2.20    0.07
   5  -5   4    2.40    0.08
   5  -5   4    2.31    0.09
  -6   5  -4    0.12    0.02
  -6   5  -4    0.07    0.01
   6  -5   4    0.11    0.02
   6  -5   4    0.12    0.02
  -7   5  -4    0.35    0.03
  -7   5  -4    0.37    0.03
   7  -5   4    0.35    0.04
   7  -5   4    0.35    0.04
  -8   5  -4    4.69    0.14
  -8   5  -4    4.79    0.12
   8  -5   4    4.43    0.16
  -9   5  -4    2.58    0.10
  -9   5  -4    2.73    0.09
 -10   5  -4    0.05    0.03
 -10   5  -4    0.05    0.02
 -11   5  -4   -0.04    0.02
 -11   5  -4    0.00    0.03
  10   4  -4    0.04    0.05
  10   4  -4    0.04    0.04
 -10  -4   4   -0.01    0.03
 -10  -4   4   -0.01    0.02
 -10  -4   4   -0.03    0.02
   9   4  -4    0.85    0.07
   9   4  -4    0.84    0.07
  -9  -4   4    0.84    0.06
  -9  -4   4    0.78    0.06
  -9  -4   4    0.83    0.05
   8   4  -4    2.04    0.09
   8   4  -4    1.94    0.10
  -8  -4   4    2.03    0.08
  -8  -4   4    1.98    0.08
  -8  -4   4    2.10    0.09
  -8  -4   4    1.88    0.07
   7   4  -4    1.68    0.08
   7   4  -4    1.59    0.08
  -7  -4   4    1.67    0.07
  -7  -4   4    1.62    0.06
  -7  -4   4    1.50    0.07
  -7  -4   4    1.53    0.05
   6   4  -4    7.90    0.22
   6   4  -4    8.30    0.22
   6   4  -4    8.19    0.19
  -6  -4   4    8.10    0.21
  -6  -4   4    8.11    0.20
  -6  -4   4    8.21    0.19
  -6  -4   4    7.74    0.21
   5   4  -4    0.19    0.03
   5   4  -4    0.17    0.03
   5   4  -4    0.29    0.02
  -5  -4   4    0.21    0.03
  -5  -4   4    0.34    0.03
  -5  -4   4    0.22    0.02
  -5  -4   4    0.15    0.03
   4   4  -4   19.04    0.44
   4   4  -4   19.50    0.45
   4   4  -4   18.90    0.45
  -4  -4   4   19.26    0.41
  -4  -4   4   19.38    0.45
  -4  -4   4   18.61    0.45
  -4  -4   4   18.88    0.44
   3   4  -4    9.85    0.27
   3   4  -4    9.87    0.24
   3   4  -4    9.69    0.27
   3   4  -4    9.80    0.24
  -3  -4   4    9.85    0.27
  -3  -4   4    9.79    0.24
  -3  -4   4    9.90    0.21
  -3  -4   4    9.66    0.27
  -3  -4   4    9.82    0.23
   2   4  -4    0.03    0.01
  -2  -4   4    0.04    0.01
  -2  -4   4    0.04    0.01
  -2  -4   4    0.02    0.01
   1   4  -4    4.28    0.11
  -1  -4   4    4.31    0.12
  -1  -4   4    4.31    0.12
  -1  -4   4    4.33    0.11
   0  -4   4    5.88    0.17
   0  -4   4    5.76    0.16
   0  -4   4    5.62    0.14
   1  -4   4   32.90    0.83
   1  -4   4   31.86    0.87
   1  -4   4   32.67    0.73
   2  -4   4    5.44    0.13
   2  -4   4    5.98    0.17
   2  -4   4    5.46    0.15
  -3   4  -4    0.98    0.04
   3  -4   4    1.03    0.05
   3  -4   4    1.01    0.05
   3  -4   4    1.02    0.04
  -4   4  -4    0.00    0.01
   4  -4   4    0.01    0.01
   4  -4   4    0.01    0.01
   4  -4   4    0.00    0.01
  -5   4  -4   10.22    0.25
  -5   4  -4    9.85    0.23
   5  -4   4   10.08    0.29
   5  -4   4   10.18    0.28
  -6   4  -4    0.46    0.03
  -6   4  -4    0.36    0.03
  -6   4  -4    0.45    0.03
   6  -4   4    0.41    0.04
   6  -4   4    0.40    0.03
  -7   4  -4    0.00    0.01
  -7   4  -4   -0.02    0.02
  -7   4  -4   -0.02    0.02
   7  -4   4   -0.01    0.02
   7  -4   4   -0.04    0.02
  -8   4  -4    0.31    0.04
  -8   4  -4    0.28    0.04
  -8   4  -4    0.32    0.03
   8  -4   4    0.29    0.04
  -9   4  -4    1.96    0.08
  -9   4  -4    1.79    0.07
  -9   4  -4    1.73    0.08
 -10   4  -4    0.56    0.05
 -10   4  -4    0.57    0.06
 -10   4  -4    0.58    0.05
 -11   4  -4    0.11    0.03
 -11   4  -4    0.10    0.04
  11   3  -4    0.88    0.08
  11   3  -4    0.86    0.08
 -11  -3   4    1.11    0.08
 -11  -3   4    0.91    0.07
 -11  -3   4    0.98    0.06
  10   3  -4    0.02    0.05
  10   3  -4    0.00    0.04
 -10  -3   4   -0.01    0.02
 -10  -3   4    0.02    0.03
 -10  -3   4   -0.01    0.03
   9   3  -4    0.07    0.02
   9   3  -4    0.05    0.04
   9   3  -4    0.05    0.04
  -9  -3   4    0.06    0.02
  -9  -3   4    0.08    0.03
  -9  -3   4    0.05    0.03
   8   3  -4    2.08    0.10
   8   3  -4    2.09    0.09
  -8  -3   4    2.05    0.09
  -8  -3   4    1.96    0.08
  -8  -3   4    1.94    0.07
   7   3  -4   13.30    0.34
   7   3  -4   13.52    0.34
  -7  -3   4   13.60    0.34
  -7  -3   4   13.56    0.32
  -7  -3   4   13.35    0.34
   6   3  -4    1.13    0.06
   6   3  -4    1.10    0.06
  -6  -3   4    1.10    0.04
  -6  -3   4    1.06    0.05
  -6  -3   4    1.18    0.05
  -6  -3   4    1.15    0.05
   5   3  -4    1.86    0.05
   5   3  -4    1.80    0.07
   5   3  -4    1.74    0.07
  -5  -3   4    1.67    0.05
  -5  -3   4    1.70    0.06
  -5  -3   4    1.79    0.07
  -5  -3   4    1.84    0.06
   4   3  -4   28.23    0.65
   4   3  -4   28.17    0.65
   4   3  -4   28.67    0.64
  -4  -3   4   27.35    0.65
  -4  -3   4   28.02    0.72
  -4  -3   4   28.18    0.65
   3   3  -4   20.03    0.47
   3   3  -4   19.91    0.54
   3   3  -4   20.57    0.46
  -3  -3   4   20.14    0.54
  -3  -3   4   20.03    0.52
   2   3  -4    2.35    0.07
  -2  -3   4    2.21    0.07
  -2  -3   4    2.27    0.07
  -2  -3   4    2.32    0.06
   1   3  -4    1.11    0.04
  -1  -3   4    1.11    0.04
  -1  -3   4    1.09    0.03
  -1  -3   4    1.11    0.04
   0  -3   4   15.92    0.37
   0  -3   4   16.39    0.42
   0  -3   4   16.64    0.44
   1  -3   4  168.92    4.20
   1  -3   4  162.28    3.74
   1  -3   4  165.59    4.44
   2  -3   4  198.32    4.99
   2  -3   4  195.07    5.26
   2  -3   4  196.53    4.43
  -3   3  -4   12.69    0.33
   3  -3   4   13.41    0.34
   3  -3   4   13.50    0.37
   3  -3   4   12.89    0.35
  -4   3  -4   11.90    0.30
   4  -3   4   12.83    0.33
   4  -3   4   13.48    0.36
   4  -3   4   12.36    0.34
  -5   3  -4    3.74    0.11
  -5   3  -4    3.81    0.10
  -5   3  -4    3.91    0.11
   5  -3   4    3.84    0.13
   5  -3   4    4.03    0.11
   5  -3   4    3.92    0.13
  -6   3  -4    3.28    0.10
  -6   3  -4    3.22    0.10
  -6   3  -4    3.39    0.09
   6  -3   4    3.23    0.12
   6  -3   4    3.24    0.11
  -7   3  -4    0.00    0.02
  -7   3  -4    0.05    0.02
  -7   3  -4    0.03    0.02
   7  -3   4    0.04    0.02
   7  -3   4    0.04    0.02
  -8   3  -4    0.00    0.02
  -8   3  -4   -0.03    0.02
  -8   3  -4   -0.02    0.02
   8  -3   4   -0.02    0.02
  -9   3  -4    0.94    0.06
  -9   3  -4    0.91    0.05
  -9   3  -4    0.94    0.06
 -10   3  -4    0.99    0.07
 -10   3  -4    0.98    0.06
 -10   3  -4    1.20    0.07
 -11   3  -4    0.19    0.03
 -11   3  -4    0.16    0.04
 -11   3  -4    0.22    0.05
  11   2  -4    0.40    0.07
  11   2  -4    0.39    0.06
 -11  -2   4    0.39    0.05
 -11  -2   4    0.38    0.04
 -11  -2   4    0.49    0.06
  10   2  -4    0.30    0.05
  10   2  -4    0.36    0.06
 -10  -2   4    0.32    0.05
 -10  -2   4    0.34    0.04
 -10  -2   4    0.40    0.05
   9   2  -4    0.31    0.05
   9   2  -4    0.27    0.05
  -9  -2   4    0.26    0.04
  -9  -2   4    0.23    0.03
  -9  -2   4    0.18    0.03
   8   2  -4    0.06    0.01
   8   2  -4    0.05    0.03
   8   2  -4    0.05    0.04
  -8  -2   4    0.08    0.03
  -8  -2   4    0.06    0.03
  -8  -2   4    0.11    0.02
   7   2  -4    6.61    0.19
   7   2  -4    6.75    0.19
  -7  -2   4    6.55    0.18
  -7  -2   4    6.49    0.18
  -7  -2   4    6.45    0.16
   6   2  -4    4.07    0.12
   6   2  -4    4.01    0.13
  -6  -2   4    3.99    0.11
  -6  -2   4    3.99    0.12
  -6  -2   4    4.05    0.12
   5   2  -4   -0.01    0.02
   5   2  -4    0.04    0.02
  -5  -2   4    0.07    0.02
  -5  -2   4    0.06    0.01
  -5  -2   4    0.02    0.01
   4   2  -4   12.97    0.32
   4   2  -4   13.22    0.34
   4   2  -4   13.64    0.30
   4   2  -4   13.17    0.32
  -4  -2   4   12.75    0.31
  -4  -2   4   13.05    0.35
   3   2  -4   56.13    1.29
   3   2  -4   60.08    1.52
   3   2  -4   56.74    1.29
  -3  -2   4   57.15    1.52
  -3  -2   4   55.31    1.45
   2   2  -4    0.50    0.02
   2   2  -4    0.44    0.02
  -2  -2   4    0.48    0.02
  -2  -2   4    0.43    0.02
   1   2  -4    5.36    0.13
  -1  -2   4    5.64    0.15
  -1  -2   4    5.28    0.15
   0  -2   4   43.49    1.13
   0  -2   4   41.43    0.96
   0  -2   4   42.11    1.07
   1  -2   4   67.95    1.77
   1  -2   4   67.32    1.68
   1  -2   4   64.38    1.51
   2  -2   4  123.78    3.24
   2  -2   4  125.14    2.88
   2  -2   4  133.87    3.44
  -3   2  -4   40.90    0.95
   3  -2   4   41.80    1.12
   3  -2   4   43.08    1.06
   3  -2   4   42.07    1.06
   3  -2   4   41.47    0.94
  -4   2  -4    0.10    0.02
   4  -2   4    0.13    0.02
   4  -2   4    0.09    0.02
   4  -2   4    0.10    0.01
  -5   2  -4    4.76    0.12
  -5   2  -4    4.72    0.13
  -5   2  -4    5.05    0.14
   5  -2   4    5.03    0.14
   5  -2   4    4.94    0.15
   5  -2   4    4.78    0.15
  -6   2  -4    6.16    0.17
  -6   2  -4    6.28    0.15
  -6   2  -4    6.05    0.16
   6  -2   4    6.20    0.19
   6  -2   4    6.19    0.19
   6  -2   4    6.23    0.17
  -7   2  -4    0.00    0.02
  -7   2  -4    0.03    0.02
  -7   2  -4   -0.01    0.02
   7  -2   4    0.00    0.01
   7  -2   4   -0.02    0.02
  -8   2  -4    0.11    0.02
  -8   2  -4    0.10    0.03
  -8   2  -4    0.10    0.03
  -9   2  -4    2.04    0.08
  -9   2  -4    1.86    0.09
  -9   2  -4    2.23    0.09
 -10   2  -4    0.00    0.04
 -10   2  -4    0.01    0.03
 -10   2  -4    0.04    0.03
 -11   2  -4    0.09    0.03
 -11   2  -4    0.06    0.04
 -11   2  -4    0.12    0.05
  11   1  -4    0.13    0.04
  11   1  -4    0.01    0.05
 -11  -1   4    0.10    0.03
 -11  -1   4    0.10    0.04
 -11  -1   4    0.09    0.03
  10   1  -4    0.32    0.05
  10   1  -4    0.30    0.05
 -10  -1   4    0.32    0.05
 -10  -1   4    0.29    0.03
 -10  -1   4    0.26    0.04
   9   1  -4    0.02    0.03
   9   1  -4    0.00    0.04
  -9  -1   4   -0.02    0.02
  -9  -1   4   -0.04    0.02
  -9  -1   4   -0.01    0.02
   8   1  -4   -0.05    0.02
   8   1  -4    0.02    0.03
  -8  -1   4    0.00    0.02
  -8  -1   4    0.01    0.02
  -8  -1   4    0.00    0.02
   7   1  -4    2.10    0.08
   7   1  -4    2.17    0.09
  -7  -1   4    2.10    0.08
  -7  -1   4    2.12    0.08
  -7  -1   4    2.07    0.07
   6   1  -4    8.39    0.22
   6   1  -4    8.33    0.22
  -6  -1   4    8.20    0.21
  -6  -1   4    8.45    0.22
   5   1  -4    1.40    0.06
   5   1  -4    1.35    0.05
   5   1  -4    1.49    0.06
  -5  -1   4    1.46    0.05
   4   1  -4   16.61    0.42
   4   1  -4   16.44    0.39
  -4  -1   4   16.08    0.42
   3   1  -4    6.97    0.16
   3   1  -4    6.68    0.17
   3   1  -4    7.00    0.19
   3   1  -4    7.14    0.18
  -3  -1   4    6.82    0.19
  -3  -1   4    6.64    0.18
   2   1  -4    7.48    0.20
   2   1  -4    6.74    0.17
  -2  -1   4    7.23    0.19
  -2  -1   4    7.14    0.20
   1   1  -4   23.30    0.55
  -1  -1   4   24.10    0.62
  -1  -1   4   25.01    0.65
   0  -1   4   21.24    0.56
   0  -1   4   20.61    0.54
   1  -1   4    0.55    0.03
   1  -1   4    0.58    0.03
   1  -1   4    0.54    0.02
   1  -1   4    0.57    0.02
   2  -1   4   14.91    0.35
   2  -1   4   15.40    0.40
   2  -1   4   16.25    0.43
  -3   1  -4   10.46    0.26
   3  -1   4   10.94    0.29
   3  -1   4   10.69    0.25
   3  -1   4   11.08    0.28
   3  -1   4   10.73    0.30
  -4   1  -4    0.49    0.03
  -4   1  -4    0.46    0.03
   4  -1   4    0.50    0.03
   4  -1   4    0.45    0.03
   4  -1   4    0.49    0.03
   4  -1   4    0.43    0.01
  -5   1  -4    0.32    0.03
  -5   1  -4    0.28    0.02
  -5   1  -4    0.31    0.03
   5  -1   4    0.32    0.02
   5  -1   4    0.30    0.03
   5  -1   4    0.28    0.03
  -6   1  -4    2.79    0.08
  -6   1  -4    2.75    0.09
  -6   1  -4    2.86    0.10
   6  -1   4    2.86    0.11
   6  -1   4    2.84    0.10
   6  -1   4    2.84    0.09
  -7   1  -4    2.76    0.09
  -7   1  -4    2.67    0.10
  -7   1  -4    2.63    0.10
   7  -1   4    2.67    0.08
   7  -1   4    2.79    0.11
  -8   1  -4   -0.03    0.02
  -8   1  -4    0.02    0.03
  -8   1  -4    0.01    0.02
  -9   1  -4    0.84    0.06
  -9   1  -4    0.83    0.05
  -9   1  -4    0.79    0.06
 -10   1  -4    0.53    0.06
 -10   1  -4    0.45    0.04
 -10   1  -4    0.52    0.06
 -11   1  -4    0.14    0.03
 -11   1  -4    0.21    0.05
 -11   1  -4    0.12    0.04
  11   0  -4    0.23    0.06
  11   0  -4    0.11    0.04
 -11   0   4    0.29    0.05
 -11   0   4    0.18    0.04
 -11   0   4    0.18    0.03
  10   0  -4    0.61    0.06
  10   0  -4    0.45    0.06
 -10   0   4    0.55    0.05
 -10   0   4    0.53    0.05
 -10   0   4    0.61    0.04
   9   0  -4    0.26    0.04
   9   0  -4    0.35    0.05
  -9   0   4    0.20    0.03
  -9   0   4    0.22    0.03
  -9   0   4    0.25    0.04
   8   0  -4    0.30    0.04
   8   0  -4    0.29    0.04
  -8   0   4    0.39    0.04
  -8   0   4    0.37    0.03
  -8   0   4    0.34    0.04
   7   0  -4    0.02    0.03
   7   0  -4    0.06    0.02
  -7   0   4    0.09    0.02
  -7   0   4    0.07    0.02
   6   0  -4    4.19    0.12
   6   0  -4    4.35    0.13
  -6   0   4    4.27    0.12
  -6   0   4    4.11    0.12
   5   0  -4    4.69    0.13
   5   0  -4    5.01    0.14
   5   0  -4    5.08    0.14
   4   0  -4   45.13    1.15
   4   0  -4   45.58    1.21
   4   0  -4   45.03    1.03
  -4   0   4   46.72    1.20
  -4   0   4   45.47    1.20
  -4   0   4   44.00    1.15
   3   0  -4    4.47    0.13
   3   0  -4    4.40    0.12
   3   0  -4    4.40    0.12
  -3   0   4    4.34    0.12
  -3   0   4    4.57    0.13
   2   0  -4    5.54    0.14
  -2   0   4    6.00    0.16
  -2   0   4    5.82    0.15
   1   0  -4    0.02    0.01
  -1   0   4    0.01    0.01
  -1   0   4    0.04    0.01
   0   0   4    5.21    0.14
   0   0   4    5.29    0.14
   0   0   4    5.49    0.15
   1   0   4    2.56    0.08
   1   0   4    2.47    0.07
   1   0   4    2.60    0.08
   1   0   4    2.57    0.07
  -2   0  -4    1.76    0.06
   2   0   4    1.62    0.05
   2   0   4    1.77    0.06
   2   0   4    1.78    0.06
  -3   0  -4   14.14    0.34
   3   0   4   14.70    0.40
   3   0   4   14.03    0.33
   3   0   4   14.72    0.38
   3   0   4   14.57    0.38
  -4   0  -4   20.48    0.49
  -4   0  -4   20.16    0.49
   4   0   4   21.58    0.54
   4   0   4   20.82    0.47
   4   0   4   20.32    0.57
   4   0   4   21.86    0.55
  -5   0  -4    0.20    0.03
  -5   0  -4    0.16    0.03
  -5   0  -4    0.18    0.02
   5   0   4    0.15    0.02
   5   0   4    0.12    0.02
   5   0   4    0.17    0.02
  -6   0  -4    1.38    0.06
  -6   0  -4    1.29    0.06
  -6   0  -4    1.35    0.05
   6   0   4    1.31    0.06
   6   0   4    1.35    0.05
   6   0   4    1.33    0.07
  -7   0  -4    2.02    0.08
  -7   0  -4    2.08    0.08
  -7   0  -4    2.03    0.07
   7   0   4    2.00    0.09
   7   0   4    1.97    0.07
  -8   0  -4    0.45    0.05
  -8   0  -4    0.44    0.05
  -8   0  -4    0.48    0.04
   8   0   4    0.42    0.03
  -9   0  -4    0.55    0.05
  -9   0  -4    0.60    0.05
  -9   0  -4    0.75    0.06
 -10   0  -4    0.01    0.02
 -10   0  -4    0.00    0.03
 -10   0  -4   -0.01    0.04
  12  -1  -4    0.23    0.06
  12  -1  -4    0.33    0.06
 -12   1   4    0.32    0.04
 -12   1   4    0.33    0.05
 -12   1   4    0.32    0.05
  11  -1  -4    0.08    0.05
  11  -1  -4    0.03    0.04
 -11   1   4    0.06    0.02
 -11   1   4    0.07    0.03
 -11   1   4    0.01    0.03
  10  -1  -4    0.81    0.07
  10  -1  -4    0.81    0.07
 -10   1   4    0.79    0.06
 -10   1   4    0.69    0.05
 -10   1   4    0.79    0.04
   9  -1  -4    1.13    0.08
   9  -1  -4    1.12    0.07
  -9   1   4    1.17    0.06
  -9   1   4    1.21    0.07
  -9   1   4    1.17    0.05
   8  -1  -4    6.00    0.18
   8  -1  -4    6.13    0.18
  -8   1   4    6.12    0.17
  -8   1   4    6.07    0.17
  -8   1   4    6.00    0.15
   7  -1  -4    0.04    0.03
   7  -1  -4    0.09    0.02
  -7   1   4    0.04    0.02
  -7   1   4    0.06    0.02
   6  -1  -4    0.77    0.05
   6  -1  -4    0.82    0.04
  -6   1   4    0.83    0.03
   5  -1  -4   11.71    0.29
   5  -1  -4   11.93    0.29
  -5   1   4   12.13    0.33
   4  -1  -4   47.97    1.10
  -4   1   4   48.51    1.28
   3  -1  -4   28.33    0.65
   3  -1  -4   28.01    0.72
  -3   1   4   29.13    0.76
   2  -1  -4    0.45    0.02
  -2   1   4    0.45    0.02
  -2   1   4    0.46    0.02
   1  -1  -4    2.76    0.07
  -1   1   4    2.82    0.09
  -1   1   4    2.76    0.08
   0  -1  -4    0.15    0.01
   0   1   4    0.21    0.02
   0   1   4    0.17    0.02
  -1  -1  -4    8.50    0.21
   1   1   4    9.23    0.25
   1   1   4    8.67    0.23
   1   1   4    8.59    0.21
  -2  -1  -4    1.42    0.05
  -2  -1  -4    1.34    0.04
   2   1   4    1.18    0.05
   2   1   4    1.31    0.04
   2   1   4    1.46    0.05
  -3  -1  -4    4.26    0.12
  -3  -1  -4    4.31    0.12
  -3  -1  -4    4.06    0.11
   3   1   4    4.30    0.12
   3   1   4    4.25    0.13
   3   1   4    4.24    0.13
   3   1   4    4.28    0.11
  -4  -1  -4   14.20    0.34
  -4  -1  -4   13.78    0.34
  -4  -1  -4   14.08    0.30
   4   1   4   13.88    0.37
   4   1   4   14.16    0.32
   4   1   4   13.99    0.39
   4   1   4   13.81    0.37
  -5  -1  -4    2.45    0.09
  -5  -1  -4    2.46    0.08
  -5  -1  -4    2.58    0.07
  -5  -1  -4    2.53    0.09
   5   1   4    2.70    0.09
   5   1   4    2.55    0.07
   5   1   4    2.56    0.09
   5   1   4    2.51    0.09
  -6  -1  -4    1.32    0.06
  -6  -1  -4    1.26    0.05
  -6  -1  -4    1.29    0.04
  -6  -1  -4    1.30    0.06
   6   1   4    1.25    0.05
   6   1   4    1.26    0.07
  -7  -1  -4    2.41    0.09
  -7  -1  -4    2.34    0.08
  -7  -1  -4    2.29    0.09
   7   1   4    2.41    0.10
   7   1   4    2.27    0.08
  -8  -1  -4    2.01    0.09
  -8  -1  -4    2.09    0.09
  -8  -1  -4    2.20    0.08
   8   1   4    2.02    0.07
  -9  -1  -4    1.79    0.09
  -9  -1  -4    1.65    0.08
  -9  -1  -4    1.72    0.08
 -10  -1  -4    0.21    0.05
 -10  -1  -4    0.21    0.04
 -10  -1  -4    0.17    0.05
  12  -2  -4    0.04    0.05
  12  -2  -4    0.03    0.04
 -12   2   4    0.01    0.03
 -12   2   4    0.01    0.02
 -12   2   4    0.02    0.03
  11  -2  -4    0.40    0.06
  11  -2  -4    0.40    0.06
 -11   2   4    0.64    0.06
 -11   2   4    0.50    0.05
 -11   2   4    0.53    0.04
  10  -2  -4    0.01    0.04
  10  -2  -4    0.04    0.03
 -10   2   4    0.03    0.02
 -10   2   4    0.00    0.02
 -10   2   4    0.02    0.02
   9  -2  -4    4.30    0.15
   9  -2  -4    4.57    0.15
  -9   2   4    4.32    0.14
  -9   2   4    4.39    0.14
  -9   2   4    4.21    0.11
   8  -2  -4    5.56    0.16
   8  -2  -4    5.36    0.16
  -8   2   4    5.42    0.16
  -8   2   4    5.56    0.16
   7  -2  -4    1.19    0.06
   7  -2  -4    1.09    0.06
  -7   2   4    1.13    0.04
  -7   2   4    1.10    0.05
  -7   2   4    1.17    0.05
   6  -2  -4    0.06    0.02
   6  -2  -4    0.07    0.02
  -6   2   4    0.09    0.01
   5  -2  -4   10.13    0.26
   5  -2  -4   10.21    0.26
  -5   2   4   10.65    0.29
   4  -2  -4   64.48    1.48
  -4   2   4   66.72    1.75
   3  -2  -4   19.14    0.45
  -3   2   4   19.77    0.53
  -2   2   4    0.41    0.02
  -2   2   4    0.45    0.02
   1  -2  -4   10.65    0.25
  -1   2   4   10.87    0.30
  -1   2   4   10.62    0.28
   0  -2  -4    3.28    0.09
   0   2   4    3.54    0.11
   0   2   4    3.49    0.09
   0   2   4    3.40    0.10
  -1  -2  -4    0.30    0.02
  -1  -2  -4    0.30    0.02
   1   2   4    0.25    0.02
   1   2   4    0.25    0.02
   1   2   4    0.19    0.02
  -2  -2  -4   30.63    0.70
  -2  -2  -4   30.69    0.70
   2   2   4   31.24    0.83
   2   2   4   30.24    0.70
   2   2   4   31.75    0.78
   2   2   4   29.49    0.79
  -3  -2  -4   40.51    0.84
  -3  -2  -4   41.58    0.92
  -3  -2  -4   40.20    0.93
  -3  -2  -4   39.39    0.93
   3   2   4   41.49    0.92
   3   2   4   39.95    1.03
   3   2   4   40.59    1.09
   3   2   4   41.18    1.04
  -4  -2  -4   33.11    0.69
  -4  -2  -4   32.80    0.77
  -4  -2  -4   33.82    0.76
  -4  -2  -4   32.84    0.77
   4   2   4   32.84    0.85
   4   2   4   33.54    0.76
   4   2   4   33.34    0.90
   4   2   4   33.64    0.86
  -5  -2  -4    3.19    0.10
  -5  -2  -4    3.13    0.09
  -5  -2  -4    3.18    0.10
  -5  -2  -4    3.12    0.08
   5   2   4    3.25    0.10
   5   2   4    3.22    0.08
   5   2   4    3.24    0.11
   5   2   4    3.19    0.11
  -6  -2  -4    3.48    0.09
  -6  -2  -4    3.31    0.10
  -6  -2  -4    3.34    0.11
  -6  -2  -4    3.46    0.11
   6   2   4    3.53    0.12
   6   2   4    3.30    0.11
   6   2   4    3.41    0.08
  -7  -2  -4    0.10    0.02
  -7  -2  -4    0.09    0.03
  -7  -2  -4    0.16    0.03
  -7  -2  -4    0.09    0.02
   7   2   4    0.08    0.03
   7   2   4    0.09    0.02
  -8  -2  -4    0.69    0.04
  -8  -2  -4    0.76    0.07
  -8  -2  -4    0.78    0.06
  -8  -2  -4    0.75    0.05
   8   2   4    0.67    0.04
  -9  -2  -4    1.59    0.06
  -9  -2  -4    1.49    0.07
  -9  -2  -4    1.40    0.08
  -9  -2  -4    1.49    0.09
 -10  -2  -4    0.20    0.05
 -10  -2  -4    0.21    0.04
 -10  -2  -4    0.21    0.04
  12  -3  -4    0.62    0.07
  12  -3  -4    0.59    0.07
 -12   3   4    0.50    0.06
 -12   3   4    0.62    0.06
 -12   3   4    0.63    0.04
  11  -3  -4    0.31    0.05
  11  -3  -4    0.35    0.06
 -11   3   4    0.44    0.05
 -11   3   4    0.37    0.03
 -11   3   4    0.41    0.05
  10  -3  -4    0.02    0.04
  10  -3  -4    0.02    0.03
 -10   3   4    0.01    0.01
 -10   3   4   -0.01    0.02
 -10   3   4   -0.01    0.02
   9  -3  -4    0.01    0.03
   9  -3  -4    0.01    0.03
  -9   3   4    0.02    0.02
  -9   3   4    0.02    0.02
   8  -3  -4    1.42    0.07
   8  -3  -4    1.27    0.07
  -8   3   4    1.31    0.06
  -8   3   4    1.26    0.04
  -8   3   4    1.31    0.06
   7  -3  -4    3.26    0.11
   7  -3  -4    3.53    0.11
  -7   3   4    3.34    0.08
   6  -3  -4    0.01    0.01
   6  -3  -4    0.00    0.02
   6  -3  -4    0.01    0.01
  -6   3   4    0.01    0.01
   5  -3  -4    2.37    0.07
   5  -3  -4    2.40    0.08
   5  -3  -4    2.30    0.08
  -5   3   4    2.49    0.08
   4  -3  -4  107.13    2.44
  -4   3   4  109.49    2.91
   3  -3  -4   71.42    1.66
  -3   3   4   75.75    1.96
  -2   3   4   14.78    0.41
   1  -3  -4   43.78    1.00
  -1   3   4   43.62    1.08
  -1   3   4   44.88    1.18
   0  -3  -4    4.72    0.12
   0  -3  -4    4.83    0.12
   0  -3  -4    4.65    0.12
   0   3   4    4.75    0.14
  -1  -3  -4   16.83    0.39
  -1  -3  -4   16.63    0.39
   1   3   4   16.41    0.39
   1   3   4   17.08    0.46
  -2  -3  -4    1.53    0.04
  -2  -3  -4    1.61    0.06
  -2  -3  -4    1.63    0.05
  -2  -3  -4    1.52    0.06
   2   3   4    1.56    0.05
   2   3   4    1.57    0.04
   2   3   4    1.52    0.04
   2   3   4    1.54    0.06
   2   3   4    1.63    0.06
  -3  -3  -4    0.20    0.02
  -3  -3  -4    0.19    0.02
  -3  -3  -4    0.15    0.02
  -3  -3  -4    0.17    0.01
   3   3   4    0.14    0.02
   3   3   4    0.14    0.02
   3   3   4    0.17    0.01
   3   3   4    0.13    0.02
   3   3   4    0.19    0.02
  -4  -3  -4    6.51    0.18
  -4  -3  -4    6.45    0.18
  -4  -3  -4    6.61    0.15
  -4  -3  -4    6.88    0.17
   4   3   4    6.64    0.19
   4   3   4    6.58    0.19
   4   3   4    6.44    0.20
   4   3   4    6.74    0.17
  -5  -3  -4   10.41    0.26
  -5  -3  -4   10.22    0.26
  -5  -3  -4   10.18    0.23
  -5  -3  -4   10.40    0.25
   5   3   4    9.98    0.29
   5   3   4   10.18    0.28
   5   3   4    9.93    0.24
   5   3   4   10.21    0.29
  -6  -3  -4    1.28    0.06
  -6  -3  -4    1.42    0.07
  -6  -3  -4    1.23    0.06
  -6  -3  -4    1.22    0.05
   6   3   4    1.20    0.04
   6   3   4    1.36    0.07
   6   3   4    1.35    0.06
  -7  -3  -4    0.11    0.03
  -7  -3  -4    0.09    0.02
  -7  -3  -4    0.11    0.02
  -7  -3  -4    0.08    0.03
   7   3   4    0.10    0.02
   7   3   4    0.05    0.03
  -8  -3  -4    0.15    0.03
  -8  -3  -4    0.19    0.04
  -8  -3  -4    0.17    0.03
  -8  -3  -4    0.17    0.04
  -9  -3  -4    0.58    0.06
  -9  -3  -4    0.61    0.05
  -9  -3  -4    0.61    0.06
  -9  -3  -4    0.67    0.04
  12  -4  -4    0.45    0.06
  12  -4  -4    0.44    0.06
 -12   4   4    0.51    0.04
 -12   4   4    0.51    0.06
 -12   4   4    0.40    0.05
  11  -4  -4    0.85    0.07
  11  -4  -4    0.77    0.07
 -11   4   4    0.72    0.06
 -11   4   4    0.90    0.06
 -11   4   4    0.79    0.04
  10  -4  -4    0.04    0.04
  10  -4  -4    0.02    0.03
 -10   4   4    0.03    0.03
 -10   4   4    0.03    0.03
   9  -4  -4    0.26    0.04
   9  -4  -4    0.20    0.04
  -9   4   4    0.24    0.04
  -9   4   4    0.24    0.02
  -9   4   4    0.27    0.04
   8  -4  -4    0.01    0.03
   8  -4  -4    0.06    0.03
  -8   4   4    0.01    0.02
  -8   4   4    0.05    0.02
  -8   4   4    0.04    0.01
   7  -4  -4    2.68    0.09
   7  -4  -4    2.54    0.09
   6  -4  -4    0.49    0.03
   6  -4  -4    0.45    0.04
   6  -4  -4    0.52    0.04
  -6   4   4    0.44    0.03
   5  -4  -4    0.23    0.03
   5  -4  -4    0.25    0.02
   5  -4  -4    0.22    0.03
  -5   4   4    0.25    0.02
   4  -4  -4   22.12    0.51
   4  -4  -4   21.50    0.52
  -4   4   4   22.04    0.60
   3  -4  -4  125.46    2.94
   3  -4  -4  128.62    2.89
  -3   4   4  130.33    3.43
   2  -4  -4   19.31    0.45
   2  -4  -4   18.54    0.45
  -2   4   4   19.51    0.53
   1  -4  -4    7.15    0.17
   1  -4  -4    7.01    0.18
  -1   4   4    7.30    0.21
  -1   4   4    7.40    0.19
   0  -4  -4   30.30    0.69
   0  -4  -4   30.26    0.69
   0  -4  -4   30.01    0.70
   0   4   4   31.28    0.83
  -1  -4  -4    0.04    0.02
  -1  -4  -4    0.03    0.01
  -1  -4  -4    0.06    0.02
   1   4   4    0.02    0.01
   1   4   4    0.02    0.01
   1   4   4    0.03    0.01
  -2  -4  -4    1.20    0.04
  -2  -4  -4    1.21    0.05
  -2  -4  -4    1.22    0.05
  -2  -4  -4    1.21    0.05
   2   4   4    1.29    0.04
   2   4   4    1.15    0.04
   2   4   4    1.29    0.05
   2   4   4    1.21    0.04
   2   4   4    1.26    0.05
  -3  -4  -4    3.90    0.10
  -3  -4  -4    3.75    0.09
  -3  -4  -4    3.82    0.11
  -3  -4  -4    3.68    0.11
   3   4   4    3.66    0.09
   3   4   4    3.85    0.10
   3   4   4    3.64    0.12
   3   4   4    3.71    0.12
  -4  -4  -4    0.15    0.03
  -4  -4  -4    0.15    0.02
  -4  -4  -4    0.16    0.03
  -4  -4  -4    0.16    0.02
   4   4   4    0.14    0.02
   4   4   4    0.15    0.02
   4   4   4    0.14    0.02
   4   4   4    0.16    0.02
  -5  -4  -4    4.42    0.11
  -5  -4  -4    4.43    0.13
  -5  -4  -4    4.16    0.12
  -5  -4  -4    4.23    0.13
   5   4   4    4.46    0.14
   5   4   4    4.40    0.12
   5   4   4    4.39    0.14
  -6  -4  -4    2.58    0.10
  -6  -4  -4    2.56    0.09
  -6  -4  -4    2.71    0.08
  -6  -4  -4    2.50    0.10
   6   4   4    2.56    0.07
   6   4   4    2.71    0.10
   6   4   4    2.51    0.10
  -7  -4  -4    0.16    0.04
  -7  -4  -4    0.16    0.04
  -7  -4  -4    0.15    0.02
  -7  -4  -4    0.22    0.03
   7   4   4    0.17    0.01
   7   4   4    0.16    0.03
  -8  -4  -4    0.15    0.03
  -8  -4  -4    0.16    0.04
  -8  -4  -4    0.13    0.03
  -8  -4  -4    0.16    0.04
  -9  -4  -4    1.03    0.07
  -9  -4  -4    1.11    0.09
  -9  -4  -4    1.07    0.07
  -9  -4  -4    1.20    0.06
  12  -5  -4    0.19    0.05
  12  -5  -4    0.20    0.05
 -12   5   4    0.14    0.04
 -12   5   4    0.20    0.04
 -12   5   4    0.16    0.02
  11  -5  -4    0.41    0.06
  11  -5  -4    0.40    0.06
 -11   5   4    0.39    0.05
 -11   5   4    0.32    0.05
 -11   5   4    0.39    0.03
  10  -5  -4    0.44    0.05
  10  -5  -4    0.44    0.05
 -10   5   4    0.44    0.05
 -10   5   4    0.48    0.05
   9  -5  -4    0.02    0.03
   9  -5  -4    0.07    0.03
  -9   5   4    0.04    0.02
  -9   5   4    0.03    0.03
  -9   5   4    0.04    0.01
   8  -5  -4    0.21    0.04
   8  -5  -4    0.17    0.03
  -8   5   4    0.19    0.03
   7  -5  -4    0.04    0.02
   7  -5  -4    0.12    0.02
  -7   5   4    0.09    0.02
   6  -5  -4    6.81    0.18
   6  -5  -4    6.79    0.20
   6  -5  -4    6.84    0.18
  -6   5   4    6.71    0.21
   5  -5  -4    0.13    0.02
   5  -5  -4    0.11    0.02
   5  -5  -4    0.13    0.02
  -5   5   4    0.12    0.02
   4  -5  -4    0.14    0.02
   4  -5  -4    0.17    0.02
   4  -5  -4    0.17    0.02
  -4   5   4    0.14    0.02
   3  -5  -4   12.11    0.30
   3  -5  -4   12.51    0.30
  -3   5   4   12.43    0.35
   2  -5  -4    8.13    0.20
  -2   5   4    8.16    0.21
  -2   5   4    8.47    0.24
   1  -5  -4   16.58    0.39
   1  -5  -4   16.17    0.40
   1  -5  -4   16.81    0.38
  -1   5   4   17.48    0.47
   0  -5  -4    2.98    0.08
   0  -5  -4    3.01    0.09
   0  -5  -4    2.91    0.09
   0  -5  -4    2.93    0.09
   0  -5  -4    3.00    0.08
   0   5   4    3.14    0.11
   0   5   4    3.15    0.08
  -1  -5  -4    2.77    0.08
  -1  -5  -4    2.62    0.08
  -1  -5  -4    2.65    0.07
  -1  -5  -4    2.62    0.08
  -1  -5  -4    2.57    0.08
   1   5   4    2.81    0.08
   1   5   4    2.74    0.08
   1   5   4    2.78    0.10
   1   5   4    2.65    0.07
  -2  -5  -4    0.17    0.02
  -2  -5  -4    0.18    0.02
  -2  -5  -4    0.15    0.03
  -2  -5  -4    0.16    0.02
   2   5   4    0.17    0.01
   2   5   4    0.17    0.02
   2   5   4    0.15    0.02
   2   5   4    0.13    0.01
   2   5   4    0.14    0.02
  -3  -5  -4    0.99    0.05
  -3  -5  -4    1.00    0.04
  -3  -5  -4    1.02    0.05
  -3  -5  -4    1.02    0.04
   3   5   4    0.96    0.05
   3   5   4    0.97    0.05
   3   5   4    0.97    0.03
   3   5   4    1.00    0.04
  -4  -5  -4    0.60    0.03
  -4  -5  -4    0.66    0.04
  -4  -5  -4    0.67    0.04
  -4  -5  -4    0.58    0.05
   4   5   4    0.68    0.04
   4   5   4    0.67    0.04
   4   5   4    0.67    0.03
   4   5   4    0.59    0.04
  -5  -5  -4    2.14    0.09
  -5  -5  -4    2.19    0.07
  -5  -5  -4    2.26    0.09
   5   5   4    2.25    0.09
   5   5   4    2.23    0.09
   5   5   4    2.27    0.07
  -6  -5  -4    2.17    0.10
  -6  -5  -4    2.24    0.07
  -6  -5  -4    2.20    0.09
   6   5   4    2.15    0.07
   6   5   4    2.45    0.09
   6   5   4    2.11    0.09
  -7  -5  -4    0.17    0.04
  -7  -5  -4    0.09    0.04
  -7  -5  -4    0.11    0.02
   7   5   4    0.11    0.02
  -8  -5  -4    0.06    0.02
  -8  -5  -4    0.06    0.05
  -8  -5  -4    0.04    0.04
  -9  -5  -4    0.21    0.03
  -9  -5  -4    0.30    0.06
  -9  -5  -4    0.22    0.05
  12  -6  -4    0.01    0.04
  12  -6  -4    0.06    0.04
 -12   6   4   -0.01    0.03
 -12   6   4    0.00    0.03
 -12   6   4    0.00    0.01
  11  -6  -4    0.85    0.07
  11  -6  -4    0.98    0.07
 -11   6   4    0.99    0.06
 -11   6   4    0.98    0.07
  10  -6  -4    0.94    0.06
  10  -6  -4    1.00    0.07
 -10   6   4    0.90    0.03
 -10   6   4    1.02    0.06
 -10   6   4    0.93    0.06
   9  -6  -4    1.86    0.08
   9  -6  -4    1.82    0.09
  -9   6   4    1.88    0.08
  -9   6   4    1.86    0.08
   8  -6  -4    0.70    0.05
   8  -6  -4    0.77    0.06
   7  -6  -4   13.08    0.32
   7  -6  -4   12.87    0.37
   7  -6  -4   12.51    0.32
  -7   6   4   12.80    0.37
   6  -6  -4    2.70    0.10
   6  -6  -4    2.78    0.09
   6  -6  -4    2.67    0.09
  -6   6   4    2.51    0.10
   5  -6  -4    0.21    0.03
   5  -6  -4    0.22    0.02
   5  -6  -4    0.21    0.02
  -5   6   4    0.24    0.03
   4  -6  -4    6.65    0.17
   4  -6  -4    6.67    0.17
  -4   6   4    6.48    0.20
   3  -6  -4    0.04    0.01
   3  -6  -4    0.04    0.02
  -3   6   4    0.04    0.01
  -3   6   4    0.02    0.01
   2  -6  -4    8.24    0.21
   2  -6  -4    8.18    0.21
  -2   6   4    8.32    0.21
  -2   6   4    8.19    0.25
   1  -6  -4   12.48    0.30
   1  -6  -4   12.59    0.30
   1  -6  -4   12.43    0.29
   1  -6  -4   12.15    0.31
  -1   6   4   12.65    0.36
   0  -6  -4    5.25    0.13
   0  -6  -4    5.22    0.14
   0  -6  -4    5.19    0.14
   0  -6  -4    5.12    0.13
   0   6   4    5.33    0.12
   0   6   4    5.49    0.14
   0   6   4    5.23    0.17
  -1  -6  -4    0.20    0.01
   1   6   4    0.22    0.02
   1   6   4    0.20    0.02
   1   6   4    0.20    0.03
   1   6   4    0.17    0.02
  -2  -6  -4    0.00    0.02
  -2  -6  -4   -0.01    0.01
  -2  -6  -4    0.04    0.02
  -2  -6  -4    0.01    0.02
   2   6   4    0.01    0.01
   2   6   4    0.02    0.01
   2   6   4    0.02    0.01
   2   6   4    0.03    0.01
   2   6   4    0.03    0.01
  -3  -6  -4    7.61    0.18
  -3  -6  -4    7.56    0.21
  -3  -6  -4    7.55    0.19
  -3  -6  -4    7.83    0.21
   3   6   4    7.95    0.20
   3   6   4    7.57    0.23
   3   6   4    7.65    0.17
   3   6   4    7.61    0.22
  -4  -6  -4    4.37    0.14
  -4  -6  -4    4.18    0.14
  -4  -6  -4    4.23    0.11
  -4  -6  -4    4.24    0.12
   4   6   4    4.48    0.14
   4   6   4    4.44    0.10
   4   6   4    4.57    0.12
  -5  -6  -4    0.26    0.04
  -5  -6  -4    0.28    0.03
  -5  -6  -4    0.20    0.04
  -5  -6  -4    0.24    0.03
   5   6   4    0.28    0.03
   5   6   4    0.29    0.03
  -6  -6  -4    2.98    0.12
  -6  -6  -4    2.94    0.09
  -6  -6  -4    3.12    0.11
   6   6   4    3.07    0.12
   6   6   4    2.76    0.09
  -7  -6  -4    0.70    0.05
  -7  -6  -4    0.70    0.06
  -7  -6  -4    0.66    0.07
   7   6   4    0.67    0.04
  -8  -6  -4    2.06    0.11
  -8  -6  -4    1.93    0.08
  -8  -6  -4    2.03    0.10
  12  -7  -4    0.04    0.04
  12  -7  -4   -0.03    0.04
 -12   7   4    0.02    0.01
 -12   7   4   -0.03    0.03
 -12   7   4   -0.06    0.03
  11  -7  -4    0.08    0.04
  11  -7  -4    0.04    0.04
 -11   7   4    0.03    0.03
 -11   7   4    0.05    0.03
  10  -7  -4    0.99    0.07
  10  -7  -4    1.02    0.07
 -10   7   4    1.14    0.07
 -10   7   4    1.08    0.06
   9  -7  -4    3.53    0.12
   9  -7  -4    3.67    0.12
  -9   7   4    3.57    0.12
  -9   7   4    3.49    0.12
   8  -7  -4    6.54    0.19
   8  -7  -4    6.60    0.19
   7  -7  -4    0.27    0.04
   7  -7  -4    0.20    0.03
   7  -7  -4    0.29    0.03
  -7   7   4    0.21    0.03
   6  -7  -4    7.48    0.23
   6  -7  -4    7.59    0.20
   6  -7  -4    7.79    0.20
  -6   7   4    7.69    0.24
   5  -7  -4    1.85    0.08
   5  -7  -4    1.89    0.07
   5  -7  -4    1.80    0.07
  -5   7   4    1.93    0.08
   4  -7  -4    7.97    0.20
   4  -7  -4    8.21    0.20
  -4   7   4    7.74    0.18
  -4   7   4    7.82    0.24
   3  -7  -4    5.05    0.13
   3  -7  -4    4.88    0.13
  -3   7   4    4.88    0.13
  -3   7   4    4.72    0.12
  -3   7   4    4.95    0.16
   2  -7  -4    3.40    0.10
   2  -7  -4    3.40    0.10
  -2   7   4    3.41    0.12
  -2   7   4    3.33    0.09
   1  -7  -4    6.70    0.16
   1  -7  -4    6.99    0.18
   1  -7  -4    6.54    0.18
  -1   7   4    6.73    0.21
   0  -7  -4   11.42    0.29
   0  -7  -4   11.69    0.29
   0  -7  -4   11.77    0.28
   0  -7  -4   11.90    0.28
   0   7   4   11.57    0.34
   0   7   4   11.79    0.28
   0   7   4   11.46    0.25
  -1  -7  -4    0.58    0.04
  -1  -7  -4    0.61    0.03
  -1  -7  -4    0.65    0.03
  -1  -7  -4    0.60    0.05
   1   7   4    0.67    0.03
   1   7   4    0.70    0.04
   1   7   4    0.65    0.04
  -2  -7  -4    0.18    0.02
  -2  -7  -4    0.26    0.03
  -2  -7  -4    0.23    0.02
  -2  -7  -4    0.25    0.03
   2   7   4    0.26    0.03
   2   7   4    0.21    0.02
   2   7   4    0.20    0.03
  -3  -7  -4    1.58    0.06
  -3  -7  -4    1.67    0.05
  -3  -7  -4    1.77    0.07
  -3  -7  -4    1.60    0.07
   3   7   4    1.65    0.07
   3   7   4    1.61    0.06
   3   7   4    1.59    0.05
  -4  -7  -4    6.94    0.16
  -4  -7  -4    6.69    0.19
  -4  -7  -4    6.56    0.19
  -4  -7  -4    6.50    0.18
   4   7   4    6.79    0.18
   4   7   4    6.78    0.15
  -5  -7  -4    0.79    0.06
  -5  -7  -4    0.89    0.04
  -5  -7  -4    0.89    0.05
  -5  -7  -4    0.90    0.07
   5   7   4    0.79    0.05
  -6  -7  -4    0.08    0.04
  -6  -7  -4    0.04    0.02
  -6  -7  -4    0.02    0.04
   6   7   4    0.06    0.02
   6   7   4    0.02    0.03
  -7  -7  -4    1.05    0.07
  -7  -7  -4    1.25    0.09
  -7  -7  -4    1.16    0.06
   7   7   4    1.12    0.05
  -8  -7  -4    0.85    0.08
  -8  -7  -4    0.80    0.07
  -8  -7  -4    0.84    0.05
  12  -8  -4    0.11    0.04
  12  -8  -4    0.11    0.05
 -12   8   4    0.13    0.04
 -12   8   4    0.08    0.04
  11  -8  -4    0.11    0.04
  11  -8  -4    0.16    0.04
 -11   8   4    0.07    0.03
 -11   8   4    0.15    0.04
  10  -8  -4    0.50    0.05
  10  -8  -4    0.58    0.06
 -10   8   4    0.65    0.05
 -10   8   4    0.61    0.05
   9  -8  -4    2.05    0.09
   9  -8  -4    2.06    0.09
  -9   8   4    2.23    0.09
   8  -8  -4   -0.01    0.03
   8  -8  -4    0.01    0.02
   7  -8  -4    1.64    0.07
   7  -8  -4    1.72    0.07
   7  -8  -4    1.64    0.08
  -7   8   4    1.64    0.08
   6  -8  -4    0.54    0.04
   6  -8  -4    0.47    0.04
   6  -8  -4    0.47    0.04
  -6   8   4    0.50    0.04
   5  -8  -4    2.26    0.08
   5  -8  -4    2.12    0.09
   5  -8  -4    2.08    0.08
  -5   8   4    2.11    0.05
  -5   8   4    2.21    0.09
   4  -8  -4    3.18    0.09
   4  -8  -4    3.05    0.10
  -4   8   4    3.05    0.12
  -4   8   4    2.98    0.08
  -4   8   4    3.10    0.09
   3  -8  -4    1.20    0.05
   3  -8  -4    1.14    0.05
  -3   8   4    1.03    0.04
  -3   8   4    1.03    0.06
   2  -8  -4    6.93    0.18
   2  -8  -4    7.01    0.18
  -2   8   4    7.11    0.17
  -2   8   4    6.99    0.22
   1  -8  -4   27.31    0.61
   1  -8  -4   26.03    0.62
   1  -8  -4   26.93    0.62
  -1   8   4   26.58    0.59
  -1   8   4   27.04    0.75
  -1   8   4   26.64    0.56
   0  -8  -4    0.92    0.05
   0  -8  -4    0.84    0.06
   0  -8  -4    1.01    0.04
   0  -8  -4    0.99    0.04
   0   8   4    0.96    0.04
   0   8   4    0.95    0.06
   0   8   4    1.03    0.04
  -1  -8  -4    0.34    0.04
  -1  -8  -4    0.33    0.03
  -1  -8  -4    0.31    0.03
   1   8   4    0.40    0.04
   1   8   4    0.36    0.03
   1   8   4    0.39    0.03
   1   8   4    0.37    0.03
  -2  -8  -4    0.00    0.02
  -2  -8  -4   -0.02    0.01
  -2  -8  -4    0.01    0.03
  -2  -8  -4   -0.03    0.02
   2   8   4   -0.02    0.02
   2   8   4   -0.01    0.01
   2   8   4   -0.02    0.01
  -3  -8  -4    1.32    0.07
  -3  -8  -4    1.13    0.06
  -3  -8  -4    1.18    0.05
  -3  -8  -4    1.11    0.06
   3   8   4    1.12    0.06
   3   8   4    1.11    0.04
  -4  -8  -4    1.82    0.06
  -4  -8  -4    1.84    0.07
  -4  -8  -4    1.78    0.08
  -4  -8  -4    1.98    0.09
   4   8   4    1.90    0.07
   4   8   4    1.99    0.06
  -5  -8  -4    1.43    0.08
  -5  -8  -4    1.33    0.06
  -5  -8  -4    1.47    0.06
  -5  -8  -4    1.53    0.09
   5   8   4    1.36    0.06
  -6  -8  -4    0.49    0.06
  -6  -8  -4    0.43    0.06
  -6  -8  -4    0.39    0.04
  -6  -8  -4    0.33    0.03
   6   8   4    0.40    0.03
  -7  -8  -4    0.25    0.03
  -7  -8  -4    0.26    0.05
  -7  -8  -4    0.25    0.06
   7   8   4    0.25    0.03
   8  -9  -4    1.14    0.06
   8  -9  -4    1.14    0.06
  -8   9   4    1.12    0.07
   7  -9  -4    0.11    0.03
   7  -9  -4    0.09    0.03
  -7   9   4    0.11    0.03
   6  -9  -4    0.22    0.03
   6  -9  -4    0.29    0.03
  -6   9   4    0.26    0.04
  -6   9   4    0.28    0.02
   5  -9  -4    1.56    0.06
   5  -9  -4    1.39    0.07
  -5   9   4    1.53    0.04
  -5   9   4    1.33    0.07
  -5   9   4    1.49    0.05
   4  -9  -4    9.97    0.25
  -4   9   4    9.41    0.30
  -4   9   4    9.48    0.22
   3  -9  -4    2.39    0.08
  -3   9   4    2.31    0.10
  -3   9   4    2.40    0.07
   2  -9  -4    1.38    0.06
   2  -9  -4    1.43    0.06
  -2   9   4    1.34    0.05
  -2   9   4    1.32    0.07
   1  -9  -4    0.68    0.05
   1  -9  -4    0.55    0.03
   1  -9  -4    0.63    0.04
  -1   9   4    0.54    0.05
  -1   9   4    0.52    0.03
  -1   9   4    0.66    0.04
   0  -9  -4   26.39    0.62
   0  -9  -4   26.28    0.60
   0  -9  -4   26.73    0.60
   0  -9  -4   26.40    0.61
   0   9   4   25.96    0.58
   0   9   4   26.40    0.55
   0   9   4   25.18    0.73
  -1  -9  -4    2.95    0.11
  -1  -9  -4    3.11    0.09
  -1  -9  -4    3.08    0.10
   1   9   4    2.90    0.08
   1   9   4    3.02    0.09
   1   9   4    3.05    0.08
   1   9   4    2.94    0.12
  -2  -9  -4    0.07    0.03
  -2  -9  -4    0.09    0.03
  -2  -9  -4    0.01    0.02
   2   9   4    0.07    0.02
   2   9   4    0.08    0.02
   2   9   4    0.04    0.02
  -3  -9  -4    0.01    0.03
  -3  -9  -4    0.02    0.02
  -3  -9  -4    0.03    0.03
  -3  -9  -4    0.01    0.02
   3   9   4    0.02    0.02
   3   9   4    0.02    0.01
  -4  -9  -4    0.85    0.07
  -4  -9  -4    0.66    0.06
  -4  -9  -4    0.62    0.05
  -4  -9  -4    0.60    0.04
   4   9   4    0.66    0.03
   4   9   4    0.65    0.05
  -5  -9  -4    0.44    0.04
  -5  -9  -4    0.47    0.06
  -5  -9  -4    0.51    0.04
  -5  -9  -4    0.47    0.05
   5   9   4    0.48    0.04
  -6  -9  -4    0.20    0.05
  -6  -9  -4    0.14    0.03
  -6  -9  -4    0.19    0.04
  -6  -9  -4    0.21    0.05
   6   9   4    0.18    0.03
   7   9   4    0.05    0.02
   8 -10  -4    0.64    0.05
  -8  10   4    0.71    0.06
   7 -10  -4    1.54    0.08
  -7  10   4    1.53    0.04
  -7  10   4    1.47    0.08
   6 -10  -4    0.48    0.05
  -6  10   4    0.51    0.03
  -6  10   4    0.55    0.03
  -6  10   4    0.54    0.05
  -5  10   4   -0.01    0.01
  -5  10   4    0.01    0.02
   4 -10  -4    3.28    0.10
  -4  10   4    3.27    0.09
  -4  10   4    3.04    0.12
   3 -10  -4    4.21    0.12
  -3  10   4    4.06    0.15
  -3  10   4    4.22    0.11
   2 -10  -4    0.45    0.04
  -2  10   4    0.41    0.03
  -2  10   4    0.42    0.05
   1 -10  -4    3.19    0.11
   1 -10  -4    3.10    0.08
  -1  10   4    3.09    0.08
  -1  10   4    3.15    0.09
  -1  10   4    2.90    0.12
   0 -10  -4    0.35    0.04
   0 -10  -4    0.33    0.03
   0 -10  -4    0.30    0.03
   0  10   4    0.41    0.03
   0  10   4    0.34    0.04
   0  10   4    0.30    0.03
  -1 -10  -4    3.70    0.10
  -1 -10  -4    3.59    0.12
   1  10   4    3.55    0.10
   1  10   4    3.50    0.14
   1  10   4    3.62    0.10
  -2 -10  -4    0.28    0.03
  -2 -10  -4    0.30    0.04
   2  10   4    0.32    0.03
   2  10   4    0.31    0.04
   2  10   4    0.31    0.04
  -3 -10  -4    0.05    0.03
  -3 -10  -4    0.06    0.02
   3  10   4    0.07    0.02
   3  10   4    0.03    0.02
  -4 -10  -4    0.02    0.02
  -4 -10  -4   -0.03    0.03
  -4 -10  -4   -0.02    0.04
  -4 -10  -4    0.00    0.02
   4  10   4    0.02    0.02
   4  10   4    0.03    0.02
  -5 -10  -4    0.05    0.04
  -5 -10  -4    0.05    0.02
  -5 -10  -4    0.13    0.04
  -5 -10  -4    0.08    0.03
   5  10   4    0.02    0.02
  -6 -10  -4    0.01    0.03
  -6 -10  -4    0.05    0.05
  -6 -10  -4    0.02    0.02
  -6 -10  -4    0.00    0.04
   6  10   4   -0.02    0.02
  -8  11   4    0.49    0.02
   7 -11  -4    2.46    0.11
  -7  11   4    2.46    0.07
  -7  11   4    2.51    0.12
  -7  11   4    2.61    0.07
   6 -11  -4    1.94    0.09
  -6  11   4    1.74    0.09
  -6  11   4    1.82    0.06
  -5  11   4    0.36    0.03
  -5  11   4    0.33    0.04
  -4  11   4    0.10    0.03
  -4  11   4    0.10    0.02
  -3  11   4    0.32    0.04
  -3  11   4    0.27    0.03
  -2  11   4    3.51    0.14
  -2  11   4    3.72    0.11
   1 -11  -4    3.98    0.13
  -1  11   4    4.37    0.11
  -1  11   4    4.30    0.16
  -1  11   4    4.29    0.12
   0 -11  -4    0.04    0.02
   0 -11  -4   -0.04    0.03
   0  11   4   -0.01    0.02
   0  11   4    0.00    0.02
   0  11   4    0.03    0.02
  -1 -11  -4    5.26    0.14
  -1 -11  -4    5.33    0.16
   1  11   4    5.09    0.18
   1  11   4    5.20    0.13
  -2 -11  -4    1.69    0.09
  -2 -11  -4    1.63    0.07
   2  11   4    1.71    0.06
   2  11   4    1.65    0.07
  -3 -11  -4    0.77    0.06
  -3 -11  -4    0.73    0.05
   3  11   4    0.74    0.05
   3  11   4    0.80    0.04
  -4 -11  -4    0.08    0.04
  -4 -11  -4    0.07    0.03
   4  11   4    0.06    0.03
   4  11   4    0.09    0.02
  -5 -11  -4    0.04    0.05
  -5 -11  -4    0.02    0.03
   5  11   4    0.02    0.02
  -8  12   4    0.03    0.01
  -8  12   4    0.01    0.01
  -7  12   4    1.82    0.06
  -6  12   4    1.43    0.05
  -5  12   4    1.32    0.05
  -4  12   4    0.83    0.04
  -3  12   4    0.38    0.05
  -3  12   4    0.29    0.03
  -2  12   4    0.69    0.04
  -2  12   4    0.63    0.06
  -1  12   4    1.45    0.08
  -1  12   4    1.32    0.05
  -1  12   4    1.49    0.06
   0 -12  -4    0.17    0.02
   0  12   4    0.16    0.03
   0  12   4    0.15    0.02
   0  12   4    0.21    0.02
  -1 -12  -4    0.59    0.04
  -1 -12  -4    0.54    0.04
   1  12   4    0.53    0.04
  -2 -12  -4    0.70    0.04
  -2 -12  -4    0.74    0.07
   2  12   4    0.77    0.04
  -3 -12  -4    1.16    0.06
  -3 -12  -4    1.27    0.09
   3  12   4    1.16    0.06
   3  12   4    1.29    0.05
  -4 -12  -4    0.69    0.05
  -4 -12  -4    0.60    0.07
   4  12   4    0.68    0.05
  -9  13   4    0.50    0.03
  -8  13   4    0.01    0.01
  -7  13   4    0.02    0.02
  -6  13   4    0.84    0.04
  -5  13   4    0.35    0.03
  -4  13   4    0.17    0.02
  -3  13   4   -0.02    0.02
  -2  13   4   -0.02    0.02
  -1  13   4    0.22    0.03
  -1  13   4    0.28    0.03
   0  13   4    0.60    0.04
  -1 -13  -4    0.51    0.04
  -1 -13  -4    0.45    0.04
   1  13   4    0.40    0.03
  -2 -13  -4    0.26    0.03
   2  13   4    0.30    0.03
  -3 -13  -4    0.52    0.05
   3  13   4    0.57    0.04
   3  13   4    0.51    0.05
  -9  14   4    0.30    0.03
  -8  14   4    0.22    0.02
  -7  14   4    0.02    0.02
  -6  14   4    0.04    0.02
  -5  14   4    0.60    0.04
  -4  14   4    0.72    0.05
  -3  14   4   -0.01    0.02
  -2  14   4    0.31    0.03
  -2  14   4    0.19    0.03
  -1  14   4    0.40    0.04
  -1  14   4    0.42    0.03
  -1  14   4    0.39    0.03
   0  14   4    0.13    0.03
  -1 -14  -4    0.83    0.04
   1  14   4    0.82    0.05
  -2 -14  -4    0.04    0.03
  -2 -14  -4   -0.01    0.02
   2  14   4    0.04    0.02
  -8  15   4    0.22    0.03
  -7  15   4    0.35    0.03
  -6  15   4   -0.02    0.02
  -5  15   4    1.38    0.06
  -4  15   4    0.81    0.05
  -3  15   4    0.03    0.03
  -2  15   4    0.37    0.03
  -2  15   4    0.39    0.04
  -2  15   4    0.39    0.03
  -1  15   4    0.25    0.03
  -1  15   4    0.28    0.04
   0  15   4    1.13    0.06
   1  15   4    0.91    0.05
  -7  16   4    0.09    0.03
  -6  16   4    0.16    0.03
  -5  16   4    0.16    0.03
  -4  16   4    0.77    0.05
  -3  16   4    0.50    0.05
  -2  16   4    0.69    0.05
  -2  16   4    0.70    0.05
  -2  16   4    0.70    0.05
  -1  16   4   -0.02    0.02
  -2  17  -5    0.28    0.04
  -2  17  -5    0.27    0.03
  -3  17  -5    0.00    0.02
  -3  17  -5   -0.01    0.03
  -4  17  -5    0.11    0.03
   1  16  -5    0.03    0.02
   0  16  -5    0.00    0.02
  -1  16  -5    0.01    0.02
  -2  16  -5    0.27    0.04
  -2  16  -5    0.20    0.03
  -3  16  -5    0.12    0.03
  -4  16  -5    0.88    0.06
  -5  16  -5    0.14    0.03
  -6  16  -5   -0.02    0.02
   2  15  -5    0.53    0.04
  -2 -15   5    0.55    0.04
   1  15  -5    0.14    0.02
  -1 -15   5    0.08    0.02
   0  15  -5    0.09    0.02
  -1  15  -5    0.33    0.04
  -1  15  -5    0.28    0.03
  -2  15  -5    0.33    0.04
  -2  15  -5    0.26    0.03
  -3  15  -5    0.44    0.04
  -4  15  -5    0.30    0.04
  -5  15  -5    0.15    0.03
  -6  15  -5    0.68    0.05
  -7  15  -5    0.25    0.03
  -8  15  -5    0.03    0.02
   4  14  -5    0.29    0.05
  -4 -14   5    0.25    0.04
   3  14  -5    0.20    0.03
   3  14  -5    0.16    0.04
  -3 -14   5    0.14    0.03
   2  14  -5    0.72    0.04
  -2 -14   5    0.69    0.05
   1  14  -5    0.67    0.04
  -1 -14   5    0.65    0.04
   0  14  -5    0.55    0.04
   0 -14   5    0.53    0.03
  -1  14  -5    0.00    0.02
  -1  14  -5   -0.01    0.02
  -2  14  -5    0.18    0.03
  -2  14  -5    0.20    0.02
  -3  14  -5    0.00    0.02
  -4  14  -5    1.10    0.06
  -5  14  -5    0.38    0.04
  -6  14  -5    0.02    0.02
  -7  14  -5    0.19    0.03
  -8  14  -5    0.11    0.02
   5  13  -5    0.30    0.04
  -5 -13   5    0.41    0.05
   4  13  -5    0.59    0.05
  -4 -13   5    0.44    0.04
   3  13  -5    0.08    0.02
   3  13  -5    0.06    0.03
  -3 -13   5    0.07    0.03
   2  13  -5    0.17    0.02
   2  13  -5    0.13    0.03
  -2 -13   5    0.12    0.03
   1  13  -5    2.28    0.07
  -1 -13   5    2.25    0.08
   0  13  -5    0.48    0.03
   0 -13   5    0.52    0.03
  -1  13  -5    0.03    0.02
  -1  13  -5    0.01    0.02
  -1  13  -5    0.04    0.02
   1 -13   5    0.04    0.03
  -2  13  -5    0.21    0.02
  -2  13  -5    0.26    0.04
  -2  13  -5    0.16    0.03
   2 -13   5    0.17    0.03
  -3  13  -5    1.36    0.06
  -4  13  -5    1.77    0.07
  -5  13  -5    0.30    0.03
  -6  13  -5    0.01    0.02
  -7  13  -5    0.57    0.04
  -8  13  -5    0.04    0.02
  -9  13  -5    0.02    0.02
   6  12  -5    0.02    0.02
  -6 -12   5   -0.01    0.02
  -6 -12   5    0.01    0.03
   5  12  -5    1.67    0.08
  -5 -12   5    1.56    0.07
  -5 -12   5    1.69    0.07
   4  12  -5    0.73    0.04
   4  12  -5    0.62    0.05
  -4 -12   5    0.61    0.05
   3  12  -5    0.99    0.06
   3  12  -5    1.04    0.04
  -3 -12   5    0.96    0.05
   2  12  -5   -0.03    0.02
   2  12  -5    0.00    0.02
  -2 -12   5   -0.02    0.02
   1  12  -5    0.21    0.02
  -1 -12   5    0.17    0.03
   0  12  -5    4.07    0.10
   0  12  -5    4.19    0.12
   0 -12   5    3.89    0.11
  -1  12  -5    0.34    0.04
  -1  12  -5    0.39    0.04
  -1  12  -5    0.36    0.03
   1 -12   5    0.40    0.02
   1 -12   5    0.36    0.04
  -2  12  -5    0.11    0.02
  -2  12  -5    0.09    0.03
  -2  12  -5    0.06    0.01
   2 -12   5    0.06    0.03
  -3  12  -5    0.41    0.05
  -3  12  -5    0.41    0.03
   3 -12   5    0.35    0.04
  -4  12  -5    2.69    0.09
  -4  12  -5    2.65    0.12
   4 -12   5    2.58    0.11
  -5  12  -5    0.99    0.05
  -6  12  -5    0.02    0.02
  -7  12  -5    0.02    0.02
  -8  12  -5    0.16    0.03
  -9  12  -5    0.10    0.02
 -10  12  -5    0.10    0.02
   6  11  -5    0.41    0.04
  -6 -11   5    0.40    0.04
  -6 -11   5    0.41    0.04
   5  11  -5    0.02    0.02
  -5 -11   5    0.00    0.02
  -5 -11   5    0.00    0.03
   4  11  -5    0.42    0.03
   4  11  -5    0.42    0.04
  -4 -11   5    0.51    0.04
  -4 -11   5    0.44    0.04
   3  11  -5    1.39    0.07
   3  11  -5    1.43    0.05
  -3 -11   5    1.47    0.05
  -3 -11   5    1.39    0.06
   2  11  -5    1.09    0.06
   2  11  -5    1.17    0.04
  -2 -11   5    1.17    0.05
   1  11  -5    0.02    0.01
  -1 -11   5    0.03    0.02
   0  11  -5    0.64    0.03
   0  11  -5    0.69    0.05
   0  11  -5    0.64    0.04
   0 -11   5    0.73    0.05
   0 -11   5    0.68    0.04
  -1  11  -5    0.12    0.02
  -1  11  -5    0.09    0.02
  -1  11  -5    0.08    0.03
   1 -11   5    0.10    0.02
   1 -11   5    0.10    0.02
  -2  11  -5    0.46    0.05
  -2  11  -5    0.43    0.04
  -2  11  -5    0.38    0.03
   2 -11   5    0.47    0.04
  -3  11  -5    0.01    0.02
  -3  11  -5    0.02    0.02
   3 -11   5    0.01    0.02
  -4  11  -5    3.31    0.10
   4 -11   5    3.04    0.12
  -5  11  -5    2.62    0.08
   5 -11   5    2.55    0.11
  -6  11  -5    0.07    0.02
  -7  11  -5    0.02    0.02
  -8  11  -5    0.01    0.02
  -9  11  -5    0.36    0.03
 -10  11  -5    0.00    0.02
   7  10  -5    0.03    0.02
  -7 -10   5   -0.01    0.02
   6  10  -5    0.82    0.05
  -6 -10   5    0.97    0.05
  -6 -10   5    0.90    0.06
   5  10  -5    0.87    0.05
  -5 -10   5    0.80    0.05
  -5 -10   5    0.85    0.05
   4  10  -5    0.57    0.05
   4  10  -5    0.62    0.03
  -4 -10   5    0.63    0.04
  -4 -10   5    0.64    0.05
   3  10  -5    3.35    0.09
   3  10  -5    3.55    0.11
  -3 -10   5    3.38    0.11
  -3 -10   5    3.54    0.10
   2  10  -5    2.35    0.09
   2  10  -5    2.15    0.06
  -2 -10   5    2.14    0.08
  -2 -10   5    2.23    0.06
   1  10  -5    0.37    0.04
   1  10  -5    0.31    0.02
  -1 -10   5    0.29    0.03
   0  10  -5    0.59    0.04
   0  10  -5    0.62    0.03
   0  10  -5    0.57    0.05
   0 -10   5    0.57    0.04
   0 -10   5    0.62    0.03
  -1  10  -5    2.91    0.09
  -1  10  -5    2.81    0.11
  -1  10  -5    2.90    0.07
   1 -10   5    2.69    0.10
   1 -10   5    2.92    0.08
  -2  10  -5    1.60    0.06
  -2  10  -5    1.67    0.05
   2 -10   5    1.63    0.07
  -3  10  -5   -0.01    0.01
   3 -10   5    0.02    0.02
  -4  10  -5    1.13    0.05
   4 -10   5    1.00    0.06
  -5  10  -5    1.41    0.05
   5 -10   5    1.40    0.07
  -6  10  -5    2.77    0.08
   6 -10   5    2.61    0.11
  -7  10  -5    1.01    0.05
  -8  10  -5    0.14    0.02
  -9  10  -5    0.04    0.02
 -10  10  -5    0.04    0.02
  -8  -9   5    0.02    0.02
   7   9  -5    0.73    0.04
  -7  -9   5    0.68    0.05
   6   9  -5    0.30    0.03
  -6  -9   5    0.32    0.03
   5   9  -5    0.19    0.03
  -5  -9   5    0.14    0.03
  -5  -9   5    0.13    0.02
   4   9  -5    0.09    0.02
   4   9  -5    0.16    0.02
  -4  -9   5    0.12    0.03
  -4  -9   5    0.15    0.02
   3   9  -5    1.90    0.08
   3   9  -5    1.88    0.06
  -3  -9   5    1.96    0.07
  -3  -9   5    2.05    0.06
   2   9  -5    6.61    0.18
   2   9  -5    6.72    0.15
  -2  -9   5    6.71    0.17
  -2  -9   5    6.58    0.16
   1   9  -5    2.60    0.07
   1   9  -5    3.00    0.09
   1   9  -5    2.67    0.08
   1   9  -5    2.69    0.10
  -1  -9   5    2.73    0.08
  -1  -9   5    2.77    0.07
  -1  -9   5    2.70    0.10
  -1  -9   5    2.64    0.10
   0   9  -5    0.20    0.02
   0   9  -5    0.31    0.03
   0   9  -5    0.24    0.02
   0  -9   5    0.22    0.03
   0  -9   5    0.21    0.03
   0  -9   5    0.20    0.02
  -1   9  -5    2.78    0.07
  -1   9  -5    2.67    0.08
   1  -9   5    2.83    0.09
   1  -9   5    2.87    0.10
   1  -9   5    2.82    0.08
  -2   9  -5    2.00    0.06
  -2   9  -5    1.95    0.05
   2  -9   5    2.01    0.08
  -3   9  -5    0.92    0.04
   3  -9   5    0.80    0.05
  -4   9  -5    0.85    0.04
   4  -9   5    0.80    0.05
  -5   9  -5    0.95    0.04
   5  -9   5    0.94    0.06
  -6   9  -5    0.53    0.03
   6  -9   5    0.49    0.05
  -7   9  -5    1.68    0.06
   7  -9   5    1.61    0.08
  -8   9  -5    0.39    0.03
  -9   9  -5    0.02    0.02
 -10   9  -5    0.08    0.02
   8   8  -5    0.01    0.04
  -8  -8   5    0.08    0.02
  -8  -8   5    0.05    0.03
   7   8  -5    0.48    0.06
   7   8  -5    0.45    0.03
  -7  -8   5    0.46    0.05
  -7  -8   5    0.41    0.04
   6   8  -5    1.37    0.06
   6   8  -5    1.42    0.08
  -6  -8   5    1.45    0.07
  -6  -8   5    1.32    0.06
   5   8  -5    1.07    0.05
   5   8  -5    1.09    0.07
  -5  -8   5    1.17    0.06
  -5  -8   5    1.08    0.05
   4   8  -5    1.43    0.04
   4   8  -5    1.45    0.06
  -4  -8   5    1.55    0.06
  -4  -8   5    1.50    0.06
   3   8  -5    8.32    0.22
   3   8  -5    8.32    0.18
  -3  -8   5    8.38    0.21
  -3  -8   5    8.43    0.19
  -3  -8   5    8.25    0.24
   2   8  -5    3.00    0.10
   2   8  -5    2.91    0.07
  -2  -8   5    2.96    0.09
  -2  -8   5    2.91    0.10
  -2  -8   5    3.01    0.08
   1   8  -5    7.15    0.19
   1   8  -5    7.37    0.22
   1   8  -5    7.06    0.16
  -1  -8   5    7.11    0.18
  -1  -8   5    6.96    0.20
  -1  -8   5    7.27    0.16
  -1  -8   5    7.02    0.21
   0   8  -5   30.36    0.63
   0   8  -5   30.51    0.70
   0  -8   5   30.10    0.82
   0  -8   5   29.78    0.78
   0  -8   5   30.09    0.69
  -1   8  -5    1.62    0.04
  -1   8  -5    1.55    0.05
   1  -8   5    1.59    0.05
   1  -8   5    1.62    0.07
   1  -8   5    1.52    0.06
  -2   8  -5   10.62    0.25
   2  -8   5   11.33    0.25
   2  -8   5   10.96    0.29
   2  -8   5   10.87    0.32
  -3   8  -5    1.01    0.04
   3  -8   5    0.93    0.04
   3  -8   5    0.92    0.05
   3  -8   5    0.97    0.04
  -4   8  -5    0.26    0.02
   4  -8   5    0.27    0.03
   4  -8   5    0.24    0.03
  -5   8  -5    0.09    0.02
   5  -8   5    0.11    0.02
   5  -8   5    0.11    0.02
  -6   8  -5    0.18    0.02
   6  -8   5    0.18    0.03
   6  -8   5    0.18    0.03
  -7   8  -5    0.88    0.04
   7  -8   5    0.84    0.05
   7  -8   5    0.76    0.05
  -8   8  -5    0.64    0.04
   8  -8   5    0.68    0.05
  -9   8  -5    0.03    0.02
 -10   8  -5   -0.01    0.02
 -11   8  -5    0.10    0.03
   9   7  -5    0.35    0.06
   9   7  -5    0.39    0.06
  -9  -7   5    0.47    0.05
  -9  -7   5    0.39    0.04
  -9  -7   5    0.49    0.06
   8   7  -5    0.24    0.05
   8   7  -5    0.12    0.05
  -8  -7   5    0.24    0.03
  -8  -7   5    0.27    0.04
  -8  -7   5    0.29    0.04
   7   7  -5    0.04    0.02
   7   7  -5    0.03    0.04
   7   7  -5    0.05    0.03
  -7  -7   5    0.01    0.02
  -7  -7   5    0.02    0.03
  -7  -7   5    0.01    0.02
   6   7  -5    3.18    0.11
   6   7  -5    3.04    0.09
   6   7  -5    3.21    0.11
  -6  -7   5    3.05    0.09
  -6  -7   5    3.11    0.11
  -6  -7   5    3.22    0.11
   5   7  -5    6.14    0.18
   5   7  -5    6.19    0.17
   5   7  -5    6.21    0.17
  -5  -7   5    6.29    0.17
  -5  -7   5    6.13    0.15
  -5  -7   5    6.56    0.17
   4   7  -5    7.70    0.20
   4   7  -5    7.25    0.20
   4   7  -5    7.69    0.17
  -4  -7   5    7.84    0.20
  -4  -7   5    7.66    0.20
  -4  -7   5    7.66    0.18
   3   7  -5    1.28    0.04
   3   7  -5    1.29    0.06
   3   7  -5    1.27    0.05
  -3  -7   5    1.24    0.05
  -3  -7   5    1.23    0.06
  -3  -7   5    1.24    0.05
   2   7  -5    1.14    0.05
   2   7  -5    1.22    0.05
   2   7  -5    1.10    0.04
  -2  -7   5    1.13    0.05
  -2  -7   5    1.17    0.04
  -2  -7   5    1.14    0.05
  -2  -7   5    1.19    0.05
   1   7  -5   21.82    0.47
   1   7  -5   22.97    0.53
  -1  -7   5   22.78    0.47
  -1  -7   5   21.58    0.59
  -1  -7   5   22.85    0.61
  -1  -7   5   22.94    0.52
   0   7  -5    3.48    0.08
   0   7  -5    3.47    0.10
   0  -7   5    3.48    0.11
   0  -7   5    3.52    0.11
   0  -7   5    3.50    0.09
  -1   7  -5    0.34    0.02
   1  -7   5    0.36    0.02
   1  -7   5    0.38    0.03
   1  -7   5    0.35    0.03
  -2   7  -5    0.87    0.04
   2  -7   5    0.88    0.04
   2  -7   5    0.84    0.05
   2  -7   5    0.88    0.03
  -3   7  -5    0.51    0.03
   3  -7   5    0.44    0.03
   3  -7   5    0.51    0.04
  -4   7  -5    0.92    0.04
   4  -7   5    0.99    0.05
   4  -7   5    0.94    0.03
   4  -7   5    0.83    0.05
  -5   7  -5    1.94    0.06
   5  -7   5    1.88    0.08
   5  -7   5    1.93    0.08
  -6   7  -5    0.02    0.01
   6  -7   5    0.03    0.02
   6  -7   5    0.03    0.02
  -7   7  -5    2.29    0.07
   7  -7   5    2.26    0.09
   7  -7   5    2.16    0.09
  -8   7  -5    1.81    0.07
   8  -7   5    1.61    0.08
   8  -7   5    1.78    0.08
  -9   7  -5    0.00    0.02
 -10   7  -5    0.00    0.02
 -11   7  -5    0.25    0.03
   9   6  -5    0.08    0.05
   9   6  -5    0.10    0.04
  -9  -6   5    0.09    0.03
  -9  -6   5    0.04    0.02
  -9  -6   5    0.14    0.04
  -9  -6   5    0.15    0.03
   8   6  -5    1.52    0.09
   8   6  -5    1.58    0.08
  -8  -6   5    1.50    0.06
  -8  -6   5    1.65    0.08
  -8  -6   5    1.65    0.07
  -8  -6   5    1.58    0.08
   7   6  -5    0.01    0.01
   7   6  -5   -0.03    0.04
   7   6  -5    0.01    0.03
  -7  -6   5   -0.02    0.02
  -7  -6   5    0.01    0.02
  -7  -6   5    0.00    0.02
  -7  -6   5    0.00    0.02
   6   6  -5    0.41    0.05
   6   6  -5    0.38    0.03
   6   6  -5    0.38    0.04
  -6  -6   5    0.44    0.03
  -6  -6   5    0.41    0.04
  -6  -6   5    0.40    0.04
  -6  -6   5    0.46    0.04
   5   6  -5    0.53    0.04
   5   6  -5    0.48    0.05
   5   6  -5    0.51    0.04
  -5  -6   5    0.57    0.04
  -5  -6   5    0.60    0.04
  -5  -6   5    0.58    0.04
  -5  -6   5    0.52    0.03
   4   6  -5   11.35    0.28
   4   6  -5   10.71    0.27
   4   6  -5   11.05    0.28
  -4  -6   5   11.18    0.25
  -4  -6   5   11.06    0.27
  -4  -6   5   11.33    0.27
  -4  -6   5   11.22    0.27
  -4  -6   5   11.23    0.27
   3   6  -5    0.21    0.01
   3   6  -5    0.21    0.03
   3   6  -5    0.21    0.02
   3   6  -5    0.21    0.02
   3   6  -5    0.16    0.02
  -3  -6   5    0.19    0.02
  -3  -6   5    0.23    0.02
  -3  -6   5    0.20    0.02
  -3  -6   5    0.16    0.02
  -3  -6   5    0.18    0.02
   2   6  -5    0.26    0.02
   2   6  -5    0.22    0.02
   2   6  -5    0.22    0.02
  -2  -6   5    0.23    0.02
  -2  -6   5    0.24    0.02
  -2  -6   5    0.29    0.02
  -2  -6   5    0.23    0.02
   1   6  -5    8.16    0.20
   1   6  -5    7.87    0.17
  -1  -6   5    8.07    0.22
  -1  -6   5    7.94    0.18
  -1  -6   5    8.21    0.23
  -1  -6   5    7.98    0.19
   0   6  -5   16.17    0.38
   0   6  -5   15.58    0.33
   0  -6   5   15.82    0.37
   0  -6   5   16.22    0.42
   0  -6   5   15.83    0.44
   1  -6   5    0.94    0.04
   1  -6   5    0.96    0.03
   1  -6   5    0.99    0.04
   2  -6   5    0.00    0.01
   2  -6   5    0.01    0.01
   2  -6   5   -0.01    0.01
  -3   6  -5    3.90    0.10
   3  -6   5    3.96    0.13
   3  -6   5    4.14    0.11
  -4   6  -5    2.05    0.06
   4  -6   5    2.21    0.06
   4  -6   5    2.18    0.08
   4  -6   5    2.18    0.08
  -5   6  -5    1.01    0.04
   5  -6   5    0.99    0.05
   5  -6   5    1.00    0.05
  -6   6  -5    3.20    0.09
   6  -6   5    3.25    0.12
   6  -6   5    3.30    0.12
  -7   6  -5    1.34    0.05
   7  -6   5    1.22    0.07
   7  -6   5    1.24    0.07
  -8   6  -5    2.35    0.08
   8  -6   5    2.23    0.10
   8  -6   5    2.25    0.10
  -9   6  -5    0.75    0.04
 -10   6  -5   -0.02    0.02
 -11   6  -5   -0.01    0.02
  10   5  -5    0.00    0.04
  10   5  -5    0.01    0.05
 -10  -5   5   -0.03    0.02
 -10  -5   5    0.03    0.03
 -10  -5   5    0.00    0.03
 -10  -5   5    0.00    0.03
   9   5  -5    1.12    0.09
   9   5  -5    1.11    0.07
  -9  -5   5    1.04    0.05
  -9  -5   5    1.20    0.06
  -9  -5   5    1.03    0.07
  -9  -5   5    1.05    0.07
   8   5  -5    1.73    0.09
   8   5  -5    1.73    0.09
  -8  -5   5    1.68    0.07
  -8  -5   5    1.88    0.08
  -8  -5   5    1.74    0.06
  -8  -5   5    1.83    0.08
   7   5  -5    1.15    0.07
   7   5  -5    1.13    0.07
  -7  -5   5    1.23    0.05
  -7  -5   5    1.17    0.06
  -7  -5   5    1.09    0.06
  -7  -5   5    1.27    0.06
   6   5  -5    2.49    0.07
   6   5  -5    2.36    0.10
   6   5  -5    2.38    0.09
  -6  -5   5    2.55    0.08
  -6  -5   5    2.48    0.07
  -6  -5   5    2.54    0.09
  -6  -5   5    2.46    0.09
   5   5  -5    0.27    0.04
   5   5  -5    0.29    0.02
   5   5  -5    0.27    0.03
  -5  -5   5    0.35    0.03
  -5  -5   5    0.26    0.03
  -5  -5   5    0.28    0.03
  -5  -5   5    0.30    0.03
   4   5  -5    5.79    0.15
   4   5  -5    5.90    0.16
   4   5  -5    5.84    0.16
  -4  -5   5    5.88    0.16
  -4  -5   5    6.10    0.14
  -4  -5   5    5.85    0.15
  -4  -5   5    5.99    0.16
   3   5  -5    5.14    0.14
   3   5  -5    5.35    0.14
   3   5  -5    5.03    0.13
   3   5  -5    5.02    0.11
  -3  -5   5    5.33    0.12
  -3  -5   5    5.18    0.13
  -3  -5   5    5.21    0.15
  -3  -5   5    5.05    0.13
   2   5  -5    1.08    0.03
   2   5  -5    1.16    0.05
   2   5  -5    1.11    0.04
  -2  -5   5    1.16    0.05
  -2  -5   5    1.22    0.04
  -2  -5   5    1.19    0.04
  -2  -5   5    1.22    0.04
   1   5  -5    0.08    0.01
   1   5  -5    0.09    0.02
   1   5  -5    0.08    0.01
  -1  -5   5    0.10    0.01
  -1  -5   5    0.09    0.01
  -1  -5   5    0.11    0.02
  -1  -5   5    0.06    0.01
   0   5  -5    9.37    0.23
   0  -5   5    9.40    0.26
   0  -5   5    9.37    0.25
   0  -5   5    9.31    0.22
   1  -5   5    1.52    0.06
   1  -5   5    1.43    0.04
   1  -5   5    1.47    0.05
   2  -5   5   15.57    0.43
   2  -5   5   15.58    0.41
   2  -5   5   15.76    0.36
   3  -5   5   19.39    0.55
   3  -5   5   20.62    0.51
  -4   5  -5    3.66    0.10
  -4   5  -5    3.67    0.10
   4  -5   5    4.19    0.11
   4  -5   5    3.93    0.13
   4  -5   5    3.85    0.12
  -5   5  -5    4.62    0.12
  -5   5  -5    4.45    0.12
   5  -5   5    4.47    0.14
   5  -5   5    4.53    0.15
   5  -5   5    4.79    0.12
  -6   5  -5    0.06    0.01
  -6   5  -5    0.06    0.02
   6  -5   5    0.03    0.02
   6  -5   5    0.05    0.02
  -7   5  -5    1.25    0.05
  -7   5  -5    1.29    0.06
   7  -5   5    1.23    0.07
   7  -5   5    1.12    0.06
  -8   5  -5    0.53    0.04
  -8   5  -5    0.52    0.04
   8  -5   5    0.53    0.05
  -9   5  -5    0.81    0.05
  -9   5  -5    0.79    0.06
 -10   5  -5    0.50    0.05
 -10   5  -5    0.50    0.04
 -11   5  -5    0.03    0.04
 -11   5  -5    0.02    0.02
  10   4  -5    0.03    0.04
  10   4  -5    0.00    0.05
 -10  -4   5   -0.02    0.02
 -10  -4   5   -0.02    0.03
 -10  -4   5   -0.01    0.03
   9   4  -5    0.61    0.06
   9   4  -5    0.47    0.06
  -9  -4   5    0.56    0.04
  -9  -4   5    0.60    0.05
  -9  -4   5    0.50    0.05
   8   4  -5    2.25    0.10
   8   4  -5    2.29    0.10
  -8  -4   5    2.25    0.09
  -8  -4   5    2.24    0.07
  -8  -4   5    2.35    0.09
  -8  -4   5    2.16    0.08
   7   4  -5    0.56    0.05
   7   4  -5    0.54    0.06
  -7  -4   5    0.57    0.04
  -7  -4   5    0.63    0.03
  -7  -4   5    0.54    0.05
  -7  -4   5    0.57    0.05
   6   4  -5    1.55    0.08
   6   4  -5    1.58    0.04
   6   4  -5    1.50    0.07
  -6  -4   5    1.47    0.06
  -6  -4   5    1.40    0.06
  -6  -4   5    1.44    0.05
  -6  -4   5    1.45    0.07
   5   4  -5    0.75    0.05
   5   4  -5    0.76    0.03
   5   4  -5    0.71    0.05
  -5  -4   5    0.74    0.04
  -5  -4   5    0.77    0.04
  -5  -4   5    0.78    0.04
  -5  -4   5    0.79    0.03
   4   4  -5    0.06    0.01
   4   4  -5    0.04    0.02
   4   4  -5    0.04    0.02
  -4  -4   5    0.04    0.01
  -4  -4   5    0.06    0.01
  -4  -4   5    0.06    0.02
  -4  -4   5    0.05    0.01
   3   4  -5    2.76    0.08
   3   4  -5    2.71    0.08
  -3  -4   5    2.80    0.08
  -3  -4   5    2.83    0.08
  -3  -4   5    2.83    0.09
  -3  -4   5    2.74    0.07
   2   4  -5    3.38    0.09
   2   4  -5    3.06    0.09
  -2  -4   5    3.16    0.08
  -2  -4   5    3.07    0.08
  -2  -4   5    3.11    0.10
  -2  -4   5    3.11    0.09
   1   4  -5    3.65    0.10
   1   4  -5    3.66    0.10
  -1  -4   5    3.70    0.09
  -1  -4   5    3.73    0.11
  -1  -4   5    3.66    0.11
   0   4  -5    4.49    0.12
   0   4  -5    4.45    0.12
   0  -4   5    4.60    0.11
   0  -4   5    4.58    0.13
   0  -4   5    4.79    0.14
   1  -4   5   32.76    0.83
   1  -4   5   31.43    0.73
   1  -4   5   32.86    0.87
   2  -4   5   45.79    1.23
   2  -4   5   46.47    1.16
   2  -4   5   44.86    1.03
   3  -4   5   41.83    1.16
   3  -4   5   43.96    1.09
  -4   4  -5   15.42    0.35
  -4   4  -5   15.41    0.37
   4  -4   5   15.53    0.42
   4  -4   5   15.59    0.44
   4  -4   5   16.19    0.40
  -5   4  -5    0.32    0.02
  -5   4  -5    0.35    0.03
  -5   4  -5    0.35    0.03
  -5   4  -5    0.34    0.03
   5  -4   5    0.32    0.03
   5  -4   5    0.35    0.02
   5  -4   5    0.34    0.03
  -6   4  -5    0.26    0.02
  -6   4  -5    0.28    0.03
  -6   4  -5    0.25    0.03
   6  -4   5    0.23    0.03
   6  -4   5    0.29    0.03
  -7   4  -5    3.63    0.11
  -7   4  -5    3.50    0.10
  -7   4  -5    3.41    0.11
   7  -4   5    3.60    0.13
   7  -4   5    3.34    0.12
  -8   4  -5    0.00    0.02
  -8   4  -5    0.02    0.03
  -8   4  -5    0.01    0.02
  -9   4  -5    0.18    0.03
  -9   4  -5    0.23    0.04
  -9   4  -5    0.18    0.04
 -10   4  -5    0.82    0.05
 -11   4  -5    0.34    0.04
 -11   4  -5    0.36    0.05
  11   3  -5    0.98    0.08
  11   3  -5    0.81    0.08
 -11  -3   5    0.96    0.08
 -11  -3   5    1.04    0.06
 -11  -3   5    0.93    0.07
  10   3  -5    0.39    0.06
  10   3  -5    0.38    0.05
 -10  -3   5    0.35    0.04
 -10  -3   5    0.42    0.05
 -10  -3   5    0.40    0.05
   9   3  -5    0.11    0.02
   9   3  -5    0.13    0.04
   9   3  -5    0.06    0.04
  -9  -3   5    0.07    0.03
  -9  -3   5    0.11    0.03
  -9  -3   5    0.08    0.03
   8   3  -5    4.60    0.15
   8   3  -5    4.64    0.15
  -8  -3   5    4.48    0.14
  -8  -3   5    4.34    0.13
  -8  -3   5    4.50    0.14
   7   3  -5    4.39    0.14
   7   3  -5    4.38    0.14
  -7  -3   5    4.44    0.14
  -7  -3   5    4.65    0.14
  -7  -3   5    4.57    0.12
   6   3  -5    3.58    0.12
   6   3  -5    3.47    0.12
  -6  -3   5    3.46    0.11
  -6  -3   5    3.60    0.10
  -6  -3   5    3.61    0.11
  -6  -3   5    3.63    0.09
   5   3  -5    0.39    0.04
   5   3  -5    0.44    0.02
   5   3  -5    0.35    0.03
  -5  -3   5    0.43    0.02
  -5  -3   5    0.35    0.03
  -5  -3   5    0.43    0.03
  -5  -3   5    0.40    0.03
   4   3  -5   11.46    0.27
   4   3  -5   11.32    0.26
   4   3  -5   10.87    0.27
  -4  -3   5   10.98    0.24
  -4  -3   5   10.65    0.27
   3   3  -5    6.22    0.16
   3   3  -5    6.14    0.16
   3   3  -5    6.22    0.17
  -3  -3   5    6.40    0.15
  -3  -3   5    6.33    0.17
  -3  -3   5    6.21    0.17
   2   3  -5    0.20    0.02
  -2  -3   5    0.30    0.02
  -2  -3   5    0.17    0.02
  -2  -3   5    0.23    0.02
   1   3  -5   10.49    0.25
  -1  -3   5   10.99    0.29
  -1  -3   5   10.59    0.28
  -1  -3   5   10.56    0.25
   0   3  -5    1.91    0.06
   0  -3   5    2.19    0.07
   0  -3   5    2.05    0.06
   0  -3   5    2.11    0.07
   1  -3   5   86.00    2.24
   1  -3   5   89.64    2.26
   1  -3   5   89.58    2.16
   1  -3   5   87.79    2.37
   2  -3   5   19.47    0.45
   2  -3   5   19.78    0.54
   2  -3   5   20.31    0.51
  -3   3  -5   18.06    0.43
  -3   3  -5   18.35    0.44
   3  -3   5   18.73    0.42
   3  -3   5   19.32    0.48
   3  -3   5   18.73    0.51
  -4   3  -5    0.10    0.02
  -4   3  -5    0.06    0.01
   4  -3   5    0.08    0.02
   4  -3   5    0.09    0.01
   4  -3   5    0.06    0.02
  -5   3  -5    1.15    0.04
  -5   3  -5    1.20    0.05
  -5   3  -5    1.15    0.04
  -5   3  -5    1.24    0.05
   5  -3   5    1.18    0.06
   5  -3   5    1.09    0.06
   5  -3   5    1.21    0.04
  -6   3  -5    0.53    0.04
  -6   3  -5    0.54    0.03
  -6   3  -5    0.53    0.04
   6  -3   5    0.52    0.04
   6  -3   5    0.51    0.03
   6  -3   5    0.47    0.04
  -7   3  -5    2.23    0.07
  -7   3  -5    2.05    0.08
  -7   3  -5    2.18    0.08
   7  -3   5    2.08    0.09
   7  -3   5    2.12    0.09
  -8   3  -5    0.65    0.05
  -8   3  -5    0.62    0.04
  -8   3  -5    0.74    0.06
  -9   3  -5   -0.02    0.03
  -9   3  -5    0.05    0.03
  -9   3  -5   -0.01    0.02
 -10   3  -5    0.54    0.06
 -10   3  -5    0.43    0.04
 -10   3  -5    0.45    0.05
 -11   3  -5    0.36    0.05
 -11   3  -5    0.43    0.06
 -11   3  -5    0.34    0.04
  11   2  -5    0.14    0.04
  11   2  -5    0.18    0.05
 -11  -2   5    0.12    0.04
 -11  -2   5    0.18    0.03
 -11  -2   5    0.15    0.04
  10   2  -5    0.42    0.06
  10   2  -5    0.55    0.07
 -10  -2   5    0.53    0.04
 -10  -2   5    0.49    0.05
 -10  -2   5    0.50    0.05
   9   2  -5    0.16    0.04
   9   2  -5    0.09    0.04
  -9  -2   5    0.14    0.03
  -9  -2   5    0.18    0.03
  -9  -2   5    0.12    0.03
   8   2  -5    0.26    0.04
   8   2  -5    0.19    0.04
  -8  -2   5    0.27    0.04
  -8  -2   5    0.29    0.03
  -8  -2   5    0.26    0.04
   7   2  -5    5.94    0.18
   7   2  -5    6.15    0.18
  -7  -2   5    6.00    0.17
  -7  -2   5    6.27    0.17
  -7  -2   5    6.09    0.15
   6   2  -5    1.00    0.06
   6   2  -5    1.07    0.06
  -6  -2   5    1.01    0.04
  -6  -2   5    1.08    0.05
  -6  -2   5    0.99    0.05
   5   2  -5    2.51    0.08
   5   2  -5    2.56    0.09
  -5  -2   5    2.34    0.08
   4   2  -5    5.61    0.15
   4   2  -5    5.43    0.15
   4   2  -5    5.52    0.13
   3   2  -5    0.16    0.01
   3   2  -5    0.17    0.01
   3   2  -5    0.15    0.02
   2   2  -5    2.90    0.08
  -2  -2   5    2.84    0.09
  -2  -2   5    3.08    0.09
   1   2  -5   14.72    0.35
  -1  -2   5   14.73    0.35
  -1  -2   5   15.46    0.41
  -1  -2   5   14.99    0.39
   0   2  -5   11.05    0.27
   0  -2   5   11.25    0.26
   0  -2   5   11.42    0.30
   0  -2   5   11.84    0.32
   1  -2   5   20.88    0.52
   1  -2   5   21.30    0.49
   1  -2   5   21.04    0.55
   1  -2   5   21.82    0.58
   2  -2   5   20.72    0.53
   2  -2   5   20.35    0.47
   2  -2   5   20.77    0.56
  -3   2  -5    3.09    0.09
   3  -2   5    3.07    0.10
   3  -2   5    3.15    0.08
   3  -2   5    3.10    0.09
  -4   2  -5    0.77    0.04
   4  -2   5    0.68    0.03
   4  -2   5    0.73    0.04
   4  -2   5    0.75    0.04
  -5   2  -5    0.15    0.02
  -5   2  -5    0.19    0.03
  -5   2  -5    0.13    0.02
   5  -2   5    0.15    0.02
   5  -2   5    0.16    0.02
   5  -2   5    0.12    0.02
  -6   2  -5    0.68    0.04
  -6   2  -5    0.70    0.04
  -6   2  -5    0.66    0.05
   6  -2   5    0.74    0.05
   6  -2   5    0.66    0.04
   6  -2   5    0.64    0.03
  -7   2  -5    1.22    0.06
  -7   2  -5    1.14    0.06
  -7   2  -5    1.12    0.05
   7  -2   5    1.08    0.06
   7  -2   5    0.98    0.06
   7  -2   5    1.10    0.04
  -8   2  -5    2.45    0.08
  -8   2  -5    2.46    0.10
  -8   2  -5    2.42    0.10
  -9   2  -5    2.46    0.09
  -9   2  -5    2.52    0.10
  -9   2  -5    2.59    0.10
 -10   2  -5    0.07    0.03
 -10   2  -5   -0.01    0.04
 -10   2  -5    0.02    0.03
  11   1  -5    0.01    0.04
  11   1  -5    0.08    0.05
 -11  -1   5   -0.02    0.02
 -11  -1   5    0.02    0.03
 -11  -1   5    0.01    0.03
  10   1  -5    0.05    0.03
  10   1  -5    0.01    0.04
 -10  -1   5    0.06    0.03
 -10  -1   5    0.02    0.03
 -10  -1   5    0.08    0.02
   9   1  -5    0.61    0.06
   9   1  -5    0.68    0.06
  -9  -1   5    0.57    0.04
  -9  -1   5    0.59    0.05
  -9  -1   5    0.66    0.06
   8   1  -5    0.24    0.04
   8   1  -5    0.36    0.05
  -8  -1   5    0.30    0.03
  -8  -1   5    0.32    0.04
  -8  -1   5    0.37    0.04
   7   1  -5    0.89    0.06
   7   1  -5    0.87    0.05
  -7  -1   5    0.83    0.05
  -7  -1   5    0.93    0.05
  -7  -1   5    0.85    0.04
   6   1  -5    3.46    0.11
   6   1  -5    3.35    0.11
  -6  -1   5    3.31    0.10
  -6  -1   5    3.35    0.10
   5   1  -5   23.48    0.54
   5   1  -5   23.03    0.54
  -5  -1   5   22.35    0.50
   4   1  -5    6.80    0.18
   4   1  -5    6.78    0.19
   4   1  -5    6.80    0.18
   4   1  -5    6.63    0.17
  -4  -1   5    6.80    0.18
  -4  -1   5    6.84    0.18
  -4  -1   5    6.55    0.18
   3   1  -5   12.13    0.29
   3   1  -5   12.45    0.28
  -3  -1   5   11.90    0.32
  -3  -1   5   12.12    0.33
   2   1  -5   10.10    0.24
  -2  -1   5    9.85    0.26
  -2  -1   5   10.23    0.28
   1   1  -5    8.14    0.20
  -1  -1   5    8.39    0.23
  -1  -1   5    8.34    0.22
   0   1  -5    0.19    0.02
   0  -1   5    0.33    0.02
   0  -1   5    0.29    0.02
   1  -1   5    0.01    0.01
   1  -1   5    0.00    0.01
   1  -1   5    0.05    0.01
   1  -1   5   -0.02    0.01
  -2   1  -5    2.71    0.08
   2  -1   5    2.57    0.07
   2  -1   5    2.77    0.08
   2  -1   5    2.70    0.09
  -3   1  -5    0.03    0.01
   3  -1   5    0.03    0.01
   3  -1   5    0.03    0.01
   3  -1   5    0.06    0.02
   3  -1   5    0.03    0.01
  -4   1  -5   14.13    0.35
  -4   1  -5   15.00    0.36
   4  -1   5   14.82    0.41
   4  -1   5   14.96    0.40
   4  -1   5   14.91    0.34
   4  -1   5   14.97    0.39
  -5   1  -5    4.00    0.11
  -5   1  -5    3.98    0.12
  -5   1  -5    3.86    0.11
   5  -1   5    4.01    0.12
   5  -1   5    3.86    0.13
   5  -1   5    3.75    0.13
  -6   1  -5    0.60    0.05
  -6   1  -5    0.48    0.03
  -6   1  -5    0.52    0.04
   6  -1   5    0.50    0.04
   6  -1   5    0.46    0.04
   6  -1   5    0.50    0.03
  -7   1  -5    1.63    0.07
  -7   1  -5    1.67    0.07
  -7   1  -5    1.74    0.08
   7  -1   5    1.74    0.06
   7  -1   5    1.68    0.08
  -8   1  -5    0.18    0.04
  -8   1  -5    0.24    0.04
  -8   1  -5    0.23    0.03
   8  -1   5    0.19    0.02
  -9   1  -5    0.77    0.05
  -9   1  -5    0.80    0.06
  -9   1  -5    0.83    0.07
 -10   1  -5    0.10    0.04
 -10   1  -5    0.10    0.03
 -10   1  -5    0.06    0.04
  11   0  -5    0.09    0.05
  11   0  -5    0.03    0.04
 -11   0   5    0.07    0.02
 -11   0   5    0.06    0.03
 -11   0   5    0.05    0.03
  10   0  -5    0.13    0.05
  10   0  -5    0.08    0.03
 -10   0   5    0.07    0.02
 -10   0   5    0.03    0.03
 -10   0   5    0.05    0.03
   9   0  -5    0.99    0.07
   9   0  -5    1.06    0.07
  -9   0   5    1.01    0.05
  -9   0   5    1.14    0.07
  -9   0   5    0.93    0.06
   8   0  -5    2.98    0.11
   8   0  -5    3.14    0.12
  -8   0   5    3.18    0.11
  -8   0   5    2.99    0.11
  -8   0   5    3.07    0.09
   7   0  -5    0.11    0.03
   7   0  -5    0.08    0.03
  -7   0   5    0.11    0.02
  -7   0   5    0.12    0.02
   6   0  -5    1.19    0.06
   6   0  -5    1.32    0.06
  -6   0   5    1.34    0.04
   5   0  -5    0.73    0.04
   5   0  -5    0.72    0.03
   5   0  -5    0.70    0.04
   4   0  -5   43.01    0.98
   4   0  -5   41.97    1.09
   4   0  -5   42.54    0.98
  -4   0   5   42.43    1.09
  -4   0   5   44.78    1.14
   3   0  -5   21.41    0.51
   3   0  -5   22.13    0.49
   3   0  -5   21.22    0.56
  -3   0   5   22.61    0.59
  -3   0   5   21.66    0.56
   2   0  -5    2.96    0.08
  -2   0   5    3.10    0.09
  -2   0   5    3.14    0.09
   1   0  -5   11.14    0.27
  -1   0   5   11.78    0.32
  -1   0   5   11.48    0.30
   0   0  -5    0.99    0.04
   0   0   5    0.98    0.04
   0   0   5    1.01    0.04
   0   0   5    1.02    0.03
   0   0   5    0.96    0.04
  -1   0  -5   21.87    0.53
  -1   0  -5   22.64    0.53
   1   0   5   22.98    0.52
   1   0   5   22.99    0.59
   1   0   5   23.70    0.57
   1   0   5   23.59    0.63
  -2   0  -5    2.87    0.09
  -2   0  -5    2.85    0.08
   2   0   5    2.82    0.08
   2   0   5    3.18    0.09
   2   0   5    2.97    0.10
  -3   0  -5    3.93    0.11
  -3   0  -5    3.94    0.10
  -3   0  -5    3.89    0.11
   3   0   5    3.99    0.12
   3   0   5    3.87    0.10
   3   0   5    3.93    0.12
   3   0   5    4.09    0.13
  -4   0  -5   14.00    0.30
  -4   0  -5   14.56    0.35
  -4   0  -5   13.69    0.34
   4   0   5   14.33    0.40
   4   0   5   14.63    0.38
   4   0   5   14.22    0.38
   4   0   5   14.35    0.33
  -5   0  -5    3.47    0.10
  -5   0  -5    3.55    0.11
  -5   0  -5    3.53    0.09
  -5   0  -5    3.49    0.11
   5   0   5    3.46    0.12
   5   0   5    3.56    0.11
   5   0   5    3.62    0.09
   5   0   5    3.58    0.12
  -6   0  -5    0.08    0.02
  -6   0  -5    0.09    0.01
  -6   0  -5    0.08    0.02
  -6   0  -5    0.07    0.03
   6   0   5    0.12    0.03
   6   0   5    0.12    0.02
   6   0   5    0.08    0.02
  -7   0  -5    0.06    0.02
  -7   0  -5    0.07    0.03
  -7   0  -5    0.14    0.03
   7   0   5    0.13    0.03
   7   0   5    0.07    0.02
  -8   0  -5    1.26    0.06
  -8   0  -5    1.20    0.07
  -8   0  -5    1.22    0.07
   8   0   5    1.19    0.05
  -9   0  -5    0.65    0.05
  -9   0  -5    0.67    0.06
  -9   0  -5    0.58    0.06
 -10   0  -5    0.18    0.04
 -10   0  -5    0.20    0.05
 -10   0  -5    0.19    0.04
  12  -1  -5    0.32    0.06
  12  -1  -5    0.30    0.06
 -12   1   5    0.31    0.05
 -12   1   5    0.29    0.04
 -12   1   5    0.38    0.05
  11  -1  -5   -0.01    0.04
  11  -1  -5   -0.03    0.03
 -11   1   5    0.00    0.03
 -11   1   5   -0.01    0.02
 -11   1   5    0.00    0.03
  10  -1  -5    0.01    0.03
  10  -1  -5   -0.01    0.04
 -10   1   5    0.03    0.02
 -10   1   5   -0.02    0.02
 -10   1   5    0.03    0.03
   9  -1  -5    0.35    0.05
   9  -1  -5    0.31    0.04
  -9   1   5    0.30    0.04
  -9   1   5    0.32    0.03
  -9   1   5    0.33    0.04
   8  -1  -5   10.39    0.28
   8  -1  -5   10.66    0.28
  -8   1   5   10.60    0.27
  -8   1   5   10.36    0.27
   7  -1  -5    3.14    0.10
   7  -1  -5    3.07    0.11
  -7   1   5    2.95    0.08
  -7   1   5    3.18    0.10
   6  -1  -5    0.28    0.03
   6  -1  -5    0.25    0.03
  -6   1   5    0.27    0.02
   5  -1  -5    1.41    0.06
   5  -1  -5    1.26    0.05
  -5   1   5    1.37    0.05
   4  -1  -5   13.51    0.36
   4  -1  -5   14.14    0.34
   4  -1  -5   14.08    0.34
  -4   1   5   14.16    0.38
   3  -1  -5   21.32    0.55
   3  -1  -5   21.01    0.50
  -3   1   5   22.04    0.58
  -3   1   5   21.65    0.55
   2  -1  -5    2.15    0.07
   2  -1  -5    2.09    0.06
   2  -1  -5    2.17    0.07
  -2   1   5    2.22    0.07
  -2   1   5    2.19    0.07
   1  -1  -5    9.94    0.24
  -1   1   5    9.98    0.27
  -1   1   5   10.39    0.28
   0  -1  -5   17.35    0.42
   0  -1  -5   17.17    0.41
   0   1   5   18.16    0.49
   0   1   5   18.84    0.44
   0   1   5   17.76    0.46
  -1  -1  -5    1.10    0.04
  -1  -1  -5    0.99    0.04
  -1  -1  -5    1.04    0.04
   1   1   5    0.93    0.04
   1   1   5    0.90    0.03
   1   1   5    0.99    0.04
  -2  -1  -5    3.89    0.10
  -2  -1  -5    3.74    0.11
   2   1   5    3.93    0.10
   2   1   5    4.00    0.12
   2   1   5    4.12    0.13
  -3  -1  -5    6.73    0.18
  -3  -1  -5    6.92    0.17
  -3  -1  -5    6.78    0.17
  -3  -1  -5    6.55    0.15
   3   1   5    6.56    0.19
   3   1   5    6.74    0.20
   3   1   5    6.87    0.19
   3   1   5    6.92    0.16
  -4  -1  -5   21.38    0.50
  -4  -1  -5   20.77    0.50
  -4  -1  -5   21.05    0.45
   4   1   5   21.20    0.55
   4   1   5   21.38    0.58
   4   1   5   21.52    0.49
   4   1   5   20.99    0.56
  -5  -1  -5    4.23    0.10
  -5  -1  -5    4.26    0.12
  -5  -1  -5    4.20    0.13
  -5  -1  -5    4.21    0.12
   5   1   5    4.22    0.11
   5   1   5    4.15    0.14
   5   1   5    4.25    0.13
   5   1   5    4.17    0.14
  -6  -1  -5   -0.02    0.02
  -6  -1  -5    0.00    0.02
  -6  -1  -5   -0.01    0.02
  -6  -1  -5    0.00    0.01
   6   1   5    0.02    0.02
   6   1   5    0.01    0.01
  -7  -1  -5    0.81    0.05
  -7  -1  -5    0.87    0.06
  -7  -1  -5    0.76    0.04
  -7  -1  -5    0.82    0.06
   7   1   5    0.84    0.06
   7   1   5    0.76    0.04
  -8  -1  -5    0.76    0.04
  -8  -1  -5    0.80    0.06
  -8  -1  -5    0.80    0.05
  -8  -1  -5    0.90    0.07
   8   1   5    0.75    0.04
  -9  -1  -5    0.84    0.07
  -9  -1  -5    0.88    0.06
  -9  -1  -5    0.87    0.06
 -10  -1  -5    0.72    0.07
 -10  -1  -5    0.70    0.06
 -10  -1  -5    0.62    0.06
  12  -2  -5    0.03    0.04
  12  -2  -5    0.04    0.05
 -12   2   5   -0.04    0.03
 -12   2   5    0.00    0.02
 -12   2   5    0.03    0.03
  11  -2  -5    0.54    0.06
  11  -2  -5    0.63    0.07
 -11   2   5    0.74    0.06
 -11   2   5    0.68    0.06
 -11   2   5    0.67    0.04
  10  -2  -5    0.12    0.04
  10  -2  -5    0.14    0.05
 -10   2   5    0.18    0.02
 -10   2   5    0.16    0.03
 -10   2   5    0.12    0.03
   9  -2  -5    1.07    0.07
   9  -2  -5    1.00    0.06
  -9   2   5    1.11    0.06
  -9   2   5    0.90    0.06
   8  -2  -5    3.35    0.12
   8  -2  -5    3.53    0.12
  -8   2   5    3.51    0.11
  -8   2   5    3.33    0.09
  -8   2   5    3.40    0.11
   7  -2  -5    1.66    0.07
   7  -2  -5    1.49    0.07
  -7   2   5    1.54    0.05
   6  -2  -5   -0.02    0.01
   6  -2  -5   -0.02    0.02
   6  -2  -5    0.01    0.01
  -6   2   5    0.00    0.01
   5  -2  -5    0.65    0.04
   5  -2  -5    0.62    0.03
   5  -2  -5    0.62    0.04
  -5   2   5    0.68    0.03
   4  -2  -5    1.24    0.05
   4  -2  -5    1.25    0.05
   4  -2  -5    1.16    0.05
  -4   2   5    1.24    0.05
   3  -2  -5    0.46    0.03
  -3   2   5    0.50    0.03
   2  -2  -5    0.30    0.02
   2  -2  -5    0.29    0.01
  -2   2   5    0.32    0.02
  -2   2   5    0.27    0.02
   1  -2  -5    4.34    0.11
   1  -2  -5    4.39    0.12
  -1   2   5    4.20    0.12
  -1   2   5    4.39    0.13
  -1   2   5    4.32    0.12
   0  -2  -5    0.47    0.03
   0  -2  -5    0.48    0.03
   0   2   5    0.54    0.03
   0   2   5    0.50    0.03
   0   2   5    0.51    0.02
   0   2   5    0.51    0.03
  -1  -2  -5   19.64    0.46
   1   2   5   19.88    0.46
   1   2   5   19.77    0.54
   1   2   5   19.59    0.51
  -2  -2  -5   41.41    0.88
  -2  -2  -5   43.87    0.98
  -2  -2  -5   41.54    0.97
  -2  -2  -5   43.58    0.97
   2   2   5   42.20    1.09
   2   2   5   43.55    0.97
   2   2   5   42.76    0.88
   2   2   5   43.29    1.15
  -3  -2  -5    0.05    0.02
  -3  -2  -5    0.03    0.01
  -3  -2  -5    0.05    0.02
  -3  -2  -5    0.04    0.02
   3   2   5    0.02    0.02
   3   2   5    0.02    0.01
   3   2   5    0.03    0.01
   3   2   5    0.01    0.01
  -4  -2  -5    9.72    0.25
  -4  -2  -5    9.74    0.24
  -4  -2  -5    9.96    0.22
  -4  -2  -5    9.88    0.25
   4   2   5    9.38    0.28
   4   2   5   10.05    0.28
   4   2   5    9.70    0.23
   4   2   5   10.07    0.27
  -5  -2  -5    5.09    0.15
  -5  -2  -5    5.00    0.15
  -5  -2  -5    4.82    0.13
  -5  -2  -5    4.89    0.12
   5   2   5    5.08    0.16
   5   2   5    4.95    0.12
   5   2   5    4.82    0.16
   5   2   5    4.81    0.15
  -6  -2  -5    3.12    0.10
  -6  -2  -5    3.05    0.11
  -6  -2  -5    3.12    0.08
  -6  -2  -5    3.13    0.11
   6   2   5    3.05    0.08
   6   2   5    3.01    0.10
   6   2   5    3.13    0.12
  -7  -2  -5    0.43    0.04
  -7  -2  -5    0.46    0.05
  -7  -2  -5    0.47    0.03
  -7  -2  -5    0.45    0.05
   7   2   5    0.43    0.04
  -8  -2  -5    0.05    0.03
  -8  -2  -5    0.06    0.03
  -8  -2  -5    0.09    0.02
  -8  -2  -5    0.07    0.04
  -9  -2  -5    0.52    0.04
  -9  -2  -5    0.61    0.05
  -9  -2  -5    0.59    0.06
  -9  -2  -5    0.52    0.06
  12  -3  -5    0.44    0.07
  12  -3  -5    0.50    0.06
 -12   3   5    0.39    0.05
 -12   3   5    0.50    0.04
 -12   3   5    0.49    0.05
  11  -3  -5    0.54    0.06
  11  -3  -5    0.49    0.06
 -11   3   5    0.52    0.05
 -11   3   5    0.58    0.06
 -11   3   5    0.45    0.03
  10  -3  -5    0.02    0.04
  10  -3  -5    0.07    0.03
 -10   3   5    0.06    0.03
 -10   3   5    0.05    0.03
   9  -3  -5    0.28    0.04
   9  -3  -5    0.26    0.04
  -9   3   5    0.29    0.04
  -9   3   5    0.35    0.03
  -9   3   5    0.29    0.04
   8  -3  -5    0.61    0.05
   8  -3  -5    0.62    0.05
  -8   3   5    0.61    0.05
  -8   3   5    0.58    0.05
  -8   3   5    0.67    0.03
   7  -3  -5    0.63    0.05
   7  -3  -5    0.62    0.05
  -7   3   5    0.63    0.02
   6  -3  -5    1.10    0.05
   6  -3  -5    1.07    0.05
   6  -3  -5    1.07    0.05
  -6   3   5    0.99    0.03
  -6   3   5    0.99    0.05
   5  -3  -5    0.02    0.02
   5  -3  -5    0.01    0.01
  -5   3   5    0.02    0.01
   4  -3  -5    4.59    0.13
   4  -3  -5    4.65    0.13
   4  -3  -5    4.74    0.13
  -4   3   5    5.02    0.15
   3  -3  -5    3.45    0.10
   3  -3  -5    3.45    0.10
  -3   3   5    3.68    0.11
   2  -3  -5   67.38    1.61
   2  -3  -5   70.54    1.58
  -2   3   5   72.20    1.87
  -2   3   5   70.47    1.77
   1  -3  -5    5.41    0.14
   1  -3  -5    5.50    0.13
  -1   3   5    5.56    0.16
  -1   3   5    5.21    0.15
  -1   3   5    5.47    0.14
   0  -3  -5   22.90    0.54
   0  -3  -5   22.82    0.53
   0   3   5   23.98    0.53
   0   3   5   23.10    0.60
   0   3   5   23.49    0.64
  -1  -3  -5   13.48    0.32
  -1  -3  -5   13.02    0.32
  -1  -3  -5   13.48    0.31
  -1  -3  -5   13.37    0.28
   1   3   5   13.39    0.35
   1   3   5   13.29    0.31
   1   3   5   13.11    0.37
   1   3   5   13.30    0.28
  -2  -3  -5    4.79    0.13
  -2  -3  -5    4.82    0.11
  -2  -3  -5    4.53    0.13
  -2  -3  -5    4.84    0.12
   2   3   5    4.81    0.15
   2   3   5    4.78    0.11
   2   3   5    4.83    0.12
   2   3   5    4.95    0.14
   2   3   5    4.93    0.14
  -3  -3  -5    7.04    0.16
  -3  -3  -5    6.98    0.19
  -3  -3  -5    7.22    0.18
  -3  -3  -5    6.96    0.19
   3   3   5    6.99    0.18
   3   3   5    7.13    0.15
   3   3   5    7.00    0.21
   3   3   5    7.08    0.20
   3   3   5    6.96    0.20
  -4  -3  -5    0.60    0.03
  -4  -3  -5    0.64    0.04
  -4  -3  -5    0.66    0.04
  -4  -3  -5    0.61    0.05
  -4  -3  -5    0.66    0.04
   4   3   5    0.56    0.04
   4   3   5    0.63    0.04
   4   3   5    0.60    0.03
   4   3   5    0.66    0.04
  -5  -3  -5    1.52    0.06
  -5  -3  -5    1.47    0.05
  -5  -3  -5    1.50    0.07
  -5  -3  -5    1.57    0.07
   5   3   5    1.60    0.07
   5   3   5    1.51    0.07
   5   3   5    1.58    0.07
   5   3   5    1.63    0.05
  -6  -3  -5    0.25    0.02
  -6  -3  -5    0.25    0.03
  -6  -3  -5    0.21    0.03
  -6  -3  -5    0.22    0.04
   6   3   5    0.20    0.03
   6   3   5    0.25    0.04
   6   3   5    0.24    0.02
  -7  -3  -5    0.43    0.05
  -7  -3  -5    0.50    0.04
  -7  -3  -5    0.49    0.04
  -7  -3  -5    0.45    0.05
   7   3   5    0.50    0.04
  -8  -3  -5   -0.02    0.04
  -8  -3  -5   -0.02    0.03
  -8  -3  -5   -0.01    0.02
  -8  -3  -5   -0.01    0.02
  -9  -3  -5    0.12    0.05
  -9  -3  -5    0.16    0.03
  -9  -3  -5    0.17    0.04
  -9  -3  -5    0.07    0.03
  12  -4  -5    0.24    0.05
  12  -4  -5    0.15    0.05
 -12   4   5    0.16    0.04
 -12   4   5    0.21    0.03
 -12   4   5    0.20    0.04
  11  -4  -5    0.24    0.05
  11  -4  -5    0.18    0.05
 -11   4   5    0.19    0.04
 -11   4   5    0.22    0.04
 -11   4   5    0.23    0.02
  10  -4  -5    0.26    0.05
  10  -4  -5    0.21    0.05
 -10   4   5    0.25    0.04
 -10   4   5    0.17    0.03
   9  -4  -5    0.42    0.05
   9  -4  -5    0.48    0.05
  -9   4   5    0.49    0.05
  -9   4   5    0.46    0.02
  -9   4   5    0.53    0.05
   8  -4  -5    0.49    0.05
   8  -4  -5    0.39    0.04
  -8   4   5    0.34    0.02
   7  -4  -5    1.81    0.07
   7  -4  -5    1.73    0.07
  -7   4   5    1.70    0.04
   6  -4  -5    0.22    0.03
   6  -4  -5    0.13    0.02
   6  -4  -5    0.09    0.02
  -6   4   5    0.07    0.02
   5  -4  -5   16.11    0.38
   5  -4  -5   15.56    0.39
   5  -4  -5   16.19    0.38
  -5   4   5   16.00    0.45
   4  -4  -5    6.56    0.17
   4  -4  -5    6.22    0.17
   4  -4  -5    6.25    0.17
  -4   4   5    6.61    0.19
   3  -4  -5    5.51    0.15
   3  -4  -5    5.51    0.15
   3  -4  -5    5.67    0.15
  -3   4   5    5.75    0.17
   2  -4  -5    6.55    0.17
   2  -4  -5    6.11    0.16
  -2   4   5    6.49    0.19
  -2   4   5    6.43    0.17
   1  -4  -5   41.57    0.94
   1  -4  -5   40.70    0.97
   1  -4  -5   41.57    0.95
  -1   4   5   42.86    1.02
  -1   4   5   42.00    1.13
   0  -4  -5   11.22    0.27
   0  -4  -5   10.83    0.27
   0  -4  -5   11.32    0.28
   0  -4  -5   11.20    0.27
   0   4   5   11.62    0.27
   0   4   5   11.35    0.32
  -1  -4  -5    1.00    0.03
  -1  -4  -5    0.93    0.05
  -1  -4  -5    0.93    0.05
  -1  -4  -5    0.95    0.04
  -1  -4  -5    0.93    0.04
   1   4   5    0.96    0.03
   1   4   5    0.93    0.04
   1   4   5    0.91    0.05
  -2  -4  -5    2.73    0.07
  -2  -4  -5    2.76    0.08
  -2  -4  -5    2.76    0.09
  -2  -4  -5    2.88    0.09
   2   4   5    2.78    0.08
   2   4   5    2.56    0.09
   2   4   5    2.77    0.07
   2   4   5    2.71    0.09
   2   4   5    2.64    0.10
  -3  -4  -5    3.94    0.12
  -3  -4  -5    3.94    0.11
  -3  -4  -5    3.90    0.10
  -3  -4  -5    3.93    0.12
   3   4   5    4.14    0.11
   3   4   5    4.03    0.13
   3   4   5    4.09    0.13
   3   4   5    3.97    0.09
   3   4   5    3.90    0.13
  -4  -4  -5    4.45    0.11
  -4  -4  -5    4.15    0.13
  -4  -4  -5    4.26    0.13
  -4  -4  -5    4.24    0.12
  -4  -4  -5    4.40    0.12
   4   4   5    4.40    0.12
   4   4   5    4.34    0.14
   4   4   5    4.08    0.14
   4   4   5    4.22    0.14
  -5  -4  -5    0.63    0.03
  -5  -4  -5    0.66    0.04
  -5  -4  -5    0.64    0.05
  -5  -4  -5    0.62    0.05
   5   4   5    0.65    0.04
   5   4   5    0.69    0.05
   5   4   5    0.62    0.05
  -6  -4  -5    0.36    0.04
  -6  -4  -5    0.33    0.04
  -6  -4  -5    0.30    0.03
  -6  -4  -5    0.28    0.04
   6   4   5    0.27    0.02
   6   4   5    0.30    0.03
   6   4   5    0.28    0.04
  -7  -4  -5    0.43    0.03
  -7  -4  -5    0.42    0.04
  -7  -4  -5    0.38    0.05
  -7  -4  -5    0.36    0.05
   7   4   5    0.38    0.02
  -8  -4  -5   -0.01    0.02
  -8  -4  -5   -0.01    0.04
  -8  -4  -5    0.04    0.03
  -9  -4  -5    0.04    0.05
  -9  -4  -5    0.03    0.02
  -9  -4  -5    0.06    0.04
  12  -5  -5   -0.05    0.04
  12  -5  -5    0.00    0.05
 -12   5   5    0.01    0.03
 -12   5   5   -0.01    0.03
 -12   5   5    0.00    0.02
  11  -5  -5    0.41    0.06
  11  -5  -5    0.38    0.06
 -11   5   5    0.33    0.05
 -11   5   5    0.36    0.05
  10  -5  -5    0.26    0.04
  10  -5  -5    0.30    0.05
 -10   5   5    0.36    0.04
 -10   5   5    0.21    0.04
 -10   5   5    0.25    0.02
   9  -5  -5    0.68    0.06
   9  -5  -5    0.72    0.06
  -9   5   5    0.62    0.03
  -9   5   5    0.67    0.05
  -9   5   5    0.71    0.05
   8  -5  -5    0.02    0.02
   8  -5  -5    0.05    0.03
   7  -5  -5    0.03    0.02
   7  -5  -5    0.08    0.03
   6  -5  -5    8.96    0.24
   6  -5  -5    9.39    0.24
  -6   5   5    9.11    0.27
   5  -5  -5    6.39    0.17
   5  -5  -5    6.48    0.17
   5  -5  -5    6.22    0.17
  -5   5   5    6.60    0.20
   4  -5  -5    2.65    0.08
   4  -5  -5    2.59    0.08
   4  -5  -5    2.50    0.08
  -4   5   5    2.65    0.10
   3  -5  -5    4.62    0.13
   3  -5  -5    4.51    0.13
   3  -5  -5    4.52    0.13
  -3   5   5    4.48    0.15
   2  -5  -5   14.57    0.35
   2  -5  -5   14.98    0.35
  -2   5   5   14.79    0.42
  -2   5   5   14.71    0.37
   1  -5  -5   57.76    1.29
   1  -5  -5   58.40    1.29
   1  -5  -5   55.93    1.31
   1  -5  -5   55.17    1.29
  -1   5   5   57.37    1.53
   0  -5  -5    1.89    0.07
   0  -5  -5    2.03    0.06
   0  -5  -5    1.89    0.07
   0  -5  -5    2.04    0.06
   0  -5  -5    2.02    0.07
   0   5   5    2.11    0.06
   0   5   5    2.12    0.08
   0   5   5    2.04    0.06
  -1  -5  -5    0.05    0.02
  -1  -5  -5    0.06    0.01
  -1  -5  -5    0.06    0.02
  -1  -5  -5    0.03    0.02
  -1  -5  -5    0.05    0.01
   1   5   5    0.06    0.01
   1   5   5    0.04    0.01
   1   5   5    0.05    0.02
  -2  -5  -5    0.21    0.03
  -2  -5  -5    0.23    0.03
  -2  -5  -5    0.23    0.02
  -2  -5  -5    0.22    0.02
  -2  -5  -5    0.18    0.02
   2   5   5    0.23    0.02
   2   5   5    0.22    0.02
   2   5   5    0.20    0.02
   2   5   5    0.21    0.03
   2   5   5    0.22    0.02
  -3  -5  -5    5.93    0.17
  -3  -5  -5    5.87    0.15
  -3  -5  -5    5.72    0.16
  -3  -5  -5    5.91    0.14
   3   5   5    5.80    0.17
   3   5   5    5.86    0.18
   3   5   5    5.75    0.13
   3   5   5    5.79    0.15
  -4  -5  -5    5.41    0.16
  -4  -5  -5    5.37    0.16
  -4  -5  -5    5.53    0.13
  -4  -5  -5    5.63    0.15
   4   5   5    5.46    0.17
   4   5   5    5.48    0.17
   4   5   5    5.54    0.15
   4   5   5    5.35    0.17
   4   5   5    5.49    0.12
  -5  -5  -5    0.01    0.02
  -5  -5  -5    0.00    0.03
  -5  -5  -5   -0.01    0.03
   5   5   5   -0.01    0.01
   5   5   5    0.00    0.02
   5   5   5    0.03    0.02
  -6  -5  -5    1.09    0.05
  -6  -5  -5    1.10    0.08
  -6  -5  -5    1.05    0.07
   6   5   5    0.97    0.04
   6   5   5    1.04    0.06
   6   5   5    1.07    0.06
  -7  -5  -5    0.73    0.07
  -7  -5  -5    0.88    0.05
  -7  -5  -5    0.81    0.07
   7   5   5    0.88    0.04
  -8  -5  -5    0.00    0.03
  -8  -5  -5    0.04    0.05
  -8  -5  -5   -0.01    0.02
  12  -6  -5    0.09    0.04
  12  -6  -5    0.07    0.05
 -12   6   5    0.07    0.03
 -12   6   5    0.07    0.04
 -12   6   5    0.11    0.02
  11  -6  -5    0.42    0.06
  11  -6  -5    0.53    0.06
 -11   6   5    0.59    0.06
 -11   6   5    0.54    0.05
  10  -6  -5    0.03    0.03
  10  -6  -5    0.06    0.04
 -10   6   5    0.05    0.03
 -10   6   5    0.04    0.03
 -10   6   5    0.07    0.01
   9  -6  -5    1.48    0.08
   9  -6  -5    1.50    0.08
  -9   6   5    1.50    0.07
   8  -6  -5   16.24    0.40
   8  -6  -5   15.32    0.39
   7  -6  -5    3.10    0.10
   7  -6  -5    3.04    0.10
  -7   6   5    2.88    0.11
   6  -6  -5    3.79    0.11
   6  -6  -5    3.44    0.11
  -6   6   5    3.63    0.13
   5  -6  -5    8.30    0.21
   5  -6  -5    8.09    0.21
  -5   6   5    7.88    0.18
  -5   6   5    8.26    0.25
   4  -6  -5   19.36    0.45
   4  -6  -5   18.91    0.46
   4  -6  -5   18.87    0.45
  -4   6   5   19.38    0.53
  -4   6   5   18.45    0.41
   3  -6  -5    0.15    0.02
   3  -6  -5    0.12    0.02
   3  -6  -5    0.17    0.02
  -3   6   5    0.16    0.02
  -3   6   5    0.13    0.02
   2  -6  -5    2.14    0.07
   2  -6  -5    2.12    0.07
  -2   6   5    2.06    0.08
  -2   6   5    2.22    0.07
   1  -6  -5   16.44    0.41
   1  -6  -5   17.18    0.39
   1  -6  -5   17.29    0.41
   1  -6  -5   16.98    0.40
  -1   6   5   17.02    0.48
   0  -6  -5   12.50    0.28
   0  -6  -5   12.76    0.28
   0  -6  -5   10.85    0.29
   0   6   5   11.32    0.25
   0   6   5   11.45    0.28
   0   6   5   11.09    0.34
  -1  -6  -5    1.36    0.06
  -1  -6  -5    1.30    0.05
  -1  -6  -5    1.35    0.06
  -1  -6  -5    1.35    0.04
  -1  -6  -5    1.30    0.05
   1   6   5    1.37    0.05
   1   6   5    1.29    0.04
   1   6   5    1.37    0.05
   1   6   5    1.36    0.06
  -2  -6  -5    0.15    0.02
  -2  -6  -5    0.14    0.02
  -2  -6  -5    0.17    0.03
  -2  -6  -5    0.14    0.03
   2   6   5    0.16    0.02
   2   6   5    0.15    0.02
   2   6   5    0.13    0.02
   2   6   5    0.11    0.02
   2   6   5    0.09    0.01
  -3  -6  -5    1.51    0.07
  -3  -6  -5    1.50    0.07
  -3  -6  -5    1.52    0.06
  -3  -6  -5    1.54    0.05
   3   6   5    1.53    0.06
   3   6   5    1.51    0.05
   3   6   5    1.44    0.07
   3   6   5    1.53    0.06
  -4  -6  -5    4.86    0.15
  -4  -6  -5    4.96    0.14
  -4  -6  -5    4.88    0.15
  -4  -6  -5    5.10    0.13
   4   6   5    5.14    0.16
   4   6   5    5.10    0.12
   4   6   5    4.99    0.14
  -5  -6  -5    6.22    0.19
  -5  -6  -5    6.42    0.16
  -5  -6  -5    6.49    0.17
  -5  -6  -5    6.42    0.19
   5   6   5    5.95    0.17
   5   6   5    6.38    0.20
  -6  -6  -5    0.05    0.03
  -6  -6  -5    0.05    0.02
  -6  -6  -5    0.06    0.04
   6   6   5    0.07    0.03
   6   6   5    0.06    0.02
  -7  -6  -5    0.28    0.05
  -7  -6  -5    0.37    0.03
  -7  -6  -5    0.29    0.06
   7   6   5    0.34    0.03
  -8  -6  -5    2.10    0.11
  -8  -6  -5    2.20    0.12
  -8  -6  -5    2.22    0.08
  12  -7  -5    0.02    0.04
  12  -7  -5    0.03    0.04
 -12   7   5    0.06    0.04
 -12   7   5    0.04    0.03
  11  -7  -5    0.29    0.05
  11  -7  -5    0.23    0.04
 -11   7   5    0.21    0.02
 -11   7   5    0.27    0.04
 -11   7   5    0.22    0.04
  10  -7  -5    0.40    0.05
  10  -7  -5    0.39    0.05
 -10   7   5    0.47    0.05
 -10   7   5    0.56    0.05
   9  -7  -5    1.00    0.07
   9  -7  -5    0.90    0.06
   8  -7  -5    0.18    0.03
   8  -7  -5    0.17    0.04
   7  -7  -5    2.50    0.09
   7  -7  -5    2.53    0.09
  -7   7   5    2.52    0.10
   6  -7  -5    0.59    0.04
   6  -7  -5    0.58    0.05
  -6   7   5    0.64    0.05
   5  -7  -5    0.58    0.04
   5  -7  -5    0.66    0.04
  -5   7   5    0.54    0.04
  -5   7   5    0.61    0.02
   4  -7  -5    3.51    0.11
   4  -7  -5    3.38    0.10
  -4   7   5    3.33    0.12
  -4   7   5    3.38    0.09
  -4   7   5    3.35    0.08
   3  -7  -5    3.48    0.10
   3  -7  -5    3.45    0.10
  -3   7   5    3.26    0.09
  -3   7   5    3.33    0.12
  -3   7   5    3.47    0.10
   2  -7  -5    0.19    0.02
   2  -7  -5    0.17    0.02
   2  -7  -5    0.25    0.03
  -2   7   5    0.29    0.03
  -2   7   5    0.30    0.02
   1  -7  -5   14.53    0.35
   1  -7  -5   14.72    0.34
   1  -7  -5   14.54    0.35
  -1   7   5   14.36    0.42
  -1   7   5   14.60    0.31
  -1   7   5   14.33    0.33
   0  -7  -5   13.07    0.33
   0  -7  -5   13.19    0.31
   0  -7  -5   13.22    0.31
   0  -7  -5   13.25    0.33
   0   7   5   13.47    0.29
   0   7   5   13.82    0.31
   0   7   5   13.12    0.39
  -1  -7  -5    3.75    0.10
  -1  -7  -5    3.63    0.11
  -1  -7  -5    3.67    0.09
  -1  -7  -5    3.42    0.12
   1   7   5    3.83    0.11
   1   7   5    3.68    0.13
   1   7   5    3.74    0.09
  -2  -7  -5    0.25    0.03
  -2  -7  -5    0.22    0.03
  -2  -7  -5    0.20    0.04
  -2  -7  -5    0.29    0.02
   2   7   5    0.22    0.02
   2   7   5    0.28    0.02
   2   7   5    0.23    0.03
   2   7   5    0.28    0.03
  -3  -7  -5    0.47    0.04
  -3  -7  -5    0.49    0.05
  -3  -7  -5    0.50    0.03
  -3  -7  -5    0.40    0.03
   3   7   5    0.52    0.04
   3   7   5    0.43    0.04
   3   7   5    0.43    0.03
  -4  -7  -5    8.90    0.24
  -4  -7  -5    8.94    0.21
  -4  -7  -5    8.60    0.23
  -4  -7  -5    8.72    0.24
   4   7   5    8.81    0.23
   4   7   5    8.98    0.20
  -5  -7  -5    2.01    0.07
  -5  -7  -5    1.79    0.08
  -5  -7  -5    1.89    0.09
  -5  -7  -5    1.91    0.10
   5   7   5    1.86    0.09
   5   7   5    1.91    0.07
  -6  -7  -5    0.23    0.03
  -6  -7  -5    0.24    0.05
  -6  -7  -5    0.24    0.05
   6   7   5    0.22    0.03
  -7  -7  -5    0.39    0.06
  -7  -7  -5    0.34    0.06
  -7  -7  -5    0.36    0.04
   7   7   5    0.38    0.03
  12  -8  -5    0.37    0.06
  12  -8  -5    0.41    0.06
 -12   8   5    0.38    0.05
 -12   8   5    0.39    0.05
  11  -8  -5    0.04    0.04
  11  -8  -5    0.07    0.04
 -11   8   5    0.07    0.03
 -11   8   5    0.04    0.03
  10  -8  -5    0.01    0.03
  10  -8  -5   -0.03    0.03
 -10   8   5    0.01    0.03
 -10   8   5    0.02    0.03
   9  -8  -5    0.48    0.05
   9  -8  -5    0.46    0.05
   8  -8  -5    0.58    0.05
   8  -8  -5    0.59    0.05
   7  -8  -5    0.06    0.03
   7  -8  -5    0.07    0.02
  -7   8   5    0.04    0.02
   6  -8  -5   -0.01    0.02
   6  -8  -5   -0.02    0.02
  -6   8   5    0.00    0.01
  -6   8   5    0.00    0.02
   5  -8  -5    0.00    0.02
   5  -8  -5    0.00    0.02
  -5   8   5    0.01    0.01
  -5   8   5   -0.01    0.02
   4  -8  -5    6.46    0.17
   4  -8  -5    6.31    0.17
  -4   8   5    6.00    0.15
  -4   8   5    6.14    0.20
  -4   8   5    6.12    0.16
   3  -8  -5    5.64    0.15
   3  -8  -5    5.70    0.16
  -3   8   5    5.54    0.14
  -3   8   5    5.35    0.18
   2  -8  -5    0.95    0.05
   2  -8  -5    0.87    0.05
  -2   8   5    0.91    0.05
  -2   8   5    0.80    0.04
   1  -8  -5   15.58    0.37
   1  -8  -5   15.33    0.35
   1  -8  -5   15.18    0.37
  -1   8   5   15.37    0.33
  -1   8   5   15.36    0.45
  -1   8   5   15.28    0.35
   0  -8  -5    3.53    0.10
   0  -8  -5    3.46    0.11
   0  -8  -5    3.47    0.10
   0  -8  -5    3.51    0.11
   0   8   5    3.55    0.09
   0   8   5    3.54    0.13
   0   8   5    3.51    0.10
  -1  -8  -5    5.99    0.17
  -1  -8  -5    6.21    0.17
  -1  -8  -5    6.19    0.16
   1   8   5    5.96    0.16
   1   8   5    6.22    0.17
   1   8   5    5.99    0.14
   1   8   5    5.85    0.20
  -2  -8  -5    0.12    0.03
  -2  -8  -5    0.12    0.02
  -2  -8  -5    0.15    0.02
  -2  -8  -5    0.16    0.03
   2   8   5    0.13    0.03
   2   8   5    0.14    0.02
   2   8   5    0.12    0.03
  -3  -8  -5    0.75    0.05
  -3  -8  -5    0.81    0.06
  -3  -8  -5    0.77    0.04
  -3  -8  -5    0.79    0.07
   3   8   5    0.75    0.04
   3   8   5    0.65    0.05
   3   8   5    0.81    0.05
  -4  -8  -5    0.90    0.04
  -4  -8  -5    0.89    0.06
  -4  -8  -5    0.90    0.07
  -4  -8  -5    0.86    0.05
   4   8   5    0.86    0.04
   4   8   5    0.79    0.05
  -5  -8  -5    2.31    0.10
  -5  -8  -5    2.17    0.08
  -5  -8  -5    2.20    0.10
   5   8   5    2.19    0.08
   5   8   5    2.15    0.10
  -6  -8  -5    1.02    0.06
  -6  -8  -5    1.13    0.08
  -6  -8  -5    1.04    0.05
  -6  -8  -5    1.31    0.09
   6   8   5    0.86    0.05
  -7  -8  -5    0.06    0.03
  -7  -8  -5    0.04    0.05
  -7  -8  -5    0.01    0.04
   7   8   5    0.04    0.02
  10  -9  -5    0.01    0.03
  10  -9  -5   -0.05    0.03
 -10   9   5   -0.01    0.02
   9  -9  -5   -0.02    0.03
   9  -9  -5   -0.01    0.02
   8  -9  -5   -0.01    0.03
   8  -9  -5    0.04    0.02
  -8   9   5    0.03    0.02
   7  -9  -5    0.58    0.05
   7  -9  -5    0.63    0.05
  -7   9   5    0.52    0.05
  -7   9   5    0.53    0.02
   6  -9  -5    0.73    0.05
   6  -9  -5    0.81    0.05
  -6   9   5    0.71    0.03
  -6   9   5    0.68    0.05
   5  -9  -5    0.54    0.04
   5  -9  -5    0.52    0.04
  -5   9   5    0.50    0.04
  -5   9   5    0.52    0.03
  -5   9   5    0.53    0.03
   4  -9  -5    4.89    0.14
   4  -9  -5    5.16    0.14
  -4   9   5    4.63    0.13
  -4   9   5    4.72    0.17
  -4   9   5    4.82    0.12
   3  -9  -5    3.08    0.10
   3  -9  -5    3.04    0.10
  -3   9   5    2.89    0.12
  -3   9   5    2.90    0.08
   2  -9  -5    0.05    0.02
   2  -9  -5    0.01    0.02
  -2   9   5    0.00    0.01
  -2   9   5    0.02    0.02
   1  -9  -5   17.02    0.41
   1  -9  -5   16.95    0.39
   1  -9  -5   16.97    0.41
  -1   9   5   16.74    0.38
  -1   9   5   16.46    0.49
  -1   9   5   16.83    0.36
   0  -9  -5    0.08    0.02
   0  -9  -5    0.06    0.03
   0  -9  -5    0.11    0.03
   0   9   5    0.10    0.03
   0   9   5    0.06    0.02
   0   9   5    0.05    0.02
  -1  -9  -5    2.18    0.09
  -1  -9  -5    2.39    0.09
  -1  -9  -5    2.29    0.08
   1   9   5    2.37    0.07
   1   9   5    2.32    0.10
  -2  -9  -5    2.17    0.09
  -2  -9  -5    2.40    0.10
  -2  -9  -5    2.19    0.08
   2   9   5    2.19    0.07
   2   9   5    2.15    0.10
   2   9   5    2.26    0.08
  -3  -9  -5    0.25    0.04
  -3  -9  -5    0.30    0.03
  -3  -9  -5    0.30    0.04
  -3  -9  -5    0.23    0.02
   3   9   5    0.25    0.03
   3   9   5    0.24    0.02
  -4  -9  -5    0.05    0.02
  -4  -9  -5    0.01    0.04
  -4  -9  -5    0.04    0.03
  -4  -9  -5    0.05    0.03
   4   9   5    0.01    0.01
   4   9   5    0.05    0.02
  -5  -9  -5    0.68    0.05
  -5  -9  -5    0.70    0.06
  -5  -9  -5    0.75    0.04
  -5  -9  -5    0.74    0.07
   5   9   5    0.63    0.05
  -6  -9  -5    0.41    0.04
  -6  -9  -5    0.56    0.06
  -6  -9  -5    0.44    0.05
  -6  -9  -5    0.40    0.06
   6   9   5    0.49    0.04
  -8  10   5    0.05    0.03
  -7  10   5    0.66    0.05
  -7  10   5    0.59    0.03
   6 -10  -5    3.18    0.11
  -6  10   5    3.12    0.13
  -6  10   5    2.88    0.09
  -6  10   5    2.98    0.08
   5 -10  -5    0.00    0.02
  -5  10   5   -0.01    0.01
  -5  10   5    0.01    0.02
  -5  10   5    0.04    0.01
   4 -10  -5    0.22    0.03
  -4  10   5    0.20    0.03
  -4  10   5    0.23    0.02
   3 -10  -5    0.57    0.05
  -3  10   5    0.59    0.05
  -3  10   5    0.67    0.04
   2 -10  -5   11.34    0.29
  -2  10   5   11.11    0.27
  -2  10   5   11.42    0.35
   1 -10  -5    5.57    0.17
   1 -10  -5    5.85    0.14
  -1  10   5    5.88    0.20
  -1  10   5    5.67    0.15
  -1  10   5    5.83    0.14
   0 -10  -5    0.25    0.04
   0 -10  -5    0.27    0.03
   0  10   5    0.29    0.03
   0  10   5    0.28    0.04
   0  10   5    0.29    0.03
  -1 -10  -5    0.23    0.04
  -1 -10  -5    0.16    0.03
  -1 -10  -5    0.20    0.03
  -1 -10  -5    0.16    0.03
   1  10   5    0.13    0.03
   1  10   5    0.19    0.02
   1  10   5    0.19    0.02
  -2 -10  -5    1.61    0.08
  -2 -10  -5    1.47    0.06
  -2 -10  -5    1.48    0.08
   2  10   5    1.46    0.08
   2  10   5    1.48    0.07
   2  10   5    1.58    0.06
  -3 -10  -5    0.09    0.04
  -3 -10  -5    0.14    0.04
  -3 -10  -5    0.09    0.03
   3  10   5    0.13    0.03
   3  10   5    0.15    0.02
  -4 -10  -5    0.06    0.04
  -4 -10  -5   -0.02    0.02
  -4 -10  -5    0.07    0.04
   4  10   5   -0.02    0.01
   4  10   5   -0.01    0.02
  -5 -10  -5    0.07    0.03
  -5 -10  -5    0.19    0.04
  -5 -10  -5    0.07    0.05
  -5 -10  -5    0.07    0.02
   5  10   5    0.05    0.03
  -8  11   5    0.04    0.01
  -7  11   5    0.58    0.03
  -7  11   5    0.50    0.03
  -6  11   5    2.21    0.11
  -6  11   5    2.40    0.07
  -5  11   5    2.52    0.12
  -5  11   5    2.85    0.08
  -4  11   5    0.01    0.02
  -4  11   5    0.00    0.02
   3 -11  -5    0.78    0.05
  -3  11   5    0.72    0.06
  -3  11   5    0.69    0.04
   2 -11  -5    3.56    0.12
  -2  11   5    3.67    0.11
  -2  11   5    3.38    0.14
   1 -11  -5    9.95    0.26
  -1  11   5    9.69    0.32
  -1  11   5   10.26    0.23
  -1  11   5   10.36    0.25
   0 -11  -5    2.77    0.11
   0 -11  -5    2.79    0.08
   0  11   5    2.81    0.09
   0  11   5    2.72    0.12
   0  11   5    2.81    0.08
  -1 -11  -5    0.08    0.02
  -1 -11  -5    0.01    0.03
  -1 -11  -5    0.07    0.02
   1  11   5    0.08    0.02
   1  11   5    0.05    0.03
  -2 -11  -5    1.36    0.09
  -2 -11  -5    1.22    0.06
   2  11   5    1.26    0.07
   2  11   5    1.28    0.05
  -3 -11  -5    0.23    0.03
  -3 -11  -5    0.19    0.05
   3  11   5    0.21    0.03
   3  11   5    0.22    0.03
  -4 -11  -5    0.35    0.06
  -4 -11  -5    0.16    0.03
   4  11   5    0.17    0.03
  -5 -11  -5    1.23    0.09
  -5 -11  -5    0.95    0.06
   5  11   5    1.01    0.06
  -9  12   5    0.69    0.03
  -8  12   5    0.14    0.02
  -8  12   5    0.15    0.02
  -7  12   5    0.03    0.02
  -6  12   5    0.02    0.02
  -5  12   5    1.24    0.05
  -4  12   5    0.40    0.03
  -3  12   5    0.03    0.02
  -2  12   5    0.91    0.05
  -1  12   5    7.67    0.18
  -1  12   5    7.90    0.20
   0 -12  -5    0.75    0.06
   0 -12  -5    0.73    0.04
   0  12   5    0.71    0.04
   0  12   5    0.70    0.04
   0  12   5    0.75    0.05
  -1 -12  -5    0.59    0.06
  -1 -12  -5    0.63    0.04
  -1 -12  -5    0.62    0.04
   1  12   5    0.61    0.04
  -2 -12  -5    0.00    0.04
  -2 -12  -5    0.01    0.02
   2  12   5    0.03    0.02
  -3 -12  -5    0.55    0.05
  -3 -12  -5    0.58    0.07
   3  12   5    0.53    0.04
   3  12   5    0.59    0.05
  -4 -12  -5    0.80    0.06
  -4 -12  -5    0.83    0.08
   4  12   5    0.74    0.06
 -10  13   5    0.06    0.02
  -9  13   5    1.13    0.04
  -8  13   5    0.36    0.03
  -7  13   5    0.03    0.02
  -6  13   5    0.02    0.02
  -5  13   5    0.09    0.02
  -4  13   5    2.17    0.08
  -3  13   5    0.29    0.03
  -2  13   5    0.73    0.04
  -2  13   5    0.68    0.05
  -1  13   5    1.17    0.05
  -1  13   5    1.26    0.06
   0  13   5    0.78    0.05
   0  13   5    0.96    0.05
  -1 -13  -5    0.67    0.04
   1  13   5    0.69    0.04
  -2 -13  -5    0.08    0.03
  -2 -13  -5    0.01    0.03
   2  13   5    0.08    0.02
  -3 -13  -5    0.59    0.05
   3  13   5    0.67    0.04
   3  13   5    0.51    0.05
  -9  14   5    0.09    0.02
  -8  14   5    0.33    0.03
  -7  14   5    0.45    0.04
  -6  14   5    0.03    0.02
  -5  14   5    0.72    0.05
  -4  14   5    0.41    0.04
  -3  14   5    0.00    0.02
  -2  14   5    0.03    0.02
  -2  14   5   -0.01    0.02
  -1  14   5    0.05    0.03
  -1  14   5    0.03    0.02
  -1  14   5    0.07    0.02
   0  14   5    0.35    0.03
  -1 -14  -5    0.71    0.04
   1  14   5    0.78    0.05
  -2 -14  -5    0.45    0.04
   2  14   5    0.53    0.04
  -8  15   5    0.37    0.03
  -7  15   5    0.22    0.03
  -6  15   5    0.30    0.03
  -5  15   5    0.21    0.03
  -4  15   5    0.86    0.05
  -3  15   5    2.20    0.09
  -2  15   5    0.09    0.03
  -2  15   5    0.11    0.03
  -1  15   5    0.23    0.04
  -1  15   5    0.22    0.03
  -1  15   5    0.22    0.03
   0  15   5    0.16    0.03
  -6  16   5    0.20    0.03
  -5  16   5    0.04    0.03
  -4  16   5    0.02    0.03
  -3  16   5    0.08    0.03
  -2  16   5    0.95    0.06
  -2  16   5    0.92    0.05
  -2  16   5    1.11    0.06
   0  16  -6   -0.02    0.02
  -1  16  -6    0.00    0.02
  -2  16  -6    0.33    0.04
  -2  16  -6    0.31    0.03
  -3  16  -6    1.11    0.05
  -3  16  -6    1.22    0.07
  -4  16  -6    0.03    0.03
  -5  16  -6    0.00    0.03
  -6  16  -6    0.31    0.04
   2  15  -6    0.12    0.02
  -2 -15   6    0.12    0.03
   1  15  -6    0.00    0.02
  -1 -15   6    0.01    0.02
   0  15  -6    0.38    0.03
  -1  15  -6    0.01    0.02
  -2  15  -6    0.02    0.03
  -2  15  -6    0.03    0.02
  -3  15  -6    0.15    0.03
  -4  15  -6    1.30    0.07
  -5  15  -6    0.70    0.05
  -6  15  -6    0.00    0.02
  -7  15  -6    0.18    0.03
   3  14  -6    0.00    0.02
   3  14  -6   -0.01    0.03
  -3 -14   6    0.01    0.03
   2  14  -6    0.08    0.02
  -2 -14   6    0.09    0.03
   1  14  -6    0.83    0.04
  -1 -14   6    0.84    0.04
   0  14  -6    0.24    0.03
   0 -14   6    0.20    0.02
  -1  14  -6    0.04    0.02
  -1  14  -6    0.01    0.02
  -2  14  -6    0.05    0.02
  -2  14  -6    0.00    0.02
  -3  14  -6    0.18    0.03
  -4  14  -6    0.61    0.05
  -5  14  -6    0.20    0.03
  -6  14  -6    0.03    0.02
  -7  14  -6    0.05    0.02
  -8  14  -6    0.07    0.02
   5  13  -6    0.90    0.06
  -5 -13   6    0.98    0.06
   4  13  -6    0.24    0.04
  -4 -13   6    0.31    0.04
   3  13  -6    0.58    0.04
   3  13  -6    0.55    0.05
  -3 -13   6    0.57    0.05
   2  13  -6    0.13    0.04
   2  13  -6    0.11    0.02
  -2 -13   6    0.11    0.03
   1  13  -6    0.72    0.04
  -1 -13   6    0.69    0.04
   0  13  -6    2.62    0.08
   0 -13   6    2.63    0.08
  -1  13  -6    0.96    0.05
  -1  13  -6    0.87    0.07
  -1  13  -6    0.94    0.04
   1 -13   6    0.85    0.06
  -2  13  -6    0.07    0.02
  -2  13  -6    0.08    0.03
  -3  13  -6    0.14    0.03
  -4  13  -6    0.70    0.05
  -5  13  -6    0.24    0.03
  -6  13  -6    0.04    0.02
  -7  13  -6    0.05    0.02
  -8  13  -6    0.01    0.02
  -9  13  -6    0.05    0.02
   5  12  -6    0.23    0.04
  -5 -12   6    0.26    0.03
  -5 -12   6    0.23    0.04
   4  12  -6    0.54    0.05
  -4 -12   6    0.61    0.05
   3  12  -6    0.55    0.05
   3  12  -6    0.53    0.03
  -3 -12   6    0.49    0.04
   2  12  -6    0.46    0.05
   2  12  -6    0.44    0.03
  -2 -12   6    0.41    0.04
   1  12  -6    0.04    0.02
  -1 -12   6    0.03    0.02
   0  12  -6    1.52    0.05
   0 -12   6    1.49    0.05
  -1  12  -6    1.18    0.04
  -1  12  -6    1.20    0.07
  -1  12  -6    1.14    0.06
   1 -12   6    1.16    0.06
   1 -12   6    1.19    0.04
  -2  12  -6    1.70    0.05
  -2  12  -6    1.64    0.09
  -2  12  -6    1.66    0.07
   2 -12   6    1.53    0.08
  -3  12  -6    0.01    0.02
  -3  12  -6    0.00    0.02
   3 -12   6   -0.04    0.02
  -4  12  -6    0.25    0.03
  -5  12  -6    0.79    0.05
  -6  12  -6   -0.01    0.02
  -7  12  -6    0.03    0.02
  -8  12  -6    0.00    0.02
  -9  12  -6    0.05    0.02
   6  11  -6    0.02    0.02
  -6 -11   6   -0.01    0.02
  -6 -11   6    0.00    0.03
   5  11  -6    0.11    0.03
  -5 -11   6    0.10    0.03
  -5 -11   6    0.13    0.03
   4  11  -6    0.02    0.03
  -4 -11   6    0.03    0.02
  -4 -11   6    0.03    0.02
   3  11  -6    0.12    0.03
   3  11  -6    0.16    0.02
  -3 -11   6    0.15    0.02
  -3 -11   6    0.15    0.03
   2  11  -6    0.26    0.04
   2  11  -6    0.24    0.02
  -2 -11   6    0.18    0.03
   1  11  -6    0.42    0.03
  -1 -11   6    0.42    0.04
   0  11  -6    0.19    0.02
   0  11  -6    0.19    0.03
   0  11  -6    0.22    0.03
   0 -11   6    0.16    0.02
   0 -11   6    0.17    0.03
  -1  11  -6    0.33    0.02
  -1  11  -6    0.31    0.04
  -1  11  -6    0.32    0.03
   1 -11   6    0.32    0.02
   1 -11   6    0.35    0.04
  -2  11  -6    0.63    0.04
  -2  11  -6    0.61    0.03
   2 -11   6    0.63    0.05
  -3  11  -6    3.29    0.10
   3 -11   6    3.08    0.12
  -4  11  -6    0.04    0.02
   4 -11   6   -0.04    0.02
  -5  11  -6    0.66    0.04
  -6  11  -6    2.08    0.07
  -7  11  -6    0.14    0.02
  -8  11  -6    0.03    0.02
  -9  11  -6    0.12    0.03
 -10  11  -6    0.01    0.02
   7  10  -6    0.08    0.02
  -7 -10   6    0.04    0.02
   6  10  -6    0.52    0.04
  -6 -10   6    0.45    0.04
   5  10  -6    1.67    0.07
  -5 -10   6    1.66    0.07
  -5 -10   6    1.68    0.06
   4  10  -6    0.00    0.01
   4  10  -6   -0.01    0.02
  -4 -10   6    0.00    0.02
  -4 -10   6    0.00    0.02
   3  10  -6    0.61    0.05
   3  10  -6    0.59    0.03
  -3 -10   6    0.58    0.04
  -3 -10   6    0.63    0.04
   2  10  -6    1.50    0.07
   2  10  -6    1.15    0.04
  -2 -10   6    1.18    0.06
  -2 -10   6    1.18    0.05
   1  10  -6    0.19    0.02
   1  10  -6    0.24    0.03
  -1 -10   6    0.18    0.02
  -1 -10   6    0.22    0.03
   0  10  -6    0.01    0.02
   0  10  -6    0.00    0.01
   0  10  -6    0.05    0.02
   0 -10   6    0.04    0.02
   0 -10   6    0.03    0.02
   0 -10   6    0.02    0.02
  -1  10  -6   -0.01    0.01
  -1  10  -6   -0.01    0.02
   1 -10   6   -0.02    0.01
   1 -10   6    0.01    0.02
   1 -10   6   -0.04    0.01
  -2  10  -6    1.03    0.05
  -2  10  -6    1.05    0.04
   2 -10   6    1.08    0.06
  -3  10  -6    3.88    0.11
   3 -10   6    3.97    0.14
  -4  10  -6    0.57    0.04
   4 -10   6    0.52    0.05
  -5  10  -6    0.15    0.02
   5 -10   6    0.17    0.03
  -6  10  -6    2.22    0.08
  -7  10  -6    1.98    0.07
  -8  10  -6    0.02    0.02
  -9  10  -6    0.00    0.02
 -10  10  -6    0.05    0.02
  -8  -9   6    0.01    0.02
   7   9  -6    0.12    0.02
  -7  -9   6    0.12    0.03
   6   9  -6    1.42    0.06
  -6  -9   6    1.41    0.06
   5   9  -6    1.79    0.07
  -5  -9   6    1.73    0.07
  -5  -9   6    1.81    0.07
   4   9  -6    0.06    0.02
   4   9  -6    0.07    0.01
  -4  -9   6    0.05    0.02
  -4  -9   6    0.05    0.02
   3   9  -6    2.36    0.09
   3   9  -6    2.37    0.07
  -3  -9   6    2.54    0.08
  -3  -9   6    2.50    0.08
   2   9  -6    0.86    0.03
   2   9  -6    0.85    0.05
  -2  -9   6    0.86    0.05
  -2  -9   6    0.93    0.04
  -2  -9   6    0.90    0.05
   1   9  -6    3.21    0.12
   1   9  -6    3.44    0.11
   1   9  -6    3.26    0.08
  -1  -9   6    3.06    0.11
  -1  -9   6    3.24    0.09
  -1  -9   6    3.10    0.11
  -1  -9   6    3.25    0.08
   0   9  -6    2.83    0.07
   0   9  -6    2.79    0.09
   0  -9   6    2.71    0.10
   0  -9   6    2.82    0.08
   0  -9   6    2.83    0.10
  -1   9  -6    1.09    0.04
  -1   9  -6    0.97    0.05
   1  -9   6    1.09    0.06
   1  -9   6    1.08    0.04
   1  -9   6    1.05    0.05
  -2   9  -6    0.80    0.04
  -2   9  -6    0.81    0.03
   2  -9   6    0.81    0.03
   2  -9   6    0.72    0.05
   2  -9   6    0.80    0.04
  -3   9  -6    8.61    0.21
   3  -9   6    8.32    0.23
   3  -9   6    8.38    0.26
  -4   9  -6    3.69    0.10
   4  -9   6    3.32    0.13
  -5   9  -6    0.01    0.01
   5  -9   6    0.01    0.02
  -6   9  -6    0.26    0.03
   6  -9   6    0.26    0.04
  -7   9  -6    1.80    0.07
  -8   9  -6    0.34    0.03
  -9   9  -6    0.06    0.02
 -10   9  -6    0.03    0.02
   8   8  -6   -0.03    0.05
  -8  -8   6    0.03    0.03
  -8  -8   6    0.01    0.02
   7   8  -6   -0.03    0.01
   7   8  -6   -0.10    0.04
  -7  -8   6   -0.01    0.02
  -7  -8   6   -0.02    0.03
   6   8  -6    0.71    0.04
  -6  -8   6    0.73    0.04
   5   8  -6    2.47    0.08
  -5  -8   6    2.40    0.08
  -5  -8   6    2.42    0.09
   4   8  -6    2.74    0.09
   4   8  -6    2.57    0.07
  -4  -8   6    2.63    0.08
  -4  -8   6    2.67    0.09
   3   8  -6    0.83    0.04
   3   8  -6    0.87    0.05
   3   8  -6    0.91    0.03
  -3  -8   6    0.83    0.05
  -3  -8   6    0.78    0.04
  -3  -8   6    0.86    0.05
   2   8  -6    0.46    0.03
   2   8  -6    0.53    0.04
   2   8  -6    0.53    0.03
  -2  -8   6    0.55    0.04
  -2  -8   6    0.54    0.04
  -2  -8   6    0.49    0.03
   1   8  -6    3.79    0.12
   1   8  -6    3.86    0.09
  -1  -8   6    3.84    0.10
  -1  -8   6    3.67    0.09
  -1  -8   6    3.75    0.12
  -1  -8   6    3.68    0.12
   0   8  -6   18.08    0.44
   0   8  -6   18.27    0.38
   0  -8   6   18.11    0.48
   0  -8   6   18.20    0.50
   0  -8   6   17.97    0.42
  -1   8  -6    0.15    0.02
  -1   8  -6    0.16    0.01
   1  -8   6    0.15    0.02
   1  -8   6    0.11    0.02
   1  -8   6    0.14    0.02
  -2   8  -6    0.01    0.01
  -2   8  -6    0.00    0.01
   2  -8   6    0.01    0.01
   2  -8   6   -0.02    0.01
   2  -8   6   -0.01    0.01
  -3   8  -6    2.56    0.08
   3  -8   6    2.62    0.08
   3  -8   6    2.48    0.10
  -4   8  -6    1.27    0.05
   4  -8   6    1.30    0.06
   4  -8   6    1.32    0.05
   4  -8   6    1.38    0.06
  -5   8  -6    0.10    0.02
   5  -8   6    0.11    0.02
   5  -8   6    0.10    0.02
  -6   8  -6    0.01    0.02
   6  -8   6   -0.01    0.02
   6  -8   6   -0.03    0.02
  -7   8  -6    1.52    0.06
   7  -8   6    1.30    0.07
   7  -8   6    1.37    0.07
  -8   8  -6    1.06    0.05
  -9   8  -6    0.04    0.02
 -10   8  -6    0.01    0.02
   9   7  -6    0.58    0.07
   9   7  -6    0.61    0.06
  -9  -7   6    0.72    0.07
  -9  -7   6    0.65    0.05
  -9  -7   6    0.68    0.06
   8   7  -6    0.31    0.05
   8   7  -6    0.30    0.06
  -8  -7   6    0.33    0.04
  -8  -7   6    0.41    0.05
  -8  -7   6    0.33    0.03
   7   7  -6    0.08    0.02
   7   7  -6    0.11    0.03
   7   7  -6    0.15    0.04
  -7  -7   6    0.10    0.02
  -7  -7   6    0.12    0.03
  -7  -7   6    0.13    0.03
   6   7  -6    0.45    0.05
   6   7  -6    0.38    0.03
  -6  -7   6    0.42    0.04
  -6  -7   6    0.34    0.03
   5   7  -6   12.57    0.31
   5   7  -6   12.24    0.32
  -5  -7   6   12.76    0.29
  -5  -7   6   13.05    0.32
   4   7  -6    0.03    0.02
  -4  -7   6    0.00    0.02
  -4  -7   6   -0.04    0.02
   3   7  -6    0.62    0.04
   3   7  -6    0.61    0.03
   3   7  -6    0.59    0.04
  -3  -7   6    0.57    0.04
  -3  -7   6    0.60    0.04
  -3  -7   6    0.53    0.03
   2   7  -6   -0.01    0.02
   2   7  -6   -0.01    0.01
   2   7  -6    0.00    0.01
  -2  -7   6    0.01    0.01
  -2  -7   6    0.02    0.02
  -2  -7   6   -0.01    0.02
  -2  -7   6   -0.01    0.01
   1   7  -6    6.20    0.16
   1   7  -6    5.91    0.14
  -1  -7   6    6.18    0.18
  -1  -7   6    6.14    0.15
  -1  -7   6    5.89    0.18
  -1  -7   6    6.04    0.14
   0   7  -6   17.22    0.41
   0   7  -6   17.22    0.36
   0  -7   6   16.99    0.48
   0  -7   6   17.38    0.40
   0  -7   6   16.89    0.45
  -1   7  -6    0.91    0.03
   1  -7   6    0.81    0.04
   1  -7   6    0.80    0.05
   1  -7   6    0.86    0.03
  -2   7  -6    0.00    0.01
  -2   7  -6    0.00    0.01
   2  -7   6    0.00    0.01
   2  -7   6   -0.01    0.01
   2  -7   6   -0.02    0.01
  -3   7  -6    0.47    0.03
   3  -7   6    0.43    0.04
   3  -7   6    0.44    0.03
  -4   7  -6    2.13    0.07
   4  -7   6    2.14    0.09
   4  -7   6    2.18    0.07
   4  -7   6    2.12    0.08
  -5   7  -6    0.41    0.03
   5  -7   6    0.47    0.04
   5  -7   6    0.48    0.04
  -6   7  -6    0.11    0.02
   6  -7   6    0.11    0.03
   6  -7   6    0.13    0.03
  -7   7  -6    0.37    0.03
   7  -7   6    0.34    0.04
   7  -7   6    0.33    0.04
  -8   7  -6    1.33    0.06
  -9   7  -6    0.40    0.04
 -10   7  -6    0.00    0.02
   9   6  -6    0.04    0.04
   9   6  -6   -0.01    0.05
  -9  -6   6    0.10    0.03
  -9  -6   6    0.03    0.02
  -9  -6   6    0.08    0.04
  -9  -6   6    0.03    0.03
   8   6  -6    2.03    0.09
   8   6  -6    2.00    0.10
  -8  -6   6    2.02    0.07
  -8  -6   6    2.18    0.09
  -8  -6   6    2.11    0.08
  -8  -6   6    2.18    0.09
   7   6  -6    0.08    0.03
   7   6  -6    0.10    0.01
   7   6  -6    0.11    0.04
  -7  -6   6    0.08    0.02
  -7  -6   6    0.08    0.02
  -7  -6   6    0.05    0.03
  -7  -6   6    0.08    0.02
   6   6  -6    0.06    0.03
   6   6  -6    0.05    0.02
   6   6  -6    0.04    0.03
  -6  -6   6    0.04    0.02
  -6  -6   6    0.08    0.02
  -6  -6   6    0.00    0.02
  -6  -6   6    0.07    0.02
   5   6  -6    4.84    0.13
   5   6  -6    4.96    0.14
   5   6  -6    4.62    0.14
  -5  -6   6    4.85    0.14
  -5  -6   6    5.00    0.14
  -5  -6   6    4.96    0.13
  -5  -6   6    4.98    0.14
   4   6  -6   10.55    0.26
   4   6  -6   10.55    0.26
   4   6  -6   10.24    0.26
  -4  -6   6   10.43    0.26
  -4  -6   6   10.29    0.26
  -4  -6   6   10.41    0.24
  -4  -6   6   10.62    0.26
   3   6  -6   19.90    0.47
   3   6  -6   19.38    0.47
   3   6  -6   19.47    0.47
   3   6  -6   19.68    0.42
   3   6  -6   20.23    0.47
  -3  -6   6   20.34    0.47
  -3  -6   6   20.52    0.46
  -3  -6   6   19.91    0.43
  -3  -6   6   19.54    0.53
  -3  -6   6   19.88    0.46
   2   6  -6    2.59    0.08
   2   6  -6    2.59    0.08
   2   6  -6    2.60    0.06
  -2  -6   6    2.56    0.08
  -2  -6   6    2.48    0.07
  -2  -6   6    2.54    0.09
  -2  -6   6    2.49    0.08
   1   6  -6    0.08    0.01
   1   6  -6    0.07    0.02
   1   6  -6    0.09    0.01
  -1  -6   6    0.08    0.02
  -1  -6   6    0.06    0.02
  -1  -6   6    0.09    0.01
  -1  -6   6    0.06    0.01
   0   6  -6    6.47    0.17
   0  -6   6    6.79    0.19
   0  -6   6    6.58    0.16
   0  -6   6    6.53    0.19
  -1   6  -6   18.19    0.43
   1  -6   6   18.47    0.51
   1  -6   6   18.16    0.42
   1  -6   6   18.55    0.48
   2  -6   6    0.38    0.02
   2  -6   6    0.37    0.03
   2  -6   6    0.41    0.03
  -3   6  -6    0.12    0.02
   3  -6   6    0.12    0.02
   3  -6   6    0.10    0.02
  -4   6  -6    0.37    0.03
   4  -6   6    0.32    0.03
   4  -6   6    0.30    0.03
   4  -6   6    0.31    0.02
  -5   6  -6    3.62    0.10
   5  -6   6    3.82    0.10
   5  -6   6    3.65    0.13
   5  -6   6    3.52    0.12
  -6   6  -6    1.19    0.05
  -6   6  -6    1.22    0.05
   6  -6   6    1.19    0.06
   6  -6   6    1.20    0.06
  -7   6  -6    0.29    0.03
   7  -6   6    0.30    0.04
   7  -6   6    0.34    0.04
  -8   6  -6    0.01    0.02
   8  -6   6    0.04    0.02
  -9   6  -6    0.38    0.04
 -10   6  -6    0.02    0.02
  10   5  -6    0.33    0.06
  10   5  -6    0.31    0.05
 -10  -5   6    0.39    0.05
 -10  -5   6    0.39    0.05
 -10  -5   6    0.36    0.05
 -10  -5   6    0.35    0.04
   9   5  -6    0.36    0.06
   9   5  -6    0.26    0.05
  -9  -5   6    0.29    0.03
  -9  -5   6    0.27    0.04
  -9  -5   6    0.33    0.04
  -9  -5   6    0.29    0.05
   8   5  -6    0.08    0.04
   8   5  -6    0.08    0.04
  -8  -5   6    0.09    0.03
  -8  -5   6    0.08    0.02
  -8  -5   6    0.10    0.03
  -8  -5   6    0.05    0.03
   7   5  -6    0.66    0.06
   7   5  -6    0.79    0.06
  -7  -5   6    0.75    0.05
  -7  -5   6    0.80    0.04
  -7  -5   6    0.82    0.05
  -7  -5   6    0.84    0.06
   6   5  -6    3.60    0.12
   6   5  -6    3.59    0.12
   6   5  -6    3.62    0.10
  -6  -5   6    3.55    0.11
  -6  -5   6    3.60    0.12
  -6  -5   6    3.63    0.11
  -6  -5   6    3.78    0.10
   5   5  -6    0.70    0.04
   5   5  -6    0.63    0.05
   5   5  -6    0.70    0.05
  -5  -5   6    0.67    0.04
  -5  -5   6    0.66    0.04
  -5  -5   6    0.75    0.04
  -5  -5   6    0.66    0.04
   4   5  -6    0.14    0.02
   4   5  -6    0.15    0.03
   4   5  -6    0.13    0.02
  -4  -5   6    0.13    0.02
  -4  -5   6    0.19    0.02
  -4  -5   6    0.15    0.02
  -4  -5   6    0.18    0.02
  -4  -5   6    0.20    0.02
   3   5  -6    7.03    0.18
   3   5  -6    7.12    0.18
   3   5  -6    7.23    0.16
   3   5  -6    7.44    0.19
   3   5  -6    7.44    0.19
  -3  -5   6    7.20    0.18
  -3  -5   6    7.23    0.18
  -3  -5   6    7.43    0.17
  -3  -5   6    7.31    0.21
   2   5  -6    6.61    0.15
   2   5  -6    6.67    0.17
   2   5  -6    6.67    0.17
   2   5  -6    6.62    0.17
  -2  -5   6    6.72    0.19
  -2  -5   6    6.58    0.17
  -2  -5   6    6.64    0.15
  -2  -5   6    6.89    0.19
   1   5  -6    0.08    0.01
   1   5  -6    0.09    0.01
  -1  -5   6    0.09    0.01
  -1  -5   6    0.17    0.02
  -1  -5   6    0.07    0.01
   0   5  -6    1.00    0.03
   0   5  -6    0.99    0.04
   0   5  -6    0.88    0.04
   0  -5   6    0.96    0.04
   0  -5   6    0.94    0.04
   0  -5   6    0.91    0.03
  -1   5  -6    5.81    0.15
  -1   5  -6    5.85    0.15
   1  -5   6    5.86    0.14
   1  -5   6    5.86    0.16
   1  -5   6    5.85    0.18
   2  -5   6    1.16    0.04
   2  -5   6    1.39    0.05
   2  -5   6    1.34    0.06
  -3   5  -6    0.72    0.04
  -3   5  -6    0.80    0.04
   3  -5   6    0.74    0.04
   3  -5   6    0.76    0.04
  -4   5  -6    4.50    0.12
  -4   5  -6    4.42    0.12
  -4   5  -6    4.34    0.12
   4  -5   6    4.44    0.14
   4  -5   6    4.56    0.15
   4  -5   6    4.68    0.13
  -5   5  -6    1.73    0.06
  -5   5  -6    1.78    0.06
  -5   5  -6    1.89    0.06
   5  -5   6    2.00    0.06
   5  -5   6    1.78    0.08
   5  -5   6    1.83    0.08
  -6   5  -6    2.16    0.07
  -6   5  -6    2.22    0.08
   6  -5   6    2.19    0.09
   6  -5   6    2.10    0.09
  -7   5  -6    1.32    0.06
  -7   5  -6    1.40    0.06
   7  -5   6    1.37    0.07
   7  -5   6    1.40    0.07
  -8   5  -6    0.03    0.02
  -8   5  -6   -0.01    0.02
   8  -5   6    0.01    0.02
  -9   5  -6    0.09    0.03
  -9   5  -6    0.06    0.02
 -10   5  -6    0.43    0.05
 -10   5  -6    0.38    0.04
  10   4  -6    0.53    0.07
  10   4  -6    0.42    0.06
 -10  -4   6    0.52    0.06
 -10  -4   6    0.38    0.05
[truncated: 550,282 more chars]
