# Supplementary material for: Crystal structure of bis­(μ-4-nitro­benzoato-κ2 O:O′)bis­[bis­(4-methyl­pyridine-κN)(4-nitro­benzoato-κ2 O,O′)manganese(II)]
Source: Acta Crystallogr E Crystallogr Commun. 2016 Oct 11;72(Pt 11):1549–53. doi: 10.1107/S2056989016015589 (PMC5095830; doi:10.1107/S2056989016015589)
Supplement: Supplementary file 2 [file e-72-01549-Isup2.hkl]

data_I                                                                          
_shelx_title ' SB300CA_0m in P-1'                                               
_shelx_refln_list_code          4                                               
_shelx_F_calc_maximum      245.71                                               
_exptl_crystal_F_000       590.00                                               
_reflns_d_resolution_high  0.7101                                               
                                                                                
loop_                                                                           
 _space_group_symop_operation_xyz                                               
 'x, y, z'                                                                      
 '-x, -y, -z'                                                                   
                                                                                
_cell_length_a     8.8337                                                       
_cell_length_b    12.4240                                                       
_cell_length_c    12.9995                                                       
_cell_angle_alpha  94.357                                                       
_cell_angle_beta   99.607                                                       
_cell_angle_gamma 107.270                                                       
                                                                                
_shelx_F_squared_multiplier     1.000                                           
                                                                                
loop_                                                                           
 _refln_index_h                                                                 
 _refln_index_k                                                                 
 _refln_index_l                                                                 
 _refln_F_squared_calc                                                          
 _refln_F_squared_meas                                                          
 _refln_F_squared_sigma                                                         
 _refln_observed_status                                                         
   1   0   0       1487.42       1286.65        88.14 o                         
   2   0   0       4890.53       4963.24        94.47 o                         
   3   0   0         41.49         37.59         0.92 o                         
   4   0   0       1564.04       1631.75        17.24 o                         
   5   0   0        200.49        186.37         1.95 o                         
   6   0   0          4.73          4.80         0.54 o                         
   7   0   0          7.62          6.69         0.60 o                         
   8   0   0        175.90        169.60         2.68 o                         
   9   0   0        120.04        117.10         2.24 o                         
  10   0   0         10.86         11.67         1.02 o                         
  11   0   0          0.01         -0.72         0.72 o                         
 -11   1   0          5.91          5.89         1.02 o                         
 -10   1   0          3.45          3.71         0.77 o                         
  -9   1   0         57.71         58.33         2.58 o                         
  -8   1   0        382.27        370.48         4.64 o                         
  -7   1   0        202.35        188.91         2.68 o                         
  -6   1   0        162.25        162.43         1.95 o                         
  -5   1   0        310.67        297.53         3.33 o                         
  -4   1   0         90.06        112.44         1.88 o                         
  -3   1   0       4445.69       4181.28        76.42 o                         
  -2   1   0         32.80         23.66         1.18 o                         
   1   1   0      14977.16      13183.30       242.95 o                         
   2   1   0        818.34        759.98        14.01 o                         
   3   1   0          1.35          0.38         0.34 o                         
   4   1   0        402.69        387.38         5.16 o                         
   5   1   0        158.66        143.70         1.78 o                         
   6   1   0         34.78         31.93         1.01 o                         
   7   1   0         51.08         51.92         1.13 o                         
   8   1   0        215.66        218.51         2.82 o                         
   9   1   0         95.65        103.02         2.14 o                         
  10   1   0          8.55          7.49         1.02 o                         
  11   1   0          6.77          8.25         1.05 o                         
 -12   2   0         14.55         12.42         1.77 o                         
 -11   2   0          2.38          3.73         0.78 o                         
 -10   2   0          1.73          1.48         0.77 o                         
  -9   2   0         51.96         50.53         2.15 o                         
  -8   2   0        110.28        112.33         1.92 o                         
  -7   2   0        416.97        423.61         4.95 o                         
  -6   2   0          0.50         -0.05         0.25 o                         
  -5   2   0          0.65          2.37         0.33 o                         
  -4   2   0         69.40         70.02         1.24 o                         
  -3   2   0         15.02         14.20         1.18 o                         
  -2   2   0        143.39        108.84         2.96 o                         
  -1   2   0       1017.97        995.18        83.70 o                         
   0   2   0       1586.00       1346.21       112.39 o                         
   1   2   0       8040.02       8150.79       148.65 o                         
   2   2   0         58.32         64.02         1.08 o                         
   3   2   0          0.89          0.30         0.35 o                         
   4   2   0        163.24        160.82         1.78 o                         
   5   2   0        630.29        596.12         5.86 o                         
   6   2   0        830.70        816.30         8.23 o                         
   7   2   0        199.83        197.03         2.63 o                         
   8   2   0         31.61         32.14         1.04 o                         
   9   2   0         44.53         41.34         1.14 o                         
  10   2   0         88.73         97.79         2.36 o                         
  11   2   0          3.81          2.23         1.08 o                         
 -12   3   0         13.84         16.61         1.25 o                         
 -11   3   0         25.96         24.83         1.33 o                         
 -10   3   0          4.66          3.96         0.77 o                         
  -9   3   0         49.59         47.87         1.33 o                         
  -8   3   0         50.23         47.28         1.24 o                         
  -7   3   0        390.67        399.06         4.57 o                         
  -6   3   0       1387.02       1497.14        14.99 o                         
  -5   3   0        488.27        517.10         6.84 o                         
  -4   3   0         53.86         62.42         1.67 o                         
  -3   3   0        886.57        906.80        26.62 o                         
  -2   3   0          6.26          6.35         0.80 o                         
  -1   3   0        877.83        911.38        22.83 o                         
   0   3   0          1.47         -0.42         0.42 o                         
   1   3   0        738.47        492.74        12.42 o                         
   2   3   0         23.40         15.76         1.07 o                         
   3   3   0       1268.28       1323.89        16.86 o                         
   4   3   0          9.43          8.90         0.36 o                         
   5   3   0         85.92         75.76         1.17 o                         
   6   3   0        189.00        164.50         1.86 o                         
   7   3   0        879.28        874.67         8.09 o                         
   8   3   0         92.64         92.54         1.80 o                         
   9   3   0         21.07         21.46         1.20 o                         
  10   3   0         31.81         31.97         2.21 o                         
 -12   4   0          0.91          2.16         0.82 o                         
 -11   4   0         21.72         24.24         1.16 o                         
 -10   4   0        111.40        111.31         2.13 o                         
  -9   4   0         66.73         69.37         1.91 o                         
  -8   4   0          0.90          0.42         0.43 o                         
  -7   4   0         34.03         33.49         1.07 o                         
  -6   4   0        667.76        721.61         7.45 o                         
  -5   4   0        741.16        777.76         9.91 o                         
  -4   4   0         39.52         43.77         1.77 o                         
  -3   4   0        253.59        267.31         6.21 o                         
  -2   4   0        361.70        389.01         5.30 o                         
  -1   4   0       1186.02       1122.84        28.98 o                         
   0   4   0       1872.81       1996.34        55.43 o                         
   1   4   0          5.54          4.78         0.34 o                         
   2   4   0       4090.54       4316.02        59.38 o                         
   3   4   0        322.82        298.92         2.84 o                         
   4   4   0          0.77          2.50         0.28 o                         
   5   4   0        226.34        194.64         2.17 o                         
   6   4   0         87.33         87.11         1.33 o                         
   7   4   0        143.30        139.77         2.05 o                         
   8   4   0        124.05        123.92         1.99 o                         
   9   4   0          5.26          5.70         0.77 o                         
  10   4   0          8.48          8.47         1.04 o                         
 -12   5   0          8.65         10.66         1.06 o                         
 -11   5   0          1.31          1.16         0.69 o                         
 -10   5   0         74.40         71.88         1.70 o                         
  -9   5   0        117.51        116.31         2.04 o                         
  -8   5   0         26.82         23.78         1.37 o                         
  -7   5   0         49.90         52.46         1.20 o                         
  -6   5   0        452.69        464.03         5.01 o                         
  -5   5   0       1561.61       1605.47        19.67 o                         
  -4   5   0        191.81        175.03         3.29 o                         
  -3   5   0        176.81        163.98         3.04 o                         
  -2   5   0       1895.37       1977.17        29.98 o                         
  -1   5   0       3585.66       3703.71        53.65 o                         
   0   5   0       5719.18       6230.17        90.57 o                         
   1   5   0        347.06        336.84         5.19 o                         
   2   5   0       1362.81       1427.16        13.29 o                         
   3   5   0       1689.68       1695.07        16.83 o                         
   4   5   0        134.90        119.55         1.41 o                         
   5   5   0         26.33         33.63         1.10 o                         
   6   5   0         21.12         18.88         0.93 o                         
   7   5   0         50.52         48.54         2.25 o                         
   8   5   0        110.21        117.63         2.40 o                         
   9   5   0         46.06         47.00         1.80 o                         
  10   5   0          1.09          0.59         0.81 o                         
 -12   6   0          9.07         11.55         1.28 o                         
 -11   6   0          6.03          4.64         0.77 o                         
 -10   6   0          0.64          1.29         0.48 o                         
  -9   6   0         42.80         44.10         1.19 o                         
  -8   6   0         35.26         35.30         1.31 o                         
  -7   6   0         10.22          9.47         0.57 o                         
  -6   6   0        275.50        242.55         2.91 o                         
  -5   6   0       1682.99       1646.36        20.53 o                         
  -4   6   0        690.58        761.43        15.26 o                         
  -3   6   0        222.20        278.16         6.05 o                         
  -2   6   0        193.80        196.39         4.60 o                         
  -1   6   0       1017.58       1025.48        15.14 o                         
   0   6   0       2764.66       2917.63        42.26 o                         
   1   6   0        769.27        815.29         9.67 o                         
   2   6   0          4.61          3.74         0.65 o                         
   3   6   0       1012.15        954.05         8.41 o                         
   4   6   0        646.02        629.74         6.89 o                         
   5   6   0          5.26          7.85         0.60 o                         
   6   6   0          0.28         -0.42         0.42 o                         
   7   6   0        134.90        143.17         2.42 o                         
   8   6   0         50.35         51.23         1.74 o                         
   9   6   0          7.46          7.28         1.28 o                         
 -12   7   0          8.03         10.08         1.42 o                         
 -11   7   0          0.21          0.08         0.86 o                         
 -10   7   0          0.17          0.05         0.82 o                         
  -9   7   0         26.69         26.35         1.67 o                         
  -8   7   0         24.45         22.72         1.26 o                         
  -7   7   0         34.69         38.90         3.59 o                         
  -6   7   0          0.74          0.95         0.45 o                         
  -5   7   0        144.62        136.83         2.31 o                         
  -4   7   0       1645.33       1697.68        32.83 o                         
  -3   7   0       1067.90       1084.06        21.54 o                         
  -2   7   0         18.89         20.13         1.25 o                         
  -1   7   0         20.28         20.17         1.24 o                         
   0   7   0        792.12        780.38         9.94 o                         
   1   7   0        363.80        403.10         4.40 o                         
   2   7   0          2.41          1.61         0.25 o                         
   3   7   0         39.29         38.09         0.86 o                         
   4   7   0        668.14        635.33         6.16 o                         
   5   7   0         15.79         13.82         0.74 o                         
   6   7   0         12.11          8.02         0.77 o                         
   7   7   0         17.88         18.99         1.00 o                         
   8   7   0          0.33          0.09         0.91 o                         
   9   7   0         20.41         20.35         1.90 o                         
 -12   8   0         22.89         21.89         1.77 o                         
 -11   8   0          4.97          6.51         1.18 o                         
 -10   8   0          0.02          0.00         0.59 o                         
  -8   8   0         44.55         39.63         2.09 o                         
  -7   8   0         81.22         80.18         2.93 o                         
  -6   8   0         13.84         13.71         1.25 o                         
  -5   8   0        120.87        126.27         3.55 o                         
  -4   8   0          8.70         10.56         0.51 o                         
  -3   8   0        501.00        511.75         9.74 o                         
  -2   8   0        211.19        183.08         4.60 o                         
  -1   8   0          0.70          0.39         0.34 o                         
   0   8   0          2.88          3.44         0.48 o                         
   1   8   0          4.47          9.73         1.44 o                         
   2   8   0        295.71        311.42         3.04 o                         
   3   8   0          4.29          8.50         0.54 o                         
   4   8   0        276.44        283.02         3.10 o                         
   5   8   0        151.96        161.46         2.41 o                         
   6   8   0         36.53         38.27         1.35 o                         
   7   8   0         36.91         38.77         1.39 o                         
   8   8   0          8.34          7.76         2.11 o                         
 -11   9   0         35.55         39.04         1.77 o                         
  -8   9   0        386.31        369.00         8.57 o                         
  -7   9   0          1.33          0.00         0.84 o                         
  -6   9   0         52.36         48.32         2.27 o                         
  -5   9   0        301.89        293.00         4.94 o                         
  -4   9   0        182.31        170.42         3.01 o                         
  -3   9   0        614.96        598.17         9.30 o                         
  -2   9   0        114.38        112.52         2.43 o                         
  -1   9   0         57.90         56.29         1.25 o                         
   0   9   0          4.56          4.37         0.39 o                         
   1   9   0         65.42         64.72         1.13 o                         
   2   9   0         80.35         88.22         1.41 o                         
   3   9   0        283.63        252.72         3.24 o                         
   4   9   0          8.80         13.27         0.74 o                         
   5   9   0        126.31        117.50         2.33 o                         
   6   9   0         31.52         28.16         1.37 o                         
   7   9   0        104.99        111.71         3.05 o                         
 -11  10   0         12.11         14.20         1.18 o                         
  -8  10   0          3.50          4.73         1.25 o                         
  -7  10   0         95.07         97.34         1.97 o                         
  -6  10   0         46.71         46.80         1.40 o                         
  -5  10   0         93.58         96.77         2.22 o                         
  -4  10   0          0.95          0.00         0.48 o                         
  -3  10   0        217.80        197.66         3.73 o                         
  -2  10   0        229.33        222.10         4.08 o                         
  -1  10   0         18.16         18.75         1.03 o                         
   0  10   0          1.65          3.06         0.36 o                         
   1  10   0          1.54          1.66         0.45 o                         
   2  10   0          1.71          2.53         0.53 o                         
   3  10   0        241.95        236.06         2.96 o                         
   4  10   0         52.85         53.33         1.25 o                         
   5  10   0          0.08          0.00         0.70 o                         
   6  10   0         93.20        101.66         2.29 o                         
   7  10   0         77.00         77.59         2.27 o                         
  -8  11   0          4.77          3.55         0.59 o                         
  -7  11   0         25.62         25.83         1.44 o                         
  -6  11   0         93.99         90.58         2.22 o                         
  -5  11   0        167.36        166.37         3.38 o                         
  -4  11   0         20.94         21.37         1.27 o                         
  -3  11   0        406.80        377.71         6.52 o                         
  -2  11   0        905.71        877.94        13.49 o                         
  -1  11   0          1.31          1.67         0.60 o                         
   0  11   0         20.73         22.54         0.94 o                         
   1  11   0          6.49          3.58         0.68 o                         
   2  11   0        168.78        157.34         2.91 o                         
   3  11   0         76.61         82.18         2.24 o                         
   4  11   0         53.76         57.43         1.43 o                         
   5  11   0          2.42          1.61         0.86 o                         
   6  11   0         11.13          9.75         1.04 o                         
 -10  12   0          9.21         10.65         1.18 o                         
  -9  12   0         15.49         20.11         1.18 o                         
  -8  12   0          8.13         10.06         1.18 o                         
  -7  12   0          1.06          1.18         0.59 o                         
  -6  12   0         61.26         68.03         2.37 o                         
  -5  12   0        102.26         96.35         2.51 o                         
  -4  12   0        160.61        157.36         3.37 o                         
  -3  12   0         20.19         13.92         1.22 o                         
  -2  12   0         27.94         21.39         2.25 o                         
  -1  12   0        485.79        476.48         6.35 o                         
   0  12   0        213.21        210.72         3.50 o                         
   1  12   0          0.11         -0.53         0.53 o                         
   2  12   0          3.75          1.85         0.76 o                         
   3  12   0         15.59         13.39         0.91 o                         
   4  12   0         44.47         43.32         1.84 o                         
   5  12   0          3.66          3.55         1.25 o                         
 -10  13   0          1.13          2.37         0.59 o                         
  -9  13   0         16.68         17.75         1.18 o                         
  -8  13   0          5.50          1.77         1.18 o                         
  -7  13   0         15.68         10.65         1.18 o                         
  -6  13   0         15.22         13.01         1.18 o                         
  -5  13   0         76.41         71.57         2.96 o                         
  -4  13   0          7.18          7.69         1.18 o                         
  -3  13   0        260.29        247.45         4.78 o                         
  -2  13   0          5.61          5.97         0.86 o                         
  -1  13   0         61.03         63.46         2.13 o                         
   0  13   0         68.05         70.89         1.52 o                         
   1  13   0          5.37          4.73         0.84 o                         
   2  13   0          0.97          0.89         1.48 o                         
   3  13   0         21.26         26.51         3.04 o                         
   4  13   0         63.14         66.41         2.55 o                         
 -10  14   0          0.01          0.59         0.59 o                         
  -9  14   0         11.87          8.87         1.18 o                         
  -8  14   0         79.89         86.36         3.55 o                         
  -7  14   0          5.61          2.96         1.18 o                         
  -6  14   0          0.88          0.00         1.18 o                         
  -5  14   0          4.76          5.92         1.18 o                         
  -4  14   0         70.26         69.21         3.55 o                         
  -3  14   0         54.19         51.46         2.96 o                         
  -2  14   0         48.37         47.91         2.96 o                         
  -1  14   0          3.19          3.55         0.98 o                         
   0  14   0         69.00         72.17         2.96 o                         
   1  14   0         30.62         25.45         1.25 o                         
   2  14   0          3.67          4.23         0.84 o                         
   3  14   0          4.00          4.82         1.14 o                         
  -9  15   0          1.84         -1.18         1.18 o                         
  -8  15   0          6.42          7.10         1.18 o                         
  -7  15   0         10.23         11.24         1.77 o                         
  -6  15   0          9.97         11.24         1.77 o                         
  -5  15   0          5.56          4.73         1.18 o                         
  -4  15   0          0.86         -1.18         1.18 o                         
  -3  15   0         22.91         18.34         2.37 o                         
  -2  15   0         45.60         47.39         1.85 o                         
  -1  15   0          0.18         -0.30         0.84 o                         
   0  15   0         24.69         23.66         1.77 o                         
   1  15   0          0.70          0.30         0.84 o                         
   2  15   0          5.41          2.60         0.98 o                         
  -8  16   0          3.12          3.55         1.18 o                         
  -7  16   0          5.96          7.69         1.77 o                         
  -6  16   0          6.46          9.46         1.77 o                         
  -5  16   0          3.71          5.92         1.77 o                         
  -4  16   0          6.08          5.92         1.77 o                         
  -3  16   0         12.67         17.15         2.37 o                         
  -2  16   0         18.20         23.05         1.42 o                         
  -1  16   0          0.35          1.77         0.98 o                         
   0  16   0          5.80          8.28         1.77 o                         
   1  16   0         11.42         11.24         1.77 o                         
  -6  17   0         15.85         19.52         2.37 o                         
  -5  17   0          1.65         -1.18         1.18 o                         
  -4  17   0          0.05          0.59         1.77 o                         
  -3  17   0          0.19          0.00         1.77 o                         
  -2  17   0          0.28          0.24         0.98 o                         
   2 -17   1         13.98         16.50         2.07 o                         
   3 -17   1         18.86         21.29         2.37 o                         
   4 -17   1          5.67          5.32         1.77 o                         
   5 -17   1          0.66         -1.18         1.18 o                         
   6 -17   1         11.64         12.42         1.77 o                         
  -1 -16   1         26.02         28.39         2.37 o                         
   0 -16   1          0.68          0.00         1.18 o                         
   1 -16   1          2.08          0.71         0.98 o                         
   2 -16   1          0.51          1.66         0.98 o                         
   3 -16   1         27.73         27.21         2.37 o                         
   4 -16   1          9.25          8.87         1.77 o                         
   5 -16   1          0.00          1.18         1.18 o                         
   6 -16   1          4.97          4.14         1.77 o                         
   7 -16   1         30.20         33.13         2.37 o                         
   8 -16   1          4.26          4.14         1.18 o                         
  -2 -15   1         21.58         22.20         1.42 o                         
  -1 -15   1         24.61         19.54         1.25 o                         
   0 -15   1         69.60         67.43         2.96 o                         
   1 -15   1          6.40          6.65         0.98 o                         
   2 -15   1         14.59         11.95         1.48 o                         
   3 -15   1         30.58         25.44         2.37 o                         
   4 -15   1         47.50         47.32         2.96 o                         
   5 -15   1         10.67          8.28         1.77 o                         
   6 -15   1          0.01         -1.18         1.18 o                         
   7 -15   1          9.41          7.10         1.77 o                         
   8 -15   1         61.70         68.62         2.96 o                         
   9 -15   1         14.92         14.20         1.77 o                         
  -4 -14   1          7.06          5.71         1.25 o                         
  -3 -14   1          6.75          7.71         0.86 o                         
  -2 -14   1          0.05         -0.59         0.84 o                         
  -1 -14   1         15.02         14.20         1.25 o                         
   0 -14   1        109.16        118.90         4.14 o                         
   1 -14   1         88.08         81.66         4.14 o                         
   2 -14   1          1.59          3.55         1.18 o                         
   3 -14   1         18.14         15.97         1.77 o                         
   4 -14   1         35.93         31.94         2.37 o                         
   5 -14   1          0.58          1.77         1.18 o                         
   6 -14   1          3.22          1.18         1.18 o                         
   7 -14   1          0.51         -0.59         1.18 o                         
   9 -14   1         16.78         17.75         1.77 o                         
  -5 -13   1          0.07          0.30         1.25 o                         
  -4 -13   1         19.34         18.97         1.22 o                         
  -3 -13   1         10.46         10.63         0.91 o                         
  -2 -13   1          0.71         -0.30         0.89 o                         
  -1 -13   1         13.55         14.79         0.98 o                         
   0 -13   1        104.44        104.84         1.99 o                         
   1 -13   1        302.67        275.73         4.16 o                         
   2 -13   1         51.02         57.03         1.99 o                         
   3 -13   1        338.46        317.69         5.81 o                         
   4 -13   1         13.90         13.01         1.77 o                         
   5 -13   1          0.72          0.59         1.18 o                         
   6 -13   1          8.17          8.28         1.18 o                         
   7 -13   1          6.72          7.10         1.18 o                         
   8 -13   1         37.63         46.73         2.37 o                         
   9 -13   1         12.06         14.20         1.18 o                         
  10 -13   1          7.53          7.10         1.18 o                         
  -5 -12   1          4.40          2.37         1.25 o                         
  -4 -12   1         74.40         78.26         3.11 o                         
  -3 -12   1         44.37         50.15         1.70 o                         
  -2 -12   1         10.40          8.19         0.86 o                         
  -1 -12   1         17.83         16.39         0.98 o                         
   0 -12   1         41.39         37.08         0.98 o                         
   1 -12   1        276.04        284.88         4.21 o                         
   2 -12   1        162.26        160.30         3.56 o                         
   3 -12   1        752.06        718.45        11.22 o                         
   4 -12   1         32.81         34.92         1.57 o                         
   5 -12   1        243.27        245.62         5.61 o                         
   6 -12   1         10.44         10.65         1.18 o                         
   7 -12   1          0.20          1.18         0.59 o                         
   8 -12   1         12.07         10.65         1.18 o                         
   9 -12   1          8.26          8.28         1.18 o                         
  10 -12   1          0.18          0.00         0.59 o                         
  -6 -11   1         15.49         12.38         1.11 o                         
  -5 -11   1         41.74         40.24         1.57 o                         
  -4 -11   1         25.98         21.04         1.02 o                         
  -3 -11   1         22.94         21.91         1.82 o                         
  -2 -11   1        228.26        222.71         3.73 o                         
  -1 -11   1         25.77         28.71         2.57 o                         
   0 -11   1          0.87          0.49         0.42 o                         
   1 -11   1          0.45          0.76         0.49 o                         
   2 -11   1        491.60        458.88         7.57 o                         
   3 -11   1        207.58        211.74         4.08 o                         
   4 -11   1         30.49         24.69         1.92 o                         
   5 -11   1         37.40         36.80         1.35 o                         
   6 -11   1         24.67         23.77         1.70 o                         
   7 -11   1         21.77         19.23         1.19 o                         
   8 -11   1          0.05         -0.59         0.59 o                         
   9 -11   1         37.01         37.27         1.77 o                         
  10 -11   1         13.06         11.83         1.18 o                         
  11 -11   1          7.15          8.87         1.18 o                         
  -7 -10   1         23.66         20.87         1.32 o                         
  -6 -10   1        142.55        155.76         7.71 o                         
  -5 -10   1         31.90         29.39         1.62 o                         
  -4 -10   1         14.02         16.03         0.77 o                         
  -3 -10   1        250.63        212.62         3.48 o                         
  -2 -10   1        201.71        209.30         3.38 o                         
  -1 -10   1         71.34         78.43         2.12 o                         
   0 -10   1          0.25         -0.20         0.40 o                         
   1 -10   1         34.24         34.15         0.77 o                         
   2 -10   1        171.06        165.17         3.21 o                         
   3 -10   1        355.32        331.69         5.65 o                         
   4 -10   1        164.94        158.43         3.01 o                         
   5 -10   1         37.08         40.43         1.35 o                         
   6 -10   1        114.70        112.82         2.27 o                         
   7 -10   1         26.78         26.19         1.00 o                         
   8 -10   1         37.47         37.12         1.40 o                         
   9 -10   1         88.60         84.59         2.96 o                         
  10 -10   1        110.83        114.16         3.55 o                         
  11 -10   1         56.98         57.38         2.37 o                         
  -8  -9   1          0.67          0.20         2.07 o                         
  -7  -9   1        112.28        123.18         2.76 o                         
  -6  -9   1          0.39          0.52         0.76 o                         
  -5  -9   1        107.82        106.84         2.56 o                         
  -4  -9   1        132.29        124.39         1.92 o                         
  -3  -9   1         36.84         29.23         0.92 o                         
  -2  -9   1         92.00         98.60         2.85 o                         
  -1  -9   1        215.48        208.01         2.53 o                         
   0  -9   1         32.56         25.19         0.74 o                         
   1  -9   1         20.96         15.87         0.54 o                         
   2  -9   1        262.04        262.47         4.52 o                         
   3  -9   1        760.87        747.79        11.57 o                         
   4  -9   1        103.05         99.47         2.15 o                         
   5  -9   1         56.01         58.17         2.04 o                         
   6  -9   1          5.65          7.50         0.51 o                         
   7  -9   1         46.74         44.60         1.59 o                         
   8  -9   1        174.93        174.17         4.97 o                         
   9  -9   1          0.84          1.18         0.59 o                         
  10  -9   1         17.22         16.56         1.18 o                         
  11  -9   1         25.99         29.58         1.77 o                         
  -8  -8   1         24.72         27.06         2.61 o                         
  -7  -8   1         17.82         18.16         1.49 o                         
  -6  -8   1         15.01         13.41         1.00 o                         
  -5  -8   1        287.93        290.40         3.74 o                         
  -4  -8   1        237.18        255.98         2.85 o                         
  -3  -8   1         52.62         53.86         1.59 o                         
  -2  -8   1         97.01        104.41         1.41 o                         
  -1  -8   1        202.60        201.97         2.26 o                         
   0  -8   1          3.48          4.82         0.36 o                         
   1  -8   1        191.53        198.16         3.37 o                         
   2  -8   1         22.85         27.17         1.48 o                         
   3  -8   1        916.61        927.09        14.32 o                         
   4  -8   1        330.75        305.37         4.25 o                         
   5  -8   1          0.75          1.18         0.37 o                         
   6  -8   1         16.48         18.22         1.11 o                         
   7  -8   1         54.15         51.87         2.27 o                         
   8  -8   1         15.82         15.98         1.48 o                         
   9  -8   1          3.91          4.14         0.59 o                         
  10  -8   1         17.93         16.56         1.18 o                         
  11  -8   1          0.03          1.18         1.18 o                         
  -9  -7   1          8.24          8.18         2.21 o                         
  -8  -7   1         32.53         29.28         1.64 o                         
  -7  -7   1         34.26         36.49         2.34 o                         
  -6  -7   1          7.37          8.04         1.28 o                         
  -5  -7   1        252.06        241.38         3.21 o                         
  -4  -7   1        558.21        537.12         5.33 o                         
  -3  -7   1         90.10         85.17         1.24 o                         
  -2  -7   1         11.13          7.86         0.60 o                         
  -1  -7   1        227.13        230.95         2.50 o                         
   0  -7   1        170.64        219.68         3.11 o                         
   1  -7   1        692.65        607.42         9.31 o                         
   2  -7   1        256.66        244.56         4.26 o                         
   3  -7   1         49.03         57.66         2.58 o                         
   4  -7   1       1738.67       1775.64        23.12 o                         
   5  -7   1       1036.06       1035.10        36.38 o                         
   6  -7   1         14.83         14.13         0.86 o                         
   7  -7   1         21.11         21.52         1.37 o                         
   8  -7   1         38.51         38.54         1.54 o                         
   9  -7   1          0.99          0.91         0.51 o                         
  10  -7   1          1.71          1.89         0.54 o                         
  11  -7   1          9.96         10.65         1.18 o                         
  12  -7   1          0.10          1.18         1.18 o                         
  -9  -6   1          5.20          2.26         0.81 o                         
  -8  -6   1         48.08         51.65         2.74 o                         
  -7  -6   1        131.91        136.22         2.05 o                         
  -6  -6   1         40.40         33.20         1.16 o                         
  -5  -6   1         89.94         85.58         2.62 o                         
  -4  -6   1       2197.77       1990.18        16.88 o                         
  -3  -6   1        466.51        487.37         4.27 o                         
  -2  -6   1       1428.08       1557.93        14.48 o                         
  -1  -6   1          0.71          0.37         0.67 o                         
   0  -6   1       4335.33       4570.87        57.15 o                         
   1  -6   1          9.26          9.72         1.59 o                         
   2  -6   1        331.97        337.66         5.64 o                         
   3  -6   1        399.14        382.63         7.49 o                         
   4  -6   1        225.76        235.38         5.32 o                         
   5  -6   1        909.79        888.66        11.07 o                         
   6  -6   1         82.86         90.51         1.35 o                         
   7  -6   1         17.21         15.93         0.72 o                         
   8  -6   1         23.42         24.91         0.75 o                         
   9  -6   1          6.14          7.51         0.71 o                         
  10  -6   1          1.41          1.94         0.86 o                         
  11  -6   1         23.63         22.30         1.49 o                         
  12  -6   1          5.44          4.88         1.00 o                         
 -10  -5   1         11.36          9.06         1.13 o                         
  -9  -5   1          0.58          0.54         0.69 o                         
  -8  -5   1         94.95         92.75         1.92 o                         
  -7  -5   1        107.13        108.78         1.56 o                         
  -6  -5   1          6.41          4.90         1.15 o                         
  -5  -5   1        131.19        119.25         1.54 o                         
  -4  -5   1        122.96        122.97         1.55 o                         
  -3  -5   1        870.69        786.79         6.19 o                         
  -2  -5   1       1073.16       1196.07        12.22 o                         
  -1  -5   1       1710.83       1871.26        22.98 o                         
   0  -5   1          4.32          2.37         0.84 o                         
   1  -5   1         52.36         39.16         0.80 o                         
   2  -5   1        451.45        418.68         7.91 o                         
   3  -5   1        395.49        446.72         8.75 o                         
   4  -5   1        399.75        411.62         8.15 o                         
   5  -5   1       1070.76       1093.56        13.57 o                         
   6  -5   1        488.29        443.83         4.76 o                         
   7  -5   1         69.64         65.54         1.16 o                         
   8  -5   1          4.99          5.68         0.44 o                         
   9  -5   1         16.24         15.93         0.80 o                         
  10  -5   1         74.30         82.46         1.81 o                         
  11  -5   1          9.04         12.86         1.05 o                         
  12  -5   1          0.02          0.34         1.45 o                         
 -10  -4   1          4.75          5.46         0.93 o                         
  -9  -4   1          9.71          7.78         0.77 o                         
  -8  -4   1         31.97         32.73         1.33 o                         
  -7  -4   1        122.47        128.78         2.02 o                         
  -6  -4   1          0.91         -0.25         0.34 o                         
  -5  -4   1         23.54         18.76         1.53 o                         
  -4  -4   1          9.57          6.76         0.38 o                         
  -3  -4   1        127.79        123.63         1.52 o                         
  -2  -4   1       1806.64       1867.90        27.71 o                         
  -1  -4   1       1645.14       1734.40        19.11 o                         
   0  -4   1        670.12        647.14         9.57 o                         
   1  -4   1        150.69        175.68         5.32 o                         
   2  -4   1         29.20         34.18         0.76 o                         
   3  -4   1        548.68        537.51        14.79 o                         
   4  -4   1          3.67          5.45         0.53 o                         
   5  -4   1        389.48        382.96         5.14 o                         
   6  -4   1       1240.38       1278.23        12.73 o                         
   7  -4   1         75.29         71.85         1.19 o                         
   8  -4   1         25.48         26.25         0.91 o                         
   9  -4   1          7.30          6.93         0.74 o                         
  10  -4   1          6.66          7.42         0.80 o                         
  11  -4   1         43.84         51.00         1.60 o                         
  12  -4   1          6.78          4.90         1.05 o                         
 -10  -3   1         59.69         61.89         1.90 o                         
  -9  -3   1         61.92         57.73         1.40 o                         
  -8  -3   1         36.66         33.92         1.13 o                         
  -7  -3   1        212.47        198.60         2.61 o                         
  -6  -3   1         22.36         21.54         1.05 o                         
  -5  -3   1        398.54        406.90         3.84 o                         
  -4  -3   1        236.25        257.96         2.85 o                         
  -3  -3   1         75.61         75.32         1.32 o                         
  -2  -3   1        318.71        276.14         3.38 o                         
  -1  -3   1         29.68         30.77         0.59 o                         
   0  -3   1         69.17         49.44         1.48 o                         
   1  -3   1          2.48          4.73         0.59 o                         
   2  -3   1        180.92        251.31         6.21 o                         
   3  -3   1        391.02        397.06         7.73 o                         
   4  -3   1        738.84        750.11        31.35 o                         
   5  -3   1        192.87        189.19         2.80 o                         
   6  -3   1         74.02         67.51         1.24 o                         
   7  -3   1        553.40        555.95         5.75 o                         
   8  -3   1        174.84        180.82         2.41 o                         
   9  -3   1          8.25          7.40         0.77 o                         
  10  -3   1          1.87          0.36         0.69 o                         
  11  -3   1         18.36         20.64         1.29 o                         
 -11  -2   1          0.16         -0.86         0.86 o                         
 -10  -2   1         78.28         86.61         3.16 o                         
  -9  -2   1         27.82         30.96         1.06 o                         
  -8  -2   1         19.01         21.66         0.88 o                         
  -7  -2   1        688.20        670.02         6.95 o                         
  -6  -2   1         21.03         20.75         0.87 o                         
  -5  -2   1       1049.94       1072.77        12.56 o                         
  -4  -2   1        749.21        748.44         6.50 o                         
  -3  -2   1         24.39         35.61         0.64 o                         
  -2  -2   1        121.25        124.29         1.77 o                         
  -1  -2   1        348.71        318.37         6.05 o                         
   0  -2   1       1792.07       1575.53        60.34 o                         
   1  -2   1        176.09        209.18        15.38 o                         
   2  -2   1         44.04         51.28         7.10 o                         
   3  -2   1       1079.97       1093.42        21.29 o                         
   4  -2   1        744.58        674.12        10.10 o                         
   5  -2   1         85.81         80.46         1.27 o                         
   6  -2   1         83.62         89.94         1.24 o                         
   7  -2   1        104.19         98.79         1.53 o                         
   8  -2   1        104.94        107.74         1.93 o                         
   9  -2   1         44.77         45.30         1.40 o                         
  10  -2   1         14.70         13.79         1.02 o                         
  11  -2   1          0.10         -0.49         0.67 o                         
 -11  -1   1          1.06          0.82         0.87 o                         
 -10  -1   1          3.93          3.21         0.78 o                         
  -9  -1   1        116.62        119.67         2.28 o                         
  -8  -1   1        256.62        247.13         3.24 o                         
  -7  -1   1         10.86          9.61         0.61 o                         
  -6  -1   1         76.86         70.94         1.16 o                         
  -5  -1   1       1687.55       1734.09        17.02 o                         
  -4  -1   1       1434.89       1586.41        16.14 o                         
  -3  -1   1         46.98         55.76         0.79 o                         
  -2  -1   1          0.93         -0.59         0.59 o                         
  -1  -1   1       8658.58       8784.98       259.38 o                         
   2  -1   1       4580.75       4598.13       207.33 o                         
   3  -1   1        292.07        326.41         4.28 o                         
   4  -1   1          2.17          8.35         0.31 o                         
   5  -1   1       1572.66       1527.20        15.08 o                         
   6  -1   1        643.81        624.42         5.96 o                         
   7  -1   1          0.09          0.28         0.35 o                         
   8  -1   1        181.25        179.95         2.54 o                         
   9  -1   1         93.05         92.88         1.87 o                         
  10  -1   1         18.80         19.31         1.20 o                         
  11  -1   1          0.48          0.63         0.78 o                         
 -11   0   1         18.69         19.20         1.29 o                         
 -10   0   1         15.31         13.43         1.02 o                         
  -9   0   1         65.49         63.99         1.60 o                         
  -8   0   1        161.41        165.72         2.59 o                         
  -7   0   1         49.68         55.39         1.29 o                         
  -6   0   1          1.42          1.35         0.35 o                         
  -5   0   1        551.89        537.28         7.94 o                         
  -4   0   1       3151.53       3318.41        39.24 o                         
  -3   0   1        387.59        340.13         5.34 o                         
  -2   0   1       1104.11       1056.36        19.23 o                         
  -1   0   1       2922.82       2397.28       140.86 o                         
   1   0   1       1429.64       1099.55       155.57 o                         
   2   0   1       2666.87       2691.15        39.68 o                         
   3   0   1        139.43        143.97         3.05 o                         
   4   0   1         51.19         51.20         0.82 o                         
   5   0   1        494.21        434.33         4.18 o                         
   6   0   1        305.71        305.18         3.27 o                         
   7   0   1          3.96          4.34         0.40 o                         
   8   0   1        199.90        197.34         2.94 o                         
   9   0   1          1.98          2.65         0.74 o                         
  10   0   1          2.96          3.17         0.82 o                         
  11   0   1          6.28          4.60         1.08 o                         
 -11   1   1         23.06         21.81         1.29 o                         
 -10   1   1          7.58          7.67         0.82 o                         
  -9   1   1         24.35         26.87         1.14 o                         
  -8   1   1        151.23        155.12         2.51 o                         
  -7   1   1        153.44        156.20         2.28 o                         
  -6   1   1         11.41          8.32         0.43 o                         
  -5   1   1        718.57        805.25        10.78 o                         
  -4   1   1        105.77         86.68         2.17 o                         
  -3   1   1         48.48         44.06         3.55 o                         
  -2   1   1       5719.35       5872.99       110.63 o                         
   1   1   1        821.21        872.24        16.07 o                         
   2   1   1        608.31        519.44        14.86 o                         
   3   1   1        101.47         83.34         1.25 o                         
   4   1   1         25.22         23.19         0.66 o                         
   5   1   1         83.00         69.58         1.10 o                         
   6   1   1        631.38        604.95         5.85 o                         
   7   1   1         22.02         18.34         0.77 o                         
   8   1   1        109.31        104.10         1.83 o                         
   9   1   1         80.81         80.91         1.92 o                         
  10   1   1          7.78          8.99         1.00 o                         
  11   1   1         17.36         20.05         1.57 o                         
 -12   2   1          5.41          4.16         1.05 o                         
 -11   2   1         10.07         11.12         1.02 o                         
 -10   2   1         67.47         67.04         1.77 o                         
  -9   2   1          4.84          3.44         0.74 o                         
  -8   2   1         20.60         21.47         0.84 o                         
  -7   2   1        226.59        213.47         2.82 o                         
  -6   2   1         18.95         17.19         0.71 o                         
  -5   2   1       1436.53       1574.56        22.35 o                         
  -4   2   1        165.45        172.43         5.09 o                         
  -3   2   1          1.16          3.65         0.59 o                         
  -2   2   1       2098.92       2179.57        39.68 o                         
  -1   2   1       5736.79       3797.60       102.93 o                         
   0   2   1       1112.56       1040.49        27.80 o                         
   1   2   1        448.67        427.45         9.17 o                         
   2   2   1       4649.11       4479.21        64.07 o                         
   3   2   1       2058.18       2177.62        23.29 o                         
   4   2   1          5.57          6.35         0.33 o                         
   5   2   1         29.78         26.58         0.58 o                         
   6   2   1        560.86        572.20         5.44 o                         
   7   2   1         83.53         84.68         2.00 o                         
   8   2   1         90.83         85.97         1.69 o                         
   9   2   1          5.31          5.59         0.77 o                         
  10   2   1         41.34         42.93         2.15 o                         
 -12   3   1          2.63          3.91         0.88 o                         
 -11   3   1         14.07         12.15         1.16 o                         
 -10   3   1         61.03         65.63         1.70 o                         
  -9   3   1        285.95        286.07         3.80 o                         
  -8   3   1          1.21         -0.35         0.45 o                         
  -7   3   1         23.00         19.00         0.74 o                         
  -6   3   1        319.68        300.36         3.49 o                         
  -5   3   1        813.35        877.00        11.13 o                         
  -4   3   1        371.28        408.82         9.92 o                         
  -3   3   1         39.92         42.00         1.25 o                         
  -2   3   1       3060.50       3392.47        64.00 o                         
  -1   3   1       1908.09       1962.36        30.74 o                         
   0   3   1        509.70        655.56        12.29 o                         
   1   3   1        211.47        206.70         3.33 o                         
   2   3   1          3.21          1.83         0.34 o                         
   3   3   1       3118.27       3081.80        29.68 o                         
   4   3   1        225.33        225.81         2.08 o                         
   5   3   1        176.62        170.34         1.78 o                         
   6   3   1        285.87        262.89         2.49 o                         
   7   3   1        361.65        342.89         3.91 o                         
   8   3   1        332.04        334.29         3.91 o                         
   9   3   1         17.97         18.08         1.57 o                         
  10   3   1          6.21          6.34         1.22 o                         
 -12   4   1          7.43          9.57         1.05 o                         
 -11   4   1          1.48          0.50         0.77 o                         
 -10   4   1        140.74        140.49         3.05 o                         
  -9   4   1        193.46        200.08         2.91 o                         
  -8   4   1         39.94         40.38         0.88 o                         
  -7   4   1         26.36         28.26         0.86 o                         
  -6   4   1        122.59        116.33         1.72 o                         
  -5   4   1        381.79        346.08         4.76 o                         
  -4   4   1       1045.19       1071.88        20.70 o                         
  -3   4   1        704.43        718.70        14.49 o                         
  -2   4   1        251.54        239.87         3.97 o                         
  -1   4   1          7.69          8.28         1.18 o                         
   0   4   1       2250.82       2335.78        33.21 o                         
   1   4   1       2676.59       2856.05        47.47 o                         
   2   4   1       6324.10       6988.65        75.32 o                         
   3   4   1       1941.64       2039.21        20.82 o                         
   4   4   1         39.07         42.53         0.74 o                         
   5   4   1        754.42        729.02         6.69 o                         
   6   4   1         38.40         32.47         1.31 o                         
   7   4   1        132.10        138.29         2.24 o                         
   8   4   1        229.26        241.99         3.61 o                         
   9   4   1         60.70         59.17         2.99 o                         
  10   4   1          1.09          1.01         0.85 o                         
 -12   5   1          3.79          5.03         0.82 o                         
 -11   5   1          0.20         -0.35         0.50 o                         
 -10   5   1         13.48         13.13         0.86 o                         
  -9   5   1         65.58         69.24         1.48 o                         
  -8   5   1         80.71         75.91         1.77 o                         
  -7   5   1         18.43         18.68         0.72 o                         
  -6   5   1        137.69        139.04         2.16 o                         
  -5   5   1       1080.48       1101.02        16.59 o                         
  -4   5   1        314.33        307.61         6.69 o                         
  -3   5   1         44.84         56.33         1.85 o                         
  -2   5   1       1419.32       1578.35        20.33 o                         
  -1   5   1       1466.29       1304.85        19.23 o                         
   0   5   1       2641.54       2774.80        39.43 o                         
   1   5   1          0.76          1.27         0.37 o                         
   2   5   1        113.25        160.35         1.74 o                         
   3   5   1        353.90        371.09         3.31 o                         
   4   5   1        139.08        151.85         1.71 o                         
   5   5   1         32.12         30.75         1.66 o                         
   6   5   1         47.37         39.85         1.05 o                         
   7   5   1         10.41          9.30         0.75 o                         
   8   5   1         77.25         81.13         2.10 o                         
   9   5   1         56.48         58.17         1.80 o                         
 -12   6   1         10.48         11.33         0.88 o                         
 -11   6   1          0.63          0.14         0.75 o                         
 -10   6   1          7.56          7.72         0.71 o                         
  -9   6   1         23.33         24.73         1.31 o                         
  -8   6   1        120.19        133.00         2.50 o                         
  -7   6   1          1.82          2.07         0.48 o                         
  -6   6   1         32.87         27.82         0.92 o                         
  -5   6   1         72.37         71.82         1.80 o                         
  -4   6   1       1954.13       1885.49        36.18 o                         
  -3   6   1        267.17        258.21         5.86 o                         
  -2   6   1         45.56         53.96         1.28 o                         
  -1   6   1        548.99        651.47         8.14 o                         
   0   6   1        243.43        242.76         4.69 o                         
   1   6   1       1309.69       1234.85        12.91 o                         
   2   6   1        436.29        413.13         3.87 o                         
   3   6   1         31.18         37.41         0.81 o                         
   4   6   1         13.95         12.32         0.45 o                         
   5   6   1         14.04         17.22         0.94 o                         
   6   6   1         28.34         27.57         1.35 o                         
   7   6   1         26.04         25.03         1.57 o                         
   8   6   1         78.91         90.01         2.51 o                         
   9   6   1          2.49          2.04         1.11 o                         
 -12   7   1          0.76          2.28         0.91 o                         
 -11   7   1         10.52         10.64         1.53 o                         
 -10   7   1          3.80          4.08         0.51 o                         
  -9   7   1         24.39         26.06         1.31 o                         
  -8   7   1          0.69          1.29         0.51 o                         
  -7   7   1        723.85        708.05         9.04 o                         
  -6   7   1         25.16         26.39         0.87 o                         
  -5   7   1         41.99         47.94         1.46 o                         
  -4   7   1        158.80        181.92         4.38 o                         
  -3   7   1        140.91        101.75         2.93 o                         
  -2   7   1        758.35        758.64        15.26 o                         
  -1   7   1          0.07          0.00         1.25 o                         
   0   7   1        139.84        165.12         2.91 o                         
   1   7   1        176.83        157.02         1.76 o                         
   2   7   1        716.81        700.88         6.35 o                         
   3   7   1         71.96         86.05         1.20 o                         
   4   7   1         99.87         92.13         1.90 o                         
   5   7   1          5.33          8.24         0.65 o                         
   6   7   1          0.79          0.43         0.64 o                         
   7   7   1         14.79         14.10         0.94 o                         
   8   7   1         40.63         50.99         2.54 o                         
 -12   8   1          5.90          7.69         1.18 o                         
 -11   8   1          3.17          4.14         0.59 o                         
  -8   8   1        251.03        242.29         6.05 o                         
  -7   8   1        111.38        109.63         3.54 o                         
  -6   8   1        281.66        259.10         6.27 o                         
  -5   8   1        100.25        103.54         3.12 o                         
  -4   8   1         11.16          9.86         0.51 o                         
  -3   8   1          0.84          0.35         0.50 o                         
  -2   8   1         57.20         51.98         1.35 o                         
  -1   8   1        371.96        374.94         7.79 o                         
   0   8   1          8.59          8.68         0.48 o                         
   1   8   1         32.19         35.72         0.86 o                         
   2   8   1       1858.18       1761.18        15.27 o                         
   3   8   1        907.75        864.61         8.24 o                         
   4   8   1          2.54          1.13         0.57 o                         
   5   8   1        127.41        113.47         1.98 o                         
   6   8   1         48.42         45.93         2.13 o                         
   7   8   1        101.18        113.10         2.35 o                         
   8   8   1          0.34         -0.14         0.94 o                         
 -12   9   1          0.88          1.18         1.18 o                         
  -8   9   1         23.19         22.79         2.37 o                         
  -7   9   1        131.47        123.95         3.96 o                         
  -6   9   1        193.98        176.10         4.80 o                         
  -5   9   1        309.64        298.68         5.02 o                         
  -4   9   1        165.89        167.36         3.22 o                         
  -3   9   1         70.70         67.70         2.31 o                         
  -2   9   1        108.32         96.43         2.08 o                         
  -1   9   1        372.28        365.19         3.84 o                         
   0   9   1         45.31         39.79         0.84 o                         
   1   9   1         20.07         20.64         0.83 o                         
   2   9   1        323.97        358.27         3.83 o                         
   3   9   1       1252.93       1219.75        12.38 o                         
   4   9   1         67.32         58.56         1.18 o                         
   5   9   1          3.00          3.01         0.65 o                         
   6   9   1         88.18         88.75         1.83 o                         
   7   9   1         34.91         35.87         1.52 o                         
  -8  10   1         44.70         43.79         2.27 o                         
  -7  10   1          0.16         -0.89         0.89 o                         
  -6  10   1        128.07        120.45         2.37 o                         
  -5  10   1        240.17        248.71         6.34 o                         
  -4  10   1         18.94         21.22         1.93 o                         
  -3  10   1        303.81        270.12         4.78 o                         
  -2  10   1        373.93        351.10         6.00 o                         
  -1  10   1         58.25         48.64         1.02 o                         
   0  10   1         12.81         12.43         0.56 o                         
   1  10   1          2.27          4.34         0.59 o                         
   2  10   1        104.36        108.64         2.99 o                         
   3  10   1        376.06        381.49         4.35 o                         
   4  10   1        133.30        134.72         3.33 o                         
   5  10   1         21.94         19.17         1.13 o                         
   6  10   1         20.40         20.44         1.15 o                         
   7  10   1         60.62         60.57         2.59 o                         
  -7  11   1          7.19          6.37         1.15 o                         
  -6  11   1         48.79         47.73         1.45 o                         
  -5  11   1        203.51        183.73         3.50 o                         
  -4  11   1        287.82        261.92         4.59 o                         
  -3  11   1        160.93        151.40         3.21 o                         
  -2  11   1         68.98         68.33         2.08 o                         
  -1  11   1        672.66        632.96         7.72 o                         
   0  11   1        149.85        147.05         2.29 o                         
   1  11   1         12.18         11.34         0.76 o                         
   2  11   1          8.27          4.44         1.04 o                         
   3  11   1         89.57         88.08         2.24 o                         
   4  11   1         42.23         41.92         1.94 o                         
   5  11   1          7.89          6.92         1.15 o                         
   6  11   1          0.63          1.17         0.73 o                         
  -9  12   1         11.62         10.65         1.18 o                         
  -8  12   1         17.73         17.75         1.18 o                         
  -7  12   1         38.57         43.77         1.77 o                         
  -6  12   1          0.37         -0.59         0.59 o                         
  -5  12   1        174.78        171.22         3.50 o                         
  -4  12   1        103.48         93.91         2.51 o                         
  -3  12   1          0.39         -0.59         0.68 o                         
  -2  12   1        279.41        274.05         5.13 o                         
  -1  12   1          0.34         -0.12         0.51 o                         
   0  12   1        139.28        136.25         2.29 o                         
   1  12   1          5.04          5.92         1.77 o                         
   2  12   1          5.11          4.59         0.80 o                         
   3  12   1          0.06          0.48         0.86 o                         
   4  12   1         10.19         10.88         1.34 o                         
   5  12   1          0.25          0.30         1.48 o                         
 -10  13   1          1.93          2.37         0.59 o                         
  -9  13   1          2.04          0.59         0.59 o                         
  -8  13   1         45.38         48.51         2.37 o                         
  -7  13   1         44.91         52.05         2.37 o                         
  -6  13   1          7.93          7.10         1.18 o                         
  -5  13   1          7.17          6.51         1.18 o                         
  -4  13   1          4.89          3.55         1.18 o                         
  -3  13   1        382.59        376.80        10.06 o                         
  -2  13   1         86.68         76.22         2.84 o                         
  -1  13   1          0.65          0.59         0.68 o                         
   0  13   1        101.94         94.49         1.58 o                         
   1  13   1         57.71         56.03         2.66 o                         
   2  13   1         38.26         44.12         1.67 o                         
   3  13   1          4.85          4.73         0.86 o                         
   4  13   1          8.35          9.37         0.86 o                         
 -10  14   1          4.71          4.14         1.18 o                         
  -9  14   1          4.72          4.14         1.18 o                         
  -8  14   1         15.49         11.83         1.18 o                         
  -7  14   1         26.92         32.53         2.37 o                         
  -6  14   1         45.34         48.51         2.37 o                         
  -5  14   1          3.50          1.77         1.18 o                         
  -4  14   1         48.05         48.51         2.96 o                         
  -3  14   1        120.48        133.09         4.73 o                         
  -2  14   1         93.53        110.62         4.73 o                         
  -1  14   1          2.28          2.66         0.89 o                         
   0  14   1          3.56          4.14         1.18 o                         
   1  14   1         13.73         13.71         1.25 o                         
   2  14   1         41.92         40.23         1.67 o                         
   3  14   1         33.69         35.63         1.98 o                         
  -9  15   1          0.01          0.00         1.18 o                         
  -8  15   1          4.63          1.18         1.18 o                         
  -7  15   1          3.29          3.55         1.18 o                         
  -6  15   1         22.00         17.75         1.77 o                         
  -5  15   1          0.88         -0.59         1.18 o                         
  -4  15   1          7.68          5.32         1.77 o                         
  -3  15   1         34.58         35.49         2.96 o                         
  -2  15   1         65.99         62.95         2.37 o                         
  -1  15   1         13.45         10.43         1.25 o                         
   0  15   1          8.12          9.46         1.77 o                         
   1  15   1          2.32          1.18         0.68 o                         
   2  15   1         19.38         21.63         1.25 o                         
  -8  16   1          0.45          0.00         1.18 o                         
  -7  16   1          0.19         -1.18         1.18 o                         
  -6  16   1         18.68         19.52         2.37 o                         
  -5  16   1         12.73         10.06         1.77 o                         
  -4  16   1          0.72          1.18         1.18 o                         
  -3  16   1         11.94         11.83         1.77 o                         
  -2  16   1         53.82         57.05         2.37 o                         
  -1  16   1         14.47         15.17         1.42 o                         
   0  16   1         33.07         32.53         2.37 o                         
  -6  17   1         25.52         26.62         2.37 o                         
  -5  17   1         16.17         16.56         2.37 o                         
  -4  17   1          0.77          0.59         1.77 o                         
  -3  17   1          3.58          3.55         1.77 o                         
  -2  17   1          3.94          7.10         1.25 o                         
   1 -17   2          2.85          3.55         1.18 o                         
   2 -17   2          0.43         -0.83         1.18 o                         
   3 -17   2         10.87          5.92         1.77 o                         
   4 -17   2          6.70          5.32         1.77 o                         
   5 -17   2          2.31          2.37         1.77 o                         
   6 -17   2          0.51         -0.59         1.18 o                         
  -1 -16   2         21.43         15.97         1.77 o                         
   0 -16   2         14.04         14.79         1.77 o                         
   1 -16   2          2.32          1.42         1.18 o                         
   2 -16   2          0.48          0.30         0.89 o                         
   3 -16   2         26.02         24.25         2.37 o                         
   4 -16   2         19.70         23.07         2.37 o                         
   5 -16   2         18.02         15.38         1.77 o                         
   6 -16   2          2.11          2.96         1.18 o                         
   7 -16   2          7.48          7.10         1.77 o                         
  -2 -15   2          1.76          0.30         0.89 o                         
  -1 -15   2         19.46         23.68         1.25 o                         
   0 -15   2         39.52         38.45         2.37 o                         
   1 -15   2         27.40         30.29         1.85 o                         
   2 -15   2          0.23         -0.84         0.84 o                         
   3 -15   2         22.08         26.62         2.37 o                         
   4 -15   2         77.39         76.90         3.55 o                         
   5 -15   2          0.41          0.00         1.18 o                         
   6 -15   2         14.96         16.56         1.77 o                         
   7 -15   2          0.51          0.59         1.18 o                         
   8 -15   2          6.57          8.28         1.77 o                         
   9 -15   2         15.71         13.01         1.77 o                         
  -4 -14   2          0.58         -0.89         1.25 o                         
  -3 -14   2          5.81          3.38         0.86 o                         
  -2 -14   2          2.27          1.77         0.84 o                         
  -1 -14   2          5.96          4.23         0.84 o                         
   0 -14   2         11.22         11.65         2.07 o                         
   1 -14   2         31.16         34.90         1.85 o                         
   2 -14   2          1.92          1.48         1.48 o                         
   3 -14   2        194.51        191.65         5.92 o                         
   4 -14   2          0.59          1.77         1.18 o                         
   5 -14   2          3.08          1.18         1.18 o                         
   6 -14   2         57.43         63.88         2.96 o                         
   7 -14   2          8.44         10.06         1.77 o                         
   8 -14   2          9.78         13.61         1.77 o                         
   9 -14   2          7.71          5.92         1.18 o                         
  -5 -13   2          0.61         -1.25         1.25 o                         
  -4 -13   2          1.10          0.51         0.86 o                         
  -3 -13   2         13.30         12.30         1.64 o                         
  -2 -13   2         34.62         34.31         1.67 o                         
  -1 -13   2         19.14         13.35         2.66 o                         
   0 -13   2         49.40         52.84         1.46 o                         
   1 -13   2         69.67         76.55         2.46 o                         
   2 -13   2        164.57        158.49         3.56 o                         
   3 -13   2         52.45         44.04         1.99 o                         
   4 -13   2         60.74         59.74         2.96 o                         
   5 -13   2         29.16         31.94         2.37 o                         
   6 -13   2         40.99         35.49         2.37 o                         
   7 -13   2         26.82         24.25         1.77 o                         
   8 -13   2          0.08         -0.59         0.59 o                         
   9 -13   2          1.64          0.00         1.18 o                         
  10 -13   2          7.74          8.28         1.18 o                         
  -6 -12   2         60.43         60.28         1.91 o                         
  -5 -12   2         18.16         16.99         1.67 o                         
  -4 -12   2         12.26         12.47         0.91 o                         
  -3 -12   2         25.52         28.79         2.46 o                         
  -2 -12   2         87.91         88.17         1.99 o                         
  -1 -12   2        102.86         98.79         2.51 o                         
   0 -12   2          0.00          0.59         0.36 o                         
   1 -12   2         44.45         43.63         1.37 o                         
   2 -12   2          7.17          5.51         0.86 o                         
   3 -12   2        290.81        286.93         5.30 o                         
   4 -12   2         79.80         72.96         2.15 o                         
   5 -12   2          3.14          2.22         0.87 o                         
   6 -12   2          6.88          5.92         1.18 o                         
   7 -12   2         71.51         75.72         2.96 o                         
   8 -12   2          6.32          4.73         1.18 o                         
   9 -12   2         18.18         13.61         1.18 o                         
  10 -12   2          0.51          0.59         1.18 o                         
  -6 -11   2         50.55         48.51         1.80 o                         
  -5 -11   2         67.60         70.19         1.91 o                         
  -4 -11   2          2.12          0.83         0.45 o                         
  -3 -11   2         22.08         16.82         0.91 o                         
  -2 -11   2        288.30        292.77         4.61 o                         
  -1 -11   2         76.14         84.01         2.09 o                         
   0 -11   2         45.11         43.57         1.05 o                         
   1 -11   2          9.76          7.64         0.53 o                         
   2 -11   2        187.15        184.87         3.73 o                         
   3 -11   2        267.99        247.16         4.50 o                         
   4 -11   2        163.69        166.64         3.37 o                         
   5 -11   2          4.04          3.44         0.51 o                         
   6 -11   2         54.73         51.78         1.72 o                         
   7 -11   2         19.86         21.29         1.77 o                         
   8 -11   2         33.19         36.08         1.77 o                         
   9 -11   2         36.54         34.90         1.77 o                         
  10 -11   2         51.79         53.83         2.37 o                         
  11 -11   2         39.69         39.63         2.37 o                         
  -7 -10   2          0.46          0.12         0.79 o                         
  -6 -10   2        156.62        163.43         3.59 o                         
  -5 -10   2         71.08         65.26         1.91 o                         
  -4 -10   2         86.61         80.93         1.62 o                         
  -3 -10   2          0.37         -0.37         0.37 o                         
  -2 -10   2        168.41        165.14         2.56 o                         
  -1 -10   2        589.77        577.36         6.06 o                         
   0 -10   2         68.72         64.39         1.26 o                         
   1 -10   2          0.75          0.30         0.44 o                         
   2 -10   2         91.66         82.22         1.99 o                         
   3 -10   2        260.95        260.56         4.59 o                         
   4 -10   2        150.39        140.80         3.21 o                         
   5 -10   2         31.56         34.30         2.09 o                         
   6 -10   2          3.09          4.08         0.57 o                         
   7 -10   2         65.86         67.03         1.78 o                         
   8 -10   2         45.27         49.95         1.78 o                         
   9 -10   2         77.41         84.59         2.96 o                         
  10 -10   2          0.52          1.77         1.18 o                         
  11 -10   2         21.23         26.03         2.37 o                         
  -8  -9   2         34.71         40.46         2.41 o                         
  -7  -9   2         41.04         47.63         1.69 o                         
  -6  -9   2          1.04          1.40         0.76 o                         
  -5  -9   2          6.70          5.24         0.70 o                         
  -4  -9   2         17.59         18.09         0.74 o                         
  -3  -9   2         76.53         73.76         1.43 o                         
  -2  -9   2         23.59         26.64         1.00 o                         
  -1  -9   2         53.64         55.98         1.09 o                         
   0  -9   2         97.73        104.83         2.14 o                         
   1  -9   2         62.45         60.59         1.00 o                         
   2  -9   2          5.50          3.92         0.75 o                         
   3  -9   2        261.67        246.52         4.43 o                         
   4  -9   2        500.11        471.72         7.57 o                         
   5  -9   2          0.42         -0.44         0.48 o                         
   6  -9   2          2.65          4.11         0.57 o                         
   7  -9   2          0.09         -0.52         0.52 o                         
   8  -9   2        143.29        150.79         3.06 o                         
   9  -9   2         12.47         12.52         0.98 o                         
  10  -9   2         13.05         13.01         1.18 o                         
  11  -9   2          1.22          1.77         1.18 o                         
  -8  -8   2          1.12          0.36         0.91 o                         
  -7  -8   2         99.93        108.77         3.07 o                         
  -6  -8   2         42.94         42.49         2.39 o                         
  -5  -8   2         41.24         43.53         1.21 o                         
  -4  -8   2          9.14          8.11         0.99 o                         
  -3  -8   2         48.24         46.33         1.02 o                         
  -2  -8   2         13.18         12.53         0.47 o                         
  -1  -8   2         68.00         65.32         1.07 o                         
   0  -8   2        374.74        338.35         3.99 o                         
   1  -8   2        334.44        341.13         5.57 o                         
   2  -8   2        209.75        233.11         5.64 o                         
   3  -8   2        132.21        144.75         5.58 o                         
   4  -8   2        105.30         91.72         3.08 o                         
   5  -8   2        554.75        542.89         9.03 o                         
   6  -8   2        136.68        137.96         2.51 o                         
   7  -8   2         49.96         49.66         1.35 o                         
   8  -8   2          1.49          1.61         0.66 o                         
   9  -8   2         42.66         44.96         1.77 o                         
  10  -8   2         41.89         43.77         2.37 o                         
  11  -8   2          1.30          1.18         1.18 o                         
  -9  -7   2          3.49          3.41         0.91 o                         
  -8  -7   2         61.62         63.00         2.56 o                         
  -7  -7   2         80.72         76.53         2.68 o                         
  -6  -7   2         39.00         42.74         2.14 o                         
  -5  -7   2         76.23         68.34         1.31 o                         
  -4  -7   2          4.91          3.39         0.41 o                         
  -3  -7   2        115.97        119.43         1.44 o                         
  -2  -7   2        218.99        231.18         2.21 o                         
  -1  -7   2         81.19         91.17         1.68 o                         
   0  -7   2          8.68          4.79         0.51 o                         
   1  -7   2       1587.12       1626.99        23.84 o                         
   2  -7   2        726.47        671.41        10.65 o                         
   3  -7   2        842.83        892.28        16.91 o                         
   4  -7   2        102.50        113.96         3.25 o                         
   5  -7   2         24.26         24.85         0.86 o                         
   6  -7   2        283.95        276.48         5.21 o                         
   7  -7   2         31.85         33.35         0.97 o                         
   8  -7   2          0.90          1.77         0.56 o                         
   9  -7   2          7.26          7.13         1.18 o                         
  10  -7   2         68.94         71.57         2.96 o                         
  11  -7   2         14.09         13.01         1.77 o                         
  -9  -6   2          5.53          5.78         0.92 o                         
  -8  -6   2         34.20         35.97         1.49 o                         
  -7  -6   2        179.86        180.91         2.29 o                         
  -6  -6   2        387.33        392.18         4.03 o                         
  -5  -6   2         90.09         90.51         1.49 o                         
  -4  -6   2        833.38        808.11         6.69 o                         
  -3  -6   2         36.05         44.64         0.71 o                         
  -2  -6   2       1051.55       1048.51        10.09 o                         
  -1  -6   2       3461.07       3651.19        38.38 o                         
   0  -6   2        323.32        334.48         5.39 o                         
   1  -6   2       2392.71       2458.73        35.73 o                         
   2  -6   2       1055.82       1168.25        21.70 o                         
   3  -6   2        699.94        755.38        14.39 o                         
   4  -6   2        226.18        227.64         3.93 o                         
   5  -6   2         32.35         34.92         0.94 o                         
   6  -6   2        219.68        191.30         2.53 o                         
   7  -6   2         54.17         50.14         1.09 o                         
   8  -6   2         10.83          9.80         0.71 o                         
   9  -6   2          0.40          0.32         0.76 o                         
  10  -6   2         67.74         67.79         2.08 o                         
  11  -6   2         80.72         86.86         2.51 o                         
 -10  -5   2         13.57         12.97         1.09 o                         
  -9  -5   2         10.96         10.25         1.10 o                         
  -8  -5   2          2.15          1.71         0.64 o                         
  -7  -5   2        174.72        186.94         2.59 o                         
  -6  -5   2        900.70        863.33         7.77 o                         
  -5  -5   2        163.32        159.11         1.93 o                         
  -4  -5   2        100.95        100.95         1.33 o                         
  -3  -5   2         74.43         89.54         0.97 o                         
  -2  -5   2       3716.25       3790.55        33.30 o                         
  -1  -5   2          8.75          3.87         0.38 o                         
   0  -5   2         80.04         79.14         1.38 o                         
   1  -5   2          1.71          3.62         0.85 o                         
   2  -5   2        226.84        230.66         4.80 o                         
   3  -5   2       1457.30       1439.96        21.22 o                         
   4  -5   2        576.37        572.78        11.27 o                         
   5  -5   2         80.44         85.09         1.61 o                         
   6  -5   2        272.62        283.90         4.14 o                         
   7  -5   2        366.42        375.04         3.83 o                         
   8  -5   2         21.55         19.80         0.73 o                         
   9  -5   2          2.70          3.33         0.77 o                         
  10  -5   2         78.48         85.47         1.92 o                         
  11  -5   2         27.25         28.15         1.75 o                         
 -10  -4   2          1.65          1.77         1.07 o                         
  -9  -4   2         51.83         53.25         1.46 o                         
  -8  -4   2          0.89          0.83         0.63 o                         
  -7  -4   2          3.84          4.02         0.58 o                         
  -6  -4   2         35.29         33.30         1.30 o                         
  -5  -4   2       1928.08       1878.52        16.06 o                         
  -4  -4   2        134.20        125.04         1.46 o                         
  -3  -4   2         12.75         14.60         0.97 o                         
  -2  -4   2       1722.83       1859.08        20.59 o                         
  -1  -4   2       2901.43       2846.39        31.32 o                         
   0  -4   2         57.89         68.66         1.22 o                         
   1  -4   2        380.12        370.03         5.64 o                         
   2  -4   2       1058.93       1014.23        15.22 o                         
   3  -4   2         72.67         60.93         1.67 o                         
   4  -4   2       1335.38       1403.67        26.12 o                         
   5  -4   2        615.31        649.09         8.36 o                         
   6  -4   2        493.54        493.08         4.78 o                         
   7  -4   2        344.23        338.70         3.57 o                         
   8  -4   2         69.48         68.07         1.34 o                         
   9  -4   2         13.34         11.50         0.91 o                         
  10  -4   2          0.06          0.70         0.74 o                         
  11  -4   2         29.77         33.16         1.66 o                         
 -11  -3   2          0.16         -1.77         1.77 o                         
 -10  -3   2         32.67         37.73         1.64 o                         
  -9  -3   2         31.33         27.89         1.04 o                         
  -8  -3   2         47.63         48.61         1.27 o                         
  -7  -3   2        207.77        189.94         2.90 o                         
  -6  -3   2         41.53         36.03         1.37 o                         
  -5  -3   2       1250.79       1173.50        10.16 o                         
  -4  -3   2        571.07        547.05         5.58 o                         
  -3  -3   2        215.87        223.58         2.45 o                         
  -2  -3   2         43.75         39.87         0.65 o                         
  -1  -3   2       2324.66       2221.48        39.53 o                         
   0  -3   2        393.89        436.41         8.15 o                         
   1  -3   2        488.84        516.19         9.82 o                         
   2  -3   2       5781.14       6122.27        77.63 o                         
   3  -3   2       2636.33       2670.57        48.85 o                         
   4  -3   2       1951.11       1966.64        33.72 o                         
   5  -3   2          5.08          4.39         0.68 o                         
   6  -3   2        321.24        340.80         3.49 o                         
   7  -3   2         57.71         52.69         1.10 o                         
   8  -3   2        161.99        162.44         2.30 o                         
   9  -3   2         21.03         22.78         1.05 o                         
  10  -3   2          1.29          0.82         0.74 o                         
  11  -3   2          3.90          3.49         0.90 o                         
 -11  -2   2          0.89          0.28         0.95 o                         
 -10  -2   2         16.92         16.36         1.17 o                         
  -9  -2   2         32.81         29.23         1.29 o                         
  -8  -2   2          9.14          9.70         0.68 o                         
  -7  -2   2         49.63         48.66         1.33 o                         
  -6  -2   2        113.56        119.97         1.87 o                         
  -5  -2   2         58.75         60.99         1.38 o                         
  -4  -2   2       1656.10       1591.07        14.22 o                         
  -3  -2   2          5.29          8.91         0.59 o                         
  -2  -2   2         20.51         15.01         0.41 o                         
  -1  -2   2         86.66        107.67         2.09 o                         
   0  -2   2       6794.26       6931.25       127.67 o                         
   1  -2   2       9999.09      10215.71       149.81 o                         
   2  -2   2      11219.22      11724.34       173.62 o                         
   3  -2   2        471.09        518.79         8.06 o                         
   4  -2   2        367.35        404.74         7.25 o                         
   5  -2   2       1732.75       1771.11        17.36 o                         
   6  -2   2        246.56        224.20         2.50 o                         
   7  -2   2          2.48          3.03         0.42 o                         
   8  -2   2         29.68         26.89         0.96 o                         
   9  -2   2         63.04         62.69         1.60 o                         
  10  -2   2         24.72         25.22         1.29 o                         
  11  -2   2          1.21          1.29         0.85 o                         
 -11  -1   2         13.86         13.01         1.12 o                         
 -10  -1   2          0.41         -0.62         0.74 o                         
  -9  -1   2         64.81         65.53         2.20 o                         
  -8  -1   2        162.86        173.19         2.72 o                         
  -7  -1   2        192.21        182.73         2.39 o                         
  -6  -1   2          0.56          0.30         0.42 o                         
  -5  -1   2       1037.15        998.69        10.73 o                         
  -4  -1   2       1585.05       1612.71        19.52 o                         
  -3  -1   2        342.10        386.56         5.64 o                         
  -2  -1   2       1339.97       1312.60        33.13 o                         
  -1  -1   2       1716.74       2064.04        37.81 o                         
   0  -1   2        281.19        290.13        20.41 o                         
   1  -1   2       8700.59       4195.69       112.98 o                         
   2  -1   2       6334.89       6494.49        96.28 o                         
   3  -1   2        124.95        126.29         2.44 o                         
   4  -1   2        191.38        193.27         2.58 o                         
   5  -1   2        591.26        655.60         9.43 o                         
   6  -1   2        820.70        785.70         6.94 o                         
   7  -1   2         38.64         33.14         1.28 o                         
   8  -1   2          0.91          1.07         0.54 o                         
   9  -1   2         48.93         48.71         1.52 o                         
  10  -1   2         42.19         43.89         1.74 o                         
  11  -1   2          0.17         -0.17         0.86 o                         
 -11   0   2         63.30         65.32         2.04 o                         
 -10   0   2          0.64         -0.05         0.67 o                         
  -9   0   2         11.11         10.67         0.77 o                         
  -8   0   2         93.95         96.39         1.87 o                         
  -7   0   2         27.36         27.73         0.98 o                         
  -6   0   2        126.22        113.78         1.94 o                         
  -5   0   2        153.71        199.53         1.88 o                         
  -4   0   2        171.87        142.66         1.69 o                         
  -3   0   2       2711.95       2823.21        42.66 o                         
  -2   0   2       7796.21       8011.03       120.92 o                         
  -1   0   2        772.27        774.93        14.20 o                         
   0   0   2        210.08        241.93         6.51 o                         
   1   0   2        211.61        206.44         5.32 o                         
   2   0   2         77.52         76.92         1.31 o                         
   3   0   2        196.00        208.91         2.49 o                         
   4   0   2          4.08          4.57         0.35 o                         
   5   0   2        479.02        472.10         4.70 o                         
   6   0   2        903.28        895.68         8.30 o                         
   7   0   2        131.20        123.53         1.76 o                         
   8   0   2        486.95        498.45         5.09 o                         
   9   0   2          0.92          1.84         0.81 o                         
  10   0   2          4.17          2.74         1.44 o                         
  11   0   2         16.84         19.03         1.57 o                         
 -12   1   2          0.08         -0.10         0.78 o                         
 -11   1   2         42.14         43.48         1.60 o                         
 -10   1   2         53.80         55.55         1.63 o                         
  -9   1   2          0.36         -0.45         0.45 o                         
  -8   1   2          0.67          0.56         0.53 o                         
  -7   1   2         70.79         76.84         1.46 o                         
  -6   1   2       1025.02       1035.81        13.42 o                         
  -5   1   2        225.38        203.68         2.41 o                         
  -4   1   2        373.99        397.85         5.46 o                         
  -3   1   2       4732.52       4827.44        74.45 o                         
  -2   1   2      20394.90      20348.81       388.42 o                         
  -1   1   2        166.66        169.78         3.35 o                         
   0   1   2          6.76          7.69         0.59 o                         
   1   1   2         27.94         35.76         4.44 o                         
   2   1   2         45.85         59.45         1.08 o                         
   3   1   2         12.44         29.78         0.66 o                         
   4   1   2         23.04         22.19         0.52 o                         
   5   1   2        116.39        128.20         1.64 o                         
   6   1   2        604.99        575.18         6.09 o                         
   7   1   2        124.63        114.21         2.35 o                         
   8   1   2         88.50         85.67         1.58 o                         
   9   1   2         22.45         21.70         1.25 o                         
  10   1   2         37.30         36.05         1.91 o                         
  11   1   2         13.08         13.20         2.88 o                         
 -12   2   2          0.38         -0.78         0.78 o                         
 -11   2   2         20.36         17.63         1.12 o                         
 -10   2   2        172.83        172.34         2.98 o                         
  -9   2   2         71.10         70.09         1.65 o                         
  -8   2   2          5.87          3.77         0.45 o                         
  -7   2   2          8.49          9.34         0.70 o                         
  -6   2   2          3.61          2.48         0.28 o                         
  -5   2   2       2818.82       3058.29        29.73 o                         
  -4   2   2        475.13        552.20         9.97 o                         
  -3   2   2        140.06        185.68         3.96 o                         
  -1   2   2       9053.24       9422.42       251.99 o                         
   0   2   2        171.38        172.13         5.32 o                         
   1   2   2        268.33        283.00         5.64 o                         
   2   2   2        326.03        361.61         5.64 o                         
   3   2   2        241.51        193.08         2.70 o                         
   4   2   2          2.19          0.09         0.35 o                         
   5   2   2          9.18          6.26         0.31 o                         
   6   2   2         44.81         42.94         1.08 o                         
   7   2   2        202.54        191.42         2.63 o                         
   8   2   2        128.93        127.37         2.50 o                         
   9   2   2         14.00         16.23         1.37 o                         
  10   2   2         14.77         15.26         1.57 o                         
 -12   3   2          2.95          2.47         0.83 o                         
 -11   3   2          0.60         -0.21         0.77 o                         
 -10   3   2         62.25         65.80         1.68 o                         
  -9   3   2        519.86        487.08         5.77 o                         
  -8   3   2         72.40         77.62         1.48 o                         
  -7   3   2         13.16         16.90         0.56 o                         
  -6   3   2          0.63          0.86         0.26 o                         
  -5   3   2        740.87        678.01         8.81 o                         
  -4   3   2       1109.32       1114.70        16.59 o                         
  -3   3   2        578.09        613.29        12.13 o                         
  -2   3   2       4700.58       5267.16        99.96 o                         
  -1   3   2       7012.43       7469.86       163.85 o                         
   0   3   2        132.22        134.26         5.32 o                         
   1   3   2        492.23        501.62         6.30 o                         
   2   3   2       2105.46       2215.21        23.63 o                         
   3   3   2        916.90        939.52        10.35 o                         
   4   3   2         45.32         21.54         0.58 o                         
   5   3   2          0.84          0.10         0.25 o                         
   6   3   2        108.68         98.84         1.36 o                         
   7   3   2        120.75        121.02         1.85 o                         
   8   3   2        187.16        180.55         2.72 o                         
   9   3   2         69.79         75.24         2.04 o                         
  10   3   2          1.81          2.07         1.22 o                         
 -12   4   2         11.68         12.98         1.09 o                         
 -11   4   2         21.97         20.11         1.95 o                         
 -10   4   2         62.22         58.61         1.48 o                         
  -9   4   2        181.94        190.07         2.76 o                         
  -8   4   2         74.14         76.59         1.84 o                         
  -7   4   2          3.04          1.92         0.59 o                         
  -6   4   2          1.92          1.82         0.43 o                         
  -5   4   2        361.26        401.28         6.43 o                         
  -4   4   2          2.61          3.61         0.34 o                         
  -3   4   2        125.41        141.09         3.35 o                         
  -2   4   2          0.48          0.00         0.42 o                         
  -1   4   2       3033.38       3203.28        55.22 o                         
   0   4   2       1079.55       1237.39        21.72 o                         
   1   4   2       4153.37       4469.74        64.72 o                         
   2   4   2         58.55         46.87         1.10 o                         
   3   4   2       1125.63       1168.31         9.62 o                         
   4   4   2        398.24        405.26         3.96 o                         
   5   4   2        558.14        527.83         5.40 o                         
   6   4   2         46.18         42.03         0.94 o                         
   7   4   2         21.53         19.28         0.92 o                         
   8   4   2        191.22        201.99         3.43 o                         
   9   4   2         57.36         58.19         1.84 o                         
  10   4   2          0.05          0.71         0.83 o                         
 -12   5   2         10.74         11.69         1.05 o                         
 -11   5   2          0.48          1.34         0.55 o                         
 -10   5   2          8.15          8.28         0.77 o                         
  -9   5   2         41.91         43.14         1.61 o                         
  -8   5   2        142.31        144.55         3.07 o                         
  -7   5   2         19.01         19.47         0.72 o                         
  -6   5   2          2.14          1.95         0.45 o                         
  -5   5   2         41.26         41.64         1.37 o                         
  -4   5   2       1900.09       1917.43        28.17 o                         
  -3   5   2       2076.58       2167.81        41.41 o                         
  -2   5   2        725.95        861.85        13.26 o                         
  -1   5   2        709.32        769.64        13.78 o                         
   0   5   2       1844.41       1927.52        27.46 o                         
   1   5   2        196.27        182.43         2.36 o                         
   2   5   2        169.33        176.10         1.74 o                         
   3   5   2         25.41         21.35         0.55 o                         
   4   5   2         44.26         40.20         1.17 o                         
   5   5   2        149.22        158.21         2.15 o                         
   6   5   2         48.48         50.32         1.23 o                         
   7   5   2          0.99          0.19         0.47 o                         
   8   5   2         41.57         45.26         1.74 o                         
   9   5   2         18.92         16.87         1.20 o                         
 -12   6   2          5.69          5.78         0.90 o                         
 -11   6   2         20.35         19.21         0.98 o                         
 -10   6   2          2.68          2.50         0.50 o                         
  -9   6   2         35.96         39.01         1.89 o                         
  -8   6   2        152.74        162.66         2.80 o                         
  -7   6   2         96.14         96.02         1.79 o                         
  -6   6   2        209.71        218.57         3.45 o                         
  -5   6   2         83.47         76.49         1.91 o                         
  -4   6   2         30.91         45.40         1.37 o                         
  -3   6   2         11.78         26.42         1.49 o                         
  -2   6   2       3238.20       3503.18        66.51 o                         
  -1   6   2         98.81        127.30         2.84 o                         
   0   6   2         12.21         11.93         0.48 o                         
   1   6   2         73.72         87.97         1.05 o                         
   2   6   2        183.24        204.12         2.03 o                         
   3   6   2        157.57        170.64         1.80 o                         
   4   6   2         30.28         32.00         0.79 o                         
   5   6   2         87.55         98.27         1.71 o                         
   6   6   2         50.02         47.23         1.37 o                         
   7   6   2         10.83          9.39         0.94 o                         
   8   6   2          9.33         11.34         1.28 o                         
   9   6   2         16.28         19.53         1.64 o                         
 -12   7   2          3.19          5.49         0.97 o                         
 -11   7   2         24.86         23.07         1.18 o                         
 -10   7   2         45.16         45.51         2.31 o                         
  -9   7   2          7.16          6.88         1.05 o                         
  -8   7   2         32.47         30.16         1.71 o                         
  -7   7   2        737.38        741.94         8.70 o                         
  -6   7   2         71.44         71.10         1.88 o                         
  -5   7   2         89.95         72.46         1.61 o                         
  -4   7   2        103.13        121.05         2.43 o                         
  -3   7   2        549.74        613.46        12.55 o                         
  -2   7   2       1886.91       1955.88        29.74 o                         
  -1   7   2        324.83        326.96         6.11 o                         
   0   7   2          4.83          5.54         0.45 o                         
   1   7   2        388.56        380.91         3.34 o                         
   2   7   2        452.70        433.46         4.10 o                         
   3   7   2         18.86         20.23         0.63 o                         
   4   7   2          8.78          5.02         0.62 o                         
   5   7   2         91.63         82.83         1.60 o                         
   6   7   2         38.41         38.31         1.35 o                         
   7   7   2          1.00          0.87         0.72 o                         
   8   7   2         75.23         84.55         3.20 o                         
 -12   8   2          1.31          2.37         0.59 o                         
 -10   8   2         98.79        109.58         3.54 o                         
  -9   8   2        380.96        410.06         8.15 o                         
  -8   8   2        180.12        173.12         3.42 o                         
  -7   8   2        502.01        477.60         5.91 o                         
  -6   8   2        254.69        264.44         4.16 o                         
  -5   8   2        212.91        221.14         3.67 o                         
  -4   8   2         97.35         86.16         1.45 o                         
  -3   8   2         75.66         78.50         1.72 o                         
  -2   8   2       1068.77       1124.51        16.63 o                         
  -1   8   2        270.78        291.95         3.84 o                         
   0   8   2         15.57         13.73         0.84 o                         
   1   8   2         38.82         37.19         0.65 o                         
   2   8   2        376.42        372.51         3.65 o                         
   3   8   2        143.90        165.46         2.08 o                         
   4   8   2        260.91        236.98         3.13 o                         
   5   8   2          6.14          7.57         0.67 o                         
   6   8   2         12.50          9.70         1.62 o                         
   7   8   2        104.04        115.06         2.39 o                         
   8   8   2         22.08         23.64         1.72 o                         
  -8   9   2        106.00        109.76         3.54 o                         
  -7   9   2          8.58          7.74         1.25 o                         
  -6   9   2        216.67        210.82         5.64 o                         
  -5   9   2        121.67        118.92         1.91 o                         
  -4   9   2         31.18         25.06         0.97 o                         
  -3   9   2          7.11          5.89         0.84 o                         
  -2   9   2        332.46        331.44         5.57 o                         
  -1   9   2        540.86        532.72         5.83 o                         
   0   9   2        131.69        124.43         2.61 o                         
   1   9   2          7.51          8.50         0.54 o                         
   2   9   2        247.11        264.49         2.97 o                         
   3   9   2        573.09        529.93         5.36 o                         
   4   9   2         20.88         22.43         0.93 o                         
   5   9   2         21.16         19.57         0.95 o                         
   6   9   2         30.90         31.42         1.84 o                         
   7   9   2         10.35          9.45         1.04 o                         
  -8  10   2          8.06          7.15         1.25 o                         
  -7  10   2          4.39          4.44         1.25 o                         
  -6  10   2         99.88         90.53         1.72 o                         
  -5  10   2        196.44        200.28         3.96 o                         
  -4  10   2        229.34        213.71         3.87 o                         
  -3  10   2         58.66         51.72         1.64 o                         
  -2  10   2       1036.50        962.74        14.63 o                         
  -1  10   2        138.20        135.84         2.02 o                         
   0  10   2         77.14         79.21         1.34 o                         
   1  10   2         35.89         34.32         1.05 o                         
   2  10   2         54.77         45.56         1.35 o                         
   3  10   2         94.03         91.61         1.56 o                         
   4  10   2         94.13         98.79         2.01 o                         
   5  10   2         91.80         97.69         3.24 o                         
   6  10   2          4.65          3.46         0.83 o                         
  -7  11   2         60.73         62.39         2.17 o                         
  -6  11   2          6.81          7.22         0.54 o                         
  -5  11   2        339.86        320.56         8.35 o                         
  -4  11   2         37.18         35.84         2.15 o                         
  -3  11   2         28.12         22.33         1.22 o                         
  -2  11   2       1014.95       1004.53        18.05 o                         
  -1  11   2          0.18         -0.44         0.52 o                         
   0  11   2        102.78        102.03         1.71 o                         
   1  11   2         64.79         69.37         1.87 o                         
   2  11   2         44.51         43.98         1.35 o                         
   3  11   2          8.75         10.97         0.81 o                         
   4  11   2         39.78         40.53         1.45 o                         
   5  11   2         38.59         37.48         1.47 o                         
   6  11   2          0.14         -0.19         0.94 o                         
  -8  12   2         36.56         38.45         1.77 o                         
  -7  12   2         85.67         81.63         2.96 o                         
  -6  12   2          3.02          2.96         1.18 o                         
  -5  12   2          1.64         -0.76         0.76 o                         
  -4  12   2         41.13         40.55         1.72 o                         
  -3  12   2        158.34        169.64         3.65 o                         
  -2  12   2         75.71         81.40         2.84 o                         
  -1  12   2         17.53         17.67         0.94 o                         
   0  12   2         13.61         16.42         0.67 o                         
   1  12   2         59.02         66.86         2.09 o                         
   2  12   2         21.73         23.90         2.37 o                         
   3  12   2          0.19          0.00         0.68 o                         
   4  12   2          7.58          9.24         0.86 o                         
   5  12   2         11.37          8.00         1.25 o                         
  -9  13   2          0.00         -0.59         0.59 o                         
  -8  13   2         30.46         30.17         1.77 o                         
  -7  13   2        124.35        127.77         4.14 o                         
  -6  13   2         49.21         53.83         2.37 o                         
  -5  13   2          2.14          1.77         1.18 o                         
  -4  13   2          4.68          4.73         1.18 o                         
  -3  13   2         58.74         49.10         2.96 o                         
  -2  13   2        133.96        140.19         4.73 o                         
  -1  13   2         76.97         75.50         1.80 o                         
   0  13   2          7.41          7.85         0.76 o                         
   1  13   2         58.88         64.24         4.73 o                         
   2  13   2         35.73         30.54         1.67 o                         
   3  13   2         26.59         26.70         1.28 o                         
   4  13   2         41.92         47.67         2.27 o                         
 -10  14   2          5.34          6.51         1.18 o                         
  -9  14   2          0.96          1.77         1.18 o                         
  -8  14   2          3.21          2.37         1.18 o                         
  -7  14   2          7.24          5.92         1.18 o                         
  -6  14   2         40.69         39.04         2.37 o                         
  -5  14   2         22.30         23.07         1.77 o                         
  -4  14   2          0.55         -0.59         1.18 o                         
  -3  14   2         27.90         31.35         2.37 o                         
  -2  14   2         81.27         81.63         3.55 o                         
  -1  14   2          1.45          0.59         0.84 o                         
   0  14   2         16.58         17.75         1.77 o                         
   1  14   2          0.08          0.00         0.84 o                         
   2  14   2         55.02         59.16         2.09 o                         
   3  14   2         50.11         50.56         1.80 o                         
  -9  15   2          0.09          0.00         1.18 o                         
  -8  15   2          2.87          2.96         1.18 o                         
  -7  15   2          2.08          1.77         1.18 o                         
  -6  15   2         17.39         13.61         1.77 o                         
  -5  15   2         50.66         59.15         2.96 o                         
  -4  15   2          2.05          2.37         1.18 o                         
  -3  15   2         22.12         20.11         2.37 o                         
  -2  15   2         21.90         20.31         1.11 o                         
  -1  15   2         12.70         10.09         1.25 o                         
   0  15   2         14.29         10.65         1.77 o                         
   1  15   2          3.44          5.92         1.18 o                         
   2  15   2         32.82         35.50         1.67 o                         
  -8  16   2          6.84          6.51         1.77 o                         
  -7  16   2          0.52          1.77         1.18 o                         
  -6  16   2         24.54         24.84         2.37 o                         
  -5  16   2         14.08         15.38         1.77 o                         
  -4  16   2          7.13          8.87         1.77 o                         
  -3  16   2          0.71         -0.59         1.18 o                         
  -2  16   2          2.29          2.01         0.98 o                         
  -1  16   2          3.23          2.60         1.18 o                         
   0  16   2         23.90         32.53         2.37 o                         
  -5  17   2         20.33         23.07         2.37 o                         
  -4  17   2         55.38         59.15         3.55 o                         
  -3  17   2          5.49          7.10         1.77 o                         
   2 -17   3          0.01         -2.07         2.07 o                         
   3 -17   3          7.95          9.46         1.77 o                         
   4 -17   3          8.74         10.06         2.37 o                         
   5 -17   3          2.44         -0.59         1.77 o                         
  -1 -16   3         18.97         20.70         1.77 o                         
   0 -16   3         32.25         29.58         2.37 o                         
   1 -16   3         30.97         32.67         1.85 o                         
   2 -16   3          3.05          2.13         0.98 o                         
   3 -16   3         10.29         11.24         1.77 o                         
   4 -16   3         10.54         11.83         1.77 o                         
   5 -16   3         36.93         36.67         2.96 o                         
   6 -16   3          0.78          1.18         1.18 o                         
   7 -16   3          2.19          1.77         1.18 o                         
  -2 -15   3         17.22         21.31         1.25 o                         
  -1 -15   3          0.84          0.30         0.84 o                         
   0 -15   3          7.33         11.24         1.77 o                         
   1 -15   3         29.73         31.86         1.85 o                         
   2 -15   3         31.90         32.07         1.85 o                         
   3 -15   3          2.07          2.96         1.77 o                         
   4 -15   3         82.20         88.14         4.14 o                         
   5 -15   3          2.03          4.73         1.77 o                         
   6 -15   3         18.07         16.56         1.77 o                         
   7 -15   3          8.49          8.87         1.77 o                         
   8 -15   3          7.87         10.06         1.77 o                         
  -4 -14   3          3.47          3.55         1.25 o                         
  -3 -14   3         15.17         15.80         1.11 o                         
  -2 -14   3         18.20         13.96         1.25 o                         
  -1 -14   3          0.57         -0.84         0.84 o                         
   0 -14   3          0.07         -0.53         0.53 o                         
   1 -14   3         50.24         53.93         2.96 o                         
   2 -14   3        170.61        167.15         3.70 o                         
   3 -14   3         13.66         11.24         1.77 o                         
   4 -14   3          1.02          0.59         1.18 o                         
   5 -14   3        124.83        124.81         4.73 o                         
   6 -14   3         65.57         62.70         2.96 o                         
   7 -14   3          7.81         10.06         1.77 o                         
   8 -14   3          0.21          1.18         1.18 o                         
   9 -14   3          5.68          5.92         1.18 o                         
  -5 -13   3          4.17         -0.30         1.25 o                         
  -4 -13   3          2.23          1.86         0.86 o                         
  -3 -13   3         42.60         40.74         1.69 o                         
  -2 -13   3         75.81         77.26         2.27 o                         
  -1 -13   3        148.50        142.22         3.12 o                         
   0 -13   3          0.77         -0.20         0.68 o                         
   1 -13   3          1.83          2.19         0.70 o                         
   2 -13   3          1.01          0.00         0.76 o                         
   3 -13   3        116.66        119.95         2.86 o                         
   4 -13   3         65.24         65.66         2.96 o                         
   5 -13   3          4.48          4.73         1.18 o                         
   6 -13   3        146.69        153.80         4.73 o                         
   7 -13   3         46.61         47.91         2.37 o                         
   8 -13   3          9.67          7.10         1.18 o                         
   9 -13   3          4.49          3.55         1.18 o                         
  10 -13   3          4.91          5.32         1.18 o                         
  -6 -12   3         45.64         46.81         1.97 o                         
  -5 -12   3         57.92         61.31         2.74 o                         
  -4 -12   3          1.04          0.22         0.51 o                         
  -3 -12   3         22.24         22.48         1.22 o                         
  -2 -12   3        270.78        267.18         4.26 o                         
  -1 -12   3        122.47        109.16         2.51 o                         
   0 -12   3         18.00         21.30         0.92 o                         
   1 -12   3          2.09          2.40         0.68 o                         
   2 -12   3         30.82         31.54         1.46 o                         
   3 -12   3         22.91         19.39         2.62 o                         
   4 -12   3          3.64          1.58         0.68 o                         
   5 -12   3          0.44          0.51         0.86 o                         
   6 -12   3         82.29        103.52         3.55 o                         
   7 -12   3         34.78         36.67         2.37 o                         
   8 -12   3         19.07         20.11         1.77 o                         
   9 -12   3          5.43          4.14         1.18 o                         
  10 -12   3          0.99          0.00         1.18 o                         
  -6 -11   3        104.88        108.84         3.35 o                         
  -5 -11   3          5.74          5.47         0.86 o                         
  -4 -11   3         32.94         27.66         1.20 o                         
  -3 -11   3         14.17         16.43         0.81 o                         
  -2 -11   3        176.70        151.95         2.76 o                         
  -1 -11   3        515.66        478.52         7.91 o                         
   0 -11   3        205.90        191.24         2.60 o                         
   1 -11   3         12.60          9.98         0.45 o                         
   2 -11   3         35.96         34.33         1.46 o                         
   3 -11   3        140.55        148.71         3.21 o                         
   4 -11   3          3.06          2.18         0.79 o                         
   5 -11   3          0.11          0.44         0.48 o                         
   6 -11   3         58.38         58.48         1.78 o                         
   7 -11   3         40.68         47.32         2.37 o                         
   8 -11   3          5.74          4.14         1.18 o                         
   9 -11   3         91.25         95.24         3.55 o                         
  10 -11   3          0.01          1.18         1.18 o                         
  -7 -10   3          9.24          8.91         1.25 o                         
  -6 -10   3         40.04         39.27         1.76 o                         
  -5 -10   3         36.39         34.88         1.46 o                         
  -4 -10   3         32.56         38.52         1.71 o                         
  -3 -10   3         59.26         60.82         1.35 o                         
  -2 -10   3          7.01          3.29         0.50 o                         
  -1 -10   3        362.40        348.45         3.87 o                         
   0 -10   3        274.39        253.37         3.17 o                         
   1 -10   3         73.89         76.63         1.28 o                         
   2 -10   3          0.11         -0.48         0.48 o                         
   3 -10   3        134.37        118.26         2.51 o                         
   4 -10   3         95.09         93.51         2.15 o                         
   5 -10   3        127.32        123.29         2.64 o                         
   6 -10   3          3.16          3.43         0.53 o                         
   7 -10   3          0.84          0.59         0.53 o                         
   8 -10   3         28.54         28.98         1.77 o                         
   9 -10   3         24.40         29.58         1.77 o                         
  10 -10   3          3.96          5.32         1.18 o                         
  11 -10   3          0.21          0.59         1.18 o                         
  -8  -9   3         35.98         43.04         4.44 o                         
  -7  -9   3          4.55          3.19         0.91 o                         
  -6  -9   3         12.58         14.74         1.24 o                         
  -5  -9   3          2.00          1.45         0.64 o                         
  -4  -9   3          6.01          5.94         0.45 o                         
  -3  -9   3        115.33        118.39         1.95 o                         
  -2  -9   3         22.70         24.31         0.94 o                         
  -1  -9   3         10.36          9.44         0.56 o                         
   0  -9   3        338.94        323.79         3.93 o                         
   1  -9   3        242.47        226.41         2.84 o                         
   2  -9   3        218.33        229.75         4.08 o                         
   3  -9   3         56.46         58.49         1.64 o                         
   4  -9   3        217.49        209.88         4.26 o                         
   5  -9   3        225.90        219.46         4.69 o                         
   6  -9   3          8.28          9.14         1.18 o                         
   7  -9   3          8.58          8.99         0.98 o                         
   8  -9   3         31.29         34.15         1.52 o                         
   9  -9   3         12.63         13.61         1.18 o                         
  10  -9   3          9.45          9.46         1.18 o                         
  11  -9   3          1.58          1.77         1.18 o                         
  -8  -8   3          5.23          3.55         3.55 o                         
  -7  -8   3         81.06         72.78         1.68 o                         
  -6  -8   3        196.08        204.46         3.60 o                         
  -5  -8   3          1.14          0.30         0.59 o                         
  -4  -8   3         40.00         43.49         1.75 o                         
  -3  -8   3        200.40        213.90         2.61 o                         
  -2  -8   3        105.92        112.65         1.52 o                         
  -1  -8   3          1.28          0.59         0.53 o                         
   0  -8   3        525.57        562.65         6.40 o                         
   1  -8   3        811.92        835.08        12.62 o                         
   2  -8   3        299.09        284.88         6.89 o                         
   3  -8   3        131.94        126.95         2.34 o                         
   4  -8   3         27.43         31.43         1.11 o                         
   5  -8   3        301.90        307.91         5.03 o                         
   6  -8   3        241.99        237.12         4.08 o                         
   7  -8   3         23.14         23.55         1.22 o                         
   8  -8   3          7.93          9.18         0.86 o                         
   9  -8   3         38.27         37.86         2.37 o                         
  10  -8   3         20.05         23.66         1.77 o                         
  11  -8   3          1.03          0.59         1.18 o                         
  -9  -7   3          1.52          0.37         0.85 o                         
  -8  -7   3         46.58         41.39         1.68 o                         
  -7  -7   3        242.30        245.98         3.13 o                         
  -6  -7   3        121.48        123.80         2.12 o                         
  -5  -7   3          5.66          5.90         0.51 o                         
  -4  -7   3         71.71         75.77         1.07 o                         
  -3  -7   3        116.15        115.64         1.31 o                         
  -2  -7   3        261.34        242.78         2.73 o                         
  -1  -7   3        460.28        458.09         4.66 o                         
   0  -7   3        191.18        185.25         2.29 o                         
   1  -7   3       2040.76       2154.15        37.20 o                         
   2  -7   3       1776.97       1803.56        49.10 o                         
   3  -7   3        316.50        298.54         6.51 o                         
   4  -7   3         26.15         20.17         0.86 o                         
   5  -7   3          6.77          6.10         0.60 o                         
   6  -7   3        373.29        388.27         6.00 o                         
   7  -7   3         31.59         28.82         1.22 o                         
   8  -7   3         49.51         53.45         1.72 o                         
   9  -7   3          7.82          6.51         1.18 o                         
  10  -7   3         45.89         44.36         2.37 o                         
  11  -7   3         31.93         37.86         2.96 o                         
  -9  -6   3          5.36          5.81         0.84 o                         
  -8  -6   3          2.30          1.56         0.62 o                         
  -7  -6   3        259.07        250.97         3.43 o                         
  -6  -6   3        408.17        400.98         4.03 o                         
  -5  -6   3         90.59         88.26         1.46 o                         
  -4  -6   3        171.24        142.69         1.65 o                         
  -3  -6   3         21.17         22.69         0.50 o                         
  -2  -6   3          7.92          1.56         0.22 o                         
  -1  -6   3       1406.27       1233.02        14.02 o                         
   0  -6   3         15.42         13.09         0.94 o                         
   1  -6   3        595.65        644.01         9.56 o                         
   2  -6   3        956.57       1014.89        19.00 o                         
   3  -6   3         46.22         44.53         1.48 o                         
   4  -6   3          0.31          0.59         0.59 o                         
   5  -6   3         20.88         22.53         0.65 o                         
   6  -6   3        217.03        217.74         2.84 o                         
   7  -6   3         17.58         20.43         0.74 o                         
   8  -6   3          0.73         -0.10         0.48 o                         
   9  -6   3         12.97         13.62         0.91 o                         
  10  -6   3         28.08         31.62         2.01 o                         
  11  -6   3         34.37         41.65         2.27 o                         
 -10  -5   3         24.50         24.14         1.27 o                         
  -9  -5   3         22.88         22.90         1.13 o                         
  -8  -5   3         26.63         23.79         1.01 o                         
  -7  -5   3        143.01        131.85         2.05 o                         
  -6  -5   3       2190.71       2205.02        18.90 o                         
  -5  -5   3         83.71         70.69         1.16 o                         
  -4  -5   3         34.91         32.73         0.98 o                         
  -3  -5   3          0.25         -0.22         0.22 o                         
  -2  -5   3        367.04        376.50         3.58 o                         
  -1  -5   3        124.04        194.25         2.80 o                         
   0  -5   3         81.59        111.72         1.91 o                         
   1  -5   3         14.28         15.61         0.68 o                         
   2  -5   3        429.61        449.80         8.75 o                         
   3  -5   3        632.93        645.12         8.54 o                         
   4  -5   3          2.78          2.78         0.51 o                         
   5  -5   3         60.41         60.02         1.05 o                         
   6  -5   3        225.12        220.55         2.39 o                         
   7  -5   3        165.05        174.14         2.13 o                         
   8  -5   3          0.37          0.53         0.41 o                         
   9  -5   3         35.30         35.59         1.38 o                         
  10  -5   3         10.79         12.84         1.22 o                         
  11  -5   3          2.62          1.77         1.48 o                         
 -10  -4   3          0.49         -0.74         0.74 o                         
  -9  -4   3         73.87         87.53         2.10 o                         
  -8  -4   3         11.24          9.99         0.77 o                         
  -7  -4   3         75.95         69.55         1.41 o                         
  -6  -4   3         71.69         68.46         1.14 o                         
  -5  -4   3       1689.38       1603.28        13.74 o                         
  -4  -4   3       1058.64       1052.10         8.72 o                         
  -3  -4   3        288.80        306.12         2.78 o                         
  -2  -4   3          1.63          2.63         0.26 o                         
  -1  -4   3         83.72        102.21         1.61 o                         
   0  -4   3        697.54        689.91        10.16 o                         
   1  -4   3         98.21         95.28         1.64 o                         
   2  -4   3          1.36          0.89         0.42 o                         
   3  -4   3       1550.80       1649.71        21.04 o                         
   4  -4   3        301.94        280.90         3.81 o                         
   5  -4   3         19.17         19.87         0.77 o                         
   6  -4   3          6.16          7.51         0.42 o                         
   7  -4   3          1.66          0.67         0.38 o                         
   8  -4   3          1.51          1.75         0.41 o                         
   9  -4   3         12.68         12.87         0.92 o                         
  10  -4   3         23.90         24.95         1.43 o                         
  11  -4   3          0.08          0.00         0.98 o                         
 -11  -3   3         16.07         15.75         1.29 o                         
 -10  -3   3          6.99          9.12         1.02 o                         
  -9  -3   3          0.79          0.25         0.44 o                         
  -8  -3   3         11.79         13.59         1.01 o                         
  -7  -3   3        371.57        355.99         4.49 o                         
  -6  -3   3         71.36         71.35         1.28 o                         
  -5  -3   3        232.34        249.57         2.63 o                         
  -4  -3   3        719.54        763.76         7.55 o                         
  -3  -3   3        655.05        639.12         7.10 o                         
  -2  -3   3         66.04         72.79         1.18 o                         
  -1  -3   3         23.33         27.62         0.68 o                         
   0  -3   3       1132.04       1158.02        16.73 o                         
   1  -3   3        456.55        575.92        11.91 o                         
   2  -3   3        183.68        187.60         5.00 o                         
   3  -3   3        351.89        402.62         8.18 o                         
   4  -3   3       1032.45        982.98        10.99 o                         
   5  -3   3        191.64        149.65         2.50 o                         
   6  -3   3        366.42        337.63         3.46 o                         
   7  -3   3          9.86         10.73         0.62 o                         
   8  -3   3          0.25         -0.48         0.48 o                         
   9  -3   3         63.41         71.79         1.80 o                         
  10  -3   3         32.05         33.15         1.57 o                         
  11  -3   3          1.34          3.05         0.91 o                         
 -11  -2   3         11.50         11.86         1.07 o                         
 -10  -2   3          0.55         -1.05         1.05 o                         
  -9  -2   3         34.34         33.36         1.33 o                         
  -8  -2   3          2.62          2.00         0.48 o                         
  -7  -2   3         93.90         92.89         1.83 o                         
  -6  -2   3        110.21        103.41         1.79 o                         
  -5  -2   3         69.75         67.14         1.25 o                         
  -4  -2   3        582.88        579.76         5.45 o                         
  -3  -2   3       3095.08       3166.98        48.25 o                         
  -2  -2   3        164.69        135.94         2.56 o                         
  -1  -2   3        513.12        571.78        11.66 o                         
   0  -2   3       1054.89       1099.06        20.41 o                         
   1  -2   3      60372.25      56924.07       995.13 o                         
   2  -2   3       2957.17       3007.70        80.34 o                         
   3  -2   3       1827.56       2002.99        29.91 o                         
   4  -2   3        455.01        442.29         5.32 o                         
   5  -2   3        480.94        490.09         4.87 o                         
   6  -2   3        737.07        757.35         6.73 o                         
   7  -2   3         76.79         76.32         1.43 o                         
   8  -2   3          1.71          1.62         0.57 o                         
   9  -2   3         42.79         46.01         1.61 o                         
  10  -2   3         37.18         40.65         1.91 o                         
  11  -2   3          6.95          6.67         1.22 o                         
 -11  -1   3         32.05         32.42         1.56 o                         
 -10  -1   3         22.00         22.07         1.29 o                         
  -9  -1   3         39.47         36.10         2.07 o                         
  -8  -1   3         33.67         29.35         1.05 o                         
  -7  -1   3        141.56        121.36         1.77 o                         
  -6  -1   3        327.80        324.01         3.89 o                         
  -5  -1   3         84.83         73.62         1.29 o                         
  -4  -1   3       1926.30       2066.76        29.26 o                         
  -3  -1   3          9.12         17.06         0.48 o                         
  -2  -1   3       2622.96       2474.50        31.21 o                         
  -1  -1   3        966.20        892.07        18.93 o                         
   0  -1   3       5691.54       6216.64       114.88 o                         
   1  -1   3        825.85        955.36        17.74 o                         
   2  -1   3        582.26        593.38         8.68 o                         
   3  -1   3        897.15        915.37        10.18 o                         
   4  -1   3         44.04         38.20         0.94 o                         
   5  -1   3        226.61        223.62         2.32 o                         
   6  -1   3        462.94        467.90         4.39 o                         
   7  -1   3        119.38        111.21         1.62 o                         
   8  -1   3          2.80          2.74         0.71 o                         
   9  -1   3         75.30         78.29         2.26 o                         
  10  -1   3         20.39         22.30         1.57 o                         
  11  -1   3          2.00          1.77         1.22 o                         
 -11   0   3         36.85         38.54         2.26 o                         
 -10   0   3         16.26         17.40         1.10 o                         
  -9   0   3          0.87          0.69         0.64 o                         
  -8   0   3        145.03        136.65         2.28 o                         
  -7   0   3         73.83         91.26         1.65 o                         
  -6   0   3        393.90        422.81         5.62 o                         
  -5   0   3         44.49         60.57         1.16 o                         
  -4   0   3          0.85          0.20         0.46 o                         
  -3   0   3        827.66        885.07        10.36 o                         
  -2   0   3        361.97        385.57        24.56 o                         
  -1   0   3        585.41        561.18        15.38 o                         
   0   0   3       1444.50       1607.76        33.72 o                         
   1   0   3         40.71         37.56         1.25 o                         
   2   0   3       2043.33       2017.41        36.11 o                         
   3   0   3        788.25        776.03         8.72 o                         
   4   0   3          1.55          1.76         0.53 o                         
   5   0   3         76.43         79.54         1.24 o                         
   6   0   3        410.24        395.68         4.44 o                         
   7   0   3        506.21        529.60         6.32 o                         
   8   0   3         58.79         56.81         1.54 o                         
   9   0   3          6.85         10.31         1.22 o                         
  10   0   3         16.03         13.91         1.35 o                         
  11   0   3         20.05         18.92         1.64 o                         
 -12   1   3          2.77          3.69         1.05 o                         
 -11   1   3         30.56         33.62         1.45 o                         
 -10   1   3         88.55         88.73         2.01 o                         
  -9   1   3         22.89         27.55         1.14 o                         
  -8   1   3         40.56         33.12         1.09 o                         
  -7   1   3         95.01         90.05         2.18 o                         
  -6   1   3        425.15        416.55         5.28 o                         
  -5   1   3       2046.33       2069.87        28.80 o                         
  -4   1   3       1013.25       1091.52        16.06 o                         
  -3   1   3        887.28       1007.49        15.71 o                         
  -2   1   3        123.53        135.99         5.92 o                         
  -1   1   3        348.72        403.62         7.73 o                         
   0   1   3          0.77         -0.20         0.34 o                         
   1   1   3        413.55        403.24        17.75 o                         
   2   1   3       1589.84       1706.07        22.80 o                         
   3   1   3         38.10         62.85         1.02 o                         
   4   1   3       1890.89       1981.87        19.64 o                         
   5   1   3          0.84          1.95         0.34 o                         
   6   1   3        389.74        381.99         4.73 o                         
   7   1   3        109.90        101.36         2.15 o                         
   8   1   3        212.71        217.13         3.45 o                         
   9   1   3         49.35         48.04         1.79 o                         
  10   1   3          9.40          8.72         1.43 o                         
 -12   2   3          0.81          0.64         0.78 o                         
 -11   2   3          0.04         -0.06         0.77 o                         
 -10   2   3         71.41         73.20         1.79 o                         
  -9   2   3        269.83        270.24         3.71 o                         
  -8   2   3         99.36        104.20         1.77 o                         
  -7   2   3          0.90          1.29         0.43 o                         
  -6   2   3        118.18        120.08         1.90 o                         
  -5   2   3        138.31        126.48         2.07 o                         
  -4   2   3       1483.43       1622.94        23.81 o                         
  -3   2   3        812.74        877.82        24.25 o                         
  -2   2   3       3555.26       3657.41        97.60 o                         
  -1   2   3       3945.97       4366.05       117.71 o                         
   0   2   3        213.63        177.61         2.52 o                         
   1   2   3       3046.38       3187.23        43.77 o                         
   2   2   3        113.98        128.63         1.73 o                         
   3   2   3       2640.16       2542.66        23.02 o                         
   4   2   3        161.67        143.54         1.56 o                         
   5   2   3         37.70         33.76         0.85 o                         
   6   2   3        104.34        107.39         1.42 o                         
   7   2   3        126.63        124.09         1.91 o                         
   8   2   3         18.70         21.13         1.37 o                         
   9   2   3         60.92         66.04         3.16 o                         
  10   2   3          0.57          0.81         1.11 o                         
 -12   3   3         17.29         16.67         1.16 o                         
 -11   3   3         12.80         11.25         1.13 o                         
 -10   3   3          1.37          2.48         0.74 o                         
  -9   3   3        178.72        173.68         2.63 o                         
  -8   3   3         78.83         76.42         1.84 o                         
  -7   3   3         86.09         88.93         1.58 o                         
  -6   3   3          6.36          5.11         0.51 o                         
  -5   3   3         69.50         59.71         1.31 o                         
  -4   3   3       1102.13       1141.52        17.03 o                         
  -3   3   3       2254.28       2335.57        44.34 o                         
  -2   3   3        179.73        254.95         7.69 o                         
  -1   3   3       3246.52       3333.58        56.82 o                         
   0   3   3       4913.17       4914.40       131.91 o                         
   1   3   3       3265.77       3635.43        49.87 o                         
   2   3   3        307.03        307.51         3.72 o                         
   3   3   3        257.03        228.12         2.58 o                         
   4   3   3        925.75        955.51         8.25 o                         
   5   3   3        279.95        264.95         2.81 o                         
   6   3   3        125.59        113.77         1.52 o                         
   7   3   3          0.27         -0.41         0.57 o                         
   8   3   3         25.30         24.90         1.41 o                         
   9   3   3         72.64         78.34         4.44 o                         
  10   3   3         15.28         12.77         1.54 o                         
 -12   4   3         27.53         29.07         1.45 o                         
 -11   4   3         31.00         31.08         1.19 o                         
 -10   4   3         35.63         31.83         1.76 o                         
  -9   4   3         48.07         49.77         1.68 o                         
  -8   4   3          2.91          2.90         0.43 o                         
  -7   4   3         21.95         20.98         1.11 o                         
  -6   4   3         11.61         11.19         0.60 o                         
  -5   4   3          2.19          1.44         0.33 o                         
  -4   4   3        116.93        106.74         2.56 o                         
  -3   4   3       4336.73       4778.36        89.93 o                         
  -2   4   3        693.80        816.31        22.48 o                         
  -1   4   3       1375.35       1509.60        21.55 o                         
   0   4   3        969.88        986.80        17.33 o                         
   1   4   3       4094.90       4202.75        50.49 o                         
   2   4   3        748.98        780.29         6.51 o                         
   3   4   3          0.13          0.00         0.22 o                         
   4   4   3        232.01        225.94         2.22 o                         
   5   4   3        387.12        367.45         3.74 o                         
   6   4   3        235.43        224.56         2.63 o                         
   7   4   3         13.25         10.94         0.71 o                         
   8   4   3         63.82         68.67         1.84 o                         
   9   4   3         75.73         87.60         2.21 o                         
 -12   5   3          8.62          9.29         0.88 o                         
 -11   5   3         22.28         26.10         1.19 o                         
 -10   5   3          4.75          5.65         0.57 o                         
  -9   5   3         35.37         34.35         1.24 o                         
  -8   5   3         40.82         41.06         1.44 o                         
  -7   5   3          1.35          1.18         0.60 o                         
  -6   5   3        240.84        242.48         3.69 o                         
  -5   5   3         33.83         33.62         1.00 o                         
  -4   5   3        443.33        479.78         7.56 o                         
  -3   5   3        532.02        517.56         8.22 o                         
  -2   5   3       5319.21       5618.66        79.79 o                         
  -1   5   3         98.49        126.72         2.84 o                         
   0   5   3        557.53        585.63         8.52 o                         
   1   5   3        982.66        989.07         8.88 o                         
   2   5   3        543.10        557.81         4.78 o                         
   3   5   3          2.52          3.90         0.45 o                         
   4   5   3          1.49          0.91         0.25 o                         
   5   5   3        185.97        181.35         2.33 o                         
   6   5   3        109.66        104.52         1.59 o                         
   7   5   3          9.46          7.81         0.62 o                         
   8   5   3         11.20         12.17         1.13 o                         
   9   5   3          0.54         -0.76         0.93 o                         
 -12   6   3          3.91          3.11         0.99 o                         
 -11   6   3         24.29         24.09         0.94 o                         
 -10   6   3         47.35         46.50         1.79 o                         
  -9   6   3          0.41          1.06         0.70 o                         
  -8   6   3         90.69         91.59         2.07 o                         
  -7   6   3         70.70         73.99         2.13 o                         
  -6   6   3        227.65        217.13         3.45 o                         
  -5   6   3         61.00         58.43         1.38 o                         
  -4   6   3         84.05         80.27         1.91 o                         
  -3   6   3         88.54        138.25         2.14 o                         
  -2   6   3        178.98        250.81         8.28 o                         
  -1   6   3        650.84        643.75         9.29 o                         
   0   6   3         44.50         50.02         1.16 o                         
   1   6   3         35.21         36.17         0.63 o                         
   2   6   3         10.00         19.31         0.49 o                         
   3   6   3        427.29        428.99         3.87 o                         
   4   6   3          5.93          8.84         0.40 o                         
   5   6   3         83.12         84.25         1.63 o                         
   6   6   3        157.28        163.26         2.53 o                         
   7   6   3         48.48         50.30         1.62 o                         
   8   6   3         27.35         27.02         1.72 o                         
 -12   7   3          1.76          0.82         0.56 o                         
 -11   7   3         16.66         17.54         0.88 o                         
 -10   7   3         86.72         90.28         2.28 o                         
  -9   7   3        189.85        192.48         3.32 o                         
  -8   7   3         13.74         13.27         1.11 o                         
  -7   7   3       1051.10        992.56        12.98 o                         
  -6   7   3        162.08        154.74         2.80 o                         
  -5   7   3          1.10          1.18         0.43 o                         
  -4   7   3        532.58        541.43         7.23 o                         
  -3   7   3          3.05          3.88         0.43 o                         
  -2   7   3       1178.23       1116.87        20.03 o                         
  -1   7   3        562.23        553.20         8.18 o                         
   0   7   3        220.02        215.96         2.49 o                         
   1   7   3          0.19          0.64         0.42 o                         
   2   7   3         27.19         24.92         0.74 o                         
   3   7   3        132.43        155.13         1.86 o                         
   4   7   3        249.17        214.53         2.58 o                         
   5   7   3          4.70          6.21         0.67 o                         
   6   7   3         91.30         88.98         2.05 o                         
   7   7   3         48.22         45.29         2.56 o                         
   8   7   3         59.91         61.23         2.51 o                         
 -12   8   3          0.93          0.59         0.56 o                         
 -11   8   3          0.03         -0.98         0.98 o                         
 -10   8   3         19.38         22.92         1.71 o                         
  -9   8   3        339.79        355.92         6.92 o                         
  -8   8   3         55.44         66.84         1.95 o                         
  -7   8   3          1.25          0.30         0.59 o                         
  -6   8   3        163.50        158.25         2.85 o                         
  -5   8   3        115.10         99.79         2.17 o                         
  -4   8   3        181.02        184.97         2.26 o                         
  -3   8   3          3.75          3.61         0.36 o                         
  -2   8   3        289.65        294.45         3.93 o                         
  -1   8   3        318.85        315.89         3.70 o                         
   0   8   3        317.79        335.37         3.53 o                         
   1   8   3         16.27         17.13         0.54 o                         
   2   8   3          0.90          0.36         0.34 o                         
   3   8   3          0.89         -0.03         0.62 o                         
   4   8   3        206.58        200.25         2.82 o                         
   5   8   3         26.58         25.94         1.05 o                         
   6   8   3          0.65         -0.31         0.72 o                         
   7   8   3         78.34         82.90         2.65 o                         
  -8   9   3         32.30         26.03         2.07 o                         
  -7   9   3         20.36         22.87         1.67 o                         
  -6   9   3         21.84         14.64         1.42 o                         
  -5   9   3         40.61         34.92         1.01 o                         
  -4   9   3         32.36         29.65         1.22 o                         
  -3   9   3        163.44        168.87         2.80 o                         
  -2   9   3        608.50        555.03         8.37 o                         
  -1   9   3       2101.38       2034.39        20.80 o                         
   0   9   3        262.82        254.06         3.22 o                         
   1   9   3        122.80        121.72         1.50 o                         
   2   9   3          4.32          2.24         0.46 o                         
   3   9   3        161.48        158.15         2.15 o                         
   4   9   3         88.23         90.98         1.50 o                         
   5   9   3         22.22         21.96         1.05 o                         
   6   9   3          1.01          0.15         0.67 o                         
   7   9   3          8.71          8.06         1.08 o                         
  -8  10   3         88.96         89.32         3.35 o                         
  -7  10   3         41.59         47.62         2.51 o                         
  -6  10   3          9.94          8.42         0.40 o                         
  -5  10   3         33.05         32.55         1.35 o                         
  -4  10   3         81.29         73.82         1.84 o                         
  -3  10   3        151.61        151.60         3.83 o                         
  -2  10   3          1.51          0.59         0.84 o                         
  -1  10   3        179.03        165.13         2.29 o                         
   0  10   3       1245.21       1287.13        13.50 o                         
   1  10   3       1249.27       1205.08        14.50 o                         
   2  10   3          2.01          1.44         0.50 o                         
   3  10   3          1.48          1.83         0.64 o                         
   4  10   3          8.82          9.12         0.74 o                         
   5  10   3         25.67         22.81         1.15 o                         
   6  10   3          0.62          0.45         0.77 o                         
  -7  11   3        106.93        100.62         1.83 o                         
  -6  11   3         75.85         68.72         1.84 o                         
  -5  11   3         23.97         19.62         0.97 o                         
  -4  11   3         13.25         14.75         1.25 o                         
  -3  11   3          4.19          2.66         0.84 o                         
  -2  11   3        461.11        415.67         8.38 o                         
  -1  11   3          3.07          1.38         0.68 o                         
   0  11   3         74.87         75.16         1.30 o                         
   1  11   3        461.03        451.99         6.00 o                         
   2  11   3         81.12         80.44         1.84 o                         
   3  11   3          3.11          3.35         0.77 o                         
   4  11   3         18.18         21.96         1.13 o                         
   5  11   3         46.16         45.45         1.87 o                         
  -8  12   3         10.51          7.69         1.18 o                         
  -7  12   3        367.37        348.41         8.28 o                         
  -6  12   3         38.71         46.14         2.37 o                         
  -5  12   3          2.04          2.37         1.48 o                         
  -4  12   3         10.07          7.37         0.98 o                         
  -3  12   3         70.39         71.38         2.41 o                         
  -2  12   3        113.12        109.06         3.27 o                         
  -1  12   3         50.37         47.79         1.64 o                         
   0  12   3          0.54          0.35         0.53 o                         
   1  12   3        162.06        167.40         4.14 o                         
   2  12   3        141.18        128.51         7.10 o                         
   3  12   3          8.64          6.51         0.86 o                         
   4  12   3          4.24          4.37         0.83 o                         
   5  12   3          0.10          0.36         1.16 o                         
  -9  13   3          7.59          7.10         1.18 o                         
  -8  13   3          2.25          0.59         0.59 o                         
  -7  13   3         16.83         18.34         1.77 o                         
  -6  13   3        137.37        133.68         4.14 o                         
  -5  13   3         63.57         66.25         2.96 o                         
  -4  13   3          4.86          4.73         1.18 o                         
  -3  13   3          1.39          0.59         1.18 o                         
  -2  13   3         69.01         66.84         3.55 o                         
  -1  13   3         52.29         52.03         1.95 o                         
   0  13   3          0.89          1.48         0.63 o                         
   1  13   3         37.47         33.39         1.37 o                         
   2  13   3          4.16          2.37         0.84 o                         
   3  13   3         14.88         14.49         1.11 o                         
   4  13   3        115.87        122.32         6.80 o                         
  -9  14   3          7.58          7.69         1.18 o                         
  -8  14   3          1.38          1.18         1.18 o                         
  -7  14   3          2.83          1.18         1.18 o                         
  -6  14   3         53.90         54.42         2.96 o                         
  -5  14   3         52.18         49.69         2.96 o                         
  -4  14   3          3.47          2.96         1.18 o                         
  -3  14   3         18.00         12.42         1.77 o                         
  -2  14   3         50.98         53.83         2.96 o                         
  -1  14   3         24.67         29.84         1.32 o                         
   0  14   3          4.02          3.55         1.18 o                         
   1  14   3         15.91         17.41         1.02 o                         
   2  14   3         18.77         16.58         1.25 o                         
  -9  15   3          8.48          9.46         1.18 o                         
  -8  15   3          9.39          8.28         1.18 o                         
  -7  15   3          0.06          0.00         1.18 o                         
  -6  15   3         10.44         11.24         1.77 o                         
  -5  15   3         84.68         94.64         4.14 o                         
  -4  15   3          8.18         10.65         1.77 o                         
  -3  15   3          0.07         -1.18         1.18 o                         
  -2  15   3          5.77          4.55         0.93 o                         
  -1  15   3          1.23          0.12         0.98 o                         
   0  15   3        141.23        165.63         5.32 o                         
   1  15   3         24.81         27.21         2.37 o                         
  -7  16   3         14.62         11.24         1.77 o                         
  -6  16   3          2.37          1.18         1.18 o                         
  -5  16   3         53.53         48.51         2.96 o                         
  -4  16   3        113.14        123.04         4.73 o                         
  -3  16   3          4.87          7.10         1.77 o                         
  -2  16   3          0.61         -1.18         1.18 o                         
  -1  16   3         10.84         12.42         1.77 o                         
   2 -17   4          0.05          0.83         0.98 o                         
   3 -17   4          4.96          4.73         1.77 o                         
   4 -17   4          8.27          7.10         1.77 o                         
   5 -17   4         34.45         39.04         2.96 o                         
  -1 -16   4          0.07         -1.18         1.18 o                         
   0 -16   4          1.88          1.77         1.18 o                         
   1 -16   4          9.51          8.87         1.77 o                         
   2 -16   4         16.63         16.65         1.42 o                         
   3 -16   4          0.78         -0.59         1.18 o                         
   4 -16   4         11.94          8.87         1.77 o                         
   5 -16   4          4.72          7.10         1.77 o                         
   6 -16   4          4.62          4.14         1.77 o                         
   7 -16   4          2.63          3.55         1.77 o                         
  -2 -15   4         27.54         31.99         1.67 o                         
  -1 -15   4          2.41          2.96         0.84 o                         
   0 -15   4          1.61          1.18         1.18 o                         
   1 -15   4         22.66         18.56         1.48 o                         
   2 -15   4         58.89         58.46         2.27 o                         
   3 -15   4         22.81         26.62         2.37 o                         
   4 -15   4         82.48         79.86         4.14 o                         
   5 -15   4         16.62         20.11         2.37 o                         
   6 -15   4          1.63          4.14         1.77 o                         
   7 -15   4          9.78         10.65         1.77 o                         
   8 -15   4          0.14          1.18         1.18 o                         
  -4 -14   4          1.45          0.00         1.25 o                         
  -3 -14   4         26.82         29.99         1.58 o                         
  -2 -14   4         36.76         39.05         1.67 o                         
  -1 -14   4          9.86          9.49         0.98 o                         
   0 -14   4          9.26         12.19         0.89 o                         
   1 -14   4         28.24         27.59         1.42 o                         
   2 -14   4         66.88         74.25         2.27 o                         
   3 -14   4         20.13         26.62         2.37 o                         
   4 -14   4        277.72        299.31         8.28 o                         
   5 -14   4          8.17         10.06         1.77 o                         
   6 -14   4         70.56         75.72         3.55 o                         
   7 -14   4         18.78         14.79         1.77 o                         
   8 -14   4          4.45          5.32         1.18 o                         
   9 -14   4          2.95          3.55         1.18 o                         
  -5 -13   4          5.12          2.66         1.25 o                         
  -4 -13   4         19.33         20.45         1.67 o                         
  -3 -13   4         13.63         12.20         1.90 o                         
  -2 -13   4         29.87         31.40         2.38 o                         
  -1 -13   4         56.38         62.72         2.09 o                         
   0 -13   4          0.16         -0.15         0.52 o                         
   1 -13   4          1.00          0.89         0.59 o                         
   2 -13   4          0.82         -0.12         0.45 o                         
   3 -13   4         57.22         55.01         2.96 o                         
   4 -13   4        100.53        103.52         4.14 o                         
   5 -13   4         30.04         34.31         2.37 o                         
   6 -13   4          5.12          5.32         1.18 o                         
   7 -13   4         18.73         20.70         1.77 o                         
   8 -13   4         16.33         13.01         1.77 o                         
   9 -13   4          1.15          0.00         1.18 o                         
  -6 -12   4          8.28          6.88         1.11 o                         
  -5 -12   4         89.84         90.00         2.26 o                         
  -4 -12   4         11.01         11.98         1.15 o                         
  -3 -12   4          9.67          9.21         0.86 o                         
  -2 -12   4        187.79        163.48         3.04 o                         
  -1 -12   4         93.73         97.94         2.51 o                         
   0 -12   4         11.07         12.76         0.65 o                         
   1 -12   4          3.44          2.45         0.36 o                         
   2 -12   4         24.90         23.02         1.04 o                         
   3 -12   4          2.63          0.15         0.87 o                         
   4 -12   4         70.24         68.16         2.20 o                         
   5 -12   4        115.15        107.07         4.14 o                         
   6 -12   4          0.19          0.00         1.18 o                         
   7 -12   4         29.48         29.58         2.37 o                         
   8 -12   4         32.62         33.13         2.37 o                         
   9 -12   4          8.31          6.51         1.18 o                         
  10 -12   4         19.03         15.97         1.77 o                         
  -6 -11   4         85.70         96.55         2.76 o                         
  -5 -11   4          0.95          0.74         1.15 o                         
  -4 -11   4         28.08         30.49         1.20 o                         
  -3 -11   4        114.93        108.12         1.95 o                         
  -2 -11   4         14.46         12.07         0.89 o                         
  -1 -11   4        116.22        110.07         2.51 o                         
   0 -11   4         88.96         99.09         1.63 o                         
   1 -11   4         52.02         49.73         1.00 o                         
   2 -11   4          0.46          0.00         0.48 o                         
   3 -11   4          0.13         -0.63         0.63 o                         
   4 -11   4         22.42         17.12         1.22 o                         
   5 -11   4         89.21         89.36         2.51 o                         
   6 -11   4          3.03          1.89         0.98 o                         
   7 -11   4         13.49         15.38         1.77 o                         
   8 -11   4         13.68         11.24         1.18 o                         
   9 -11   4         99.66        106.47         4.14 o                         
  10 -11   4          0.29          0.00         1.18 o                         
  -7 -10   4         18.71         23.47         3.25 o                         
  -6 -10   4         16.55         15.42         1.11 o                         
  -5 -10   4          0.34         -0.44         0.76 o                         
  -4 -10   4         41.98         41.30         1.23 o                         
  -3 -10   4        154.76        151.79         2.40 o                         
  -2 -10   4        115.86        117.34         1.95 o                         
  -1 -10   4         69.72         74.02         1.37 o                         
   0 -10   4        121.75        121.32         1.83 o                         
   1 -10   4        199.01        197.66         2.97 o                         
   2 -10   4          0.45          0.44         0.48 o                         
   3 -10   4          1.69          1.38         0.59 o                         
   4 -10   4         21.97         17.63         1.06 o                         
   5 -10   4         75.07         68.03         2.27 o                         
   6 -10   4         45.55         53.22         2.07 o                         
   7 -10   4          4.84          4.96         0.98 o                         
   8 -10   4         31.12         32.53         2.37 o                         
   9 -10   4         11.54         11.24         1.18 o                         
  10 -10   4          9.03         11.24         1.77 o                         
  11 -10   4          0.94          0.00         1.18 o                         
  -8  -9   4         18.05         18.12         2.37 o                         
  -7  -9   4         45.36         43.16         1.64 o                         
  -6  -9   4         22.61         20.97         2.37 o                         
  -5  -9   4          7.51          6.86         0.78 o                         
  -4  -9   4         13.21         17.00         0.77 o                         
  -3  -9   4         51.37         55.09         1.31 o                         
  -2  -9   4        206.32        182.61         2.56 o                         
  -1  -9   4         22.74         22.50         0.62 o                         
   0  -9   4        187.28        184.60         2.51 o                         
   1  -9   4         38.09         45.83         1.15 o                         
   2  -9   4        933.52        865.49        15.35 o                         
   3  -9   4        121.45        121.05         2.84 o                         
   4  -9   4         37.46         42.16         2.07 o                         
   5  -9   4        323.14        316.90         6.23 o                         
   6  -9   4        224.21        214.57         4.69 o                         
   7  -9   4         18.95         17.24         1.48 o                         
   8  -9   4          6.88          7.69         1.18 o                         
   9  -9   4         20.20         20.11         1.77 o                         
  10  -9   4          7.53          7.69         1.18 o                         
  11  -9   4          1.13          2.37         1.18 o                         
  -8  -8   4          1.25          1.77         1.06 o                         
  -7  -8   4         70.08         72.57         2.56 o                         
  -6  -8   4        116.34        121.94         4.55 o                         
  -5  -8   4         14.90         13.03         1.07 o                         
  -4  -8   4          4.63          3.73         0.49 o                         
  -3  -8   4        612.79        593.03         7.05 o                         
  -2  -8   4        150.37        165.64         3.16 o                         
  -1  -8   4        584.94        590.23         5.59 o                         
   0  -8   4        100.07        103.39         1.56 o                         
   1  -8   4       2025.17       2031.10        21.11 o                         
   2  -8   4       1283.99       1261.54        21.75 o                         
   3  -8   4        255.69        251.44         4.26 o                         
   4  -8   4         84.03         81.59         1.91 o                         
   5  -8   4          7.59          8.64         0.76 o                         
   6  -8   4        211.60        224.88         4.90 o                         
   7  -8   4         86.28         92.94         2.15 o                         
   8  -8   4          5.68          5.26         0.86 o                         
   9  -8   4          8.18          8.28         1.18 o                         
  10  -8   4          9.81          7.69         1.18 o                         
  11  -8   4          6.18          3.55         1.18 o                         
  -9  -7   4         12.12         11.22         1.09 o                         
  -8  -7   4          0.03         -0.67         0.67 o                         
  -7  -7   4        101.38        100.52         2.25 o                         
  -6  -7   4        163.53        154.46         2.22 o                         
  -5  -7   4         27.81         28.62         1.42 o                         
  -4  -7   4        289.07        255.35         2.46 o                         
  -3  -7   4          1.27          0.41         0.40 o                         
  -2  -7   4        219.82        214.13         2.32 o                         
  -1  -7   4        831.13        877.56         8.10 o                         
   0  -7   4        433.13        487.02         5.52 o                         
   1  -7   4          1.81          3.55         0.59 o                         
   2  -7   4        323.94        318.24         6.65 o                         
   3  -7   4        582.78        576.31         9.80 o                         
   4  -7   4        336.71        343.28         5.48 o                         
   5  -7   4         17.07         15.20         0.86 o                         
   6  -7   4        100.11         96.28         2.08 o                         
   7  -7   4        115.16        103.05         2.43 o                         
   8  -7   4         98.19        102.41         2.81 o                         
   9  -7   4          3.76          5.32         1.18 o                         
  10  -7   4          3.89          3.55         1.18 o                         
  11  -7   4         37.84         40.82         2.96 o                         
  -9  -6   4          2.08          2.84         1.10 o                         
  -8  -6   4         16.83         15.85         0.93 o                         
  -7  -6   4         39.17         41.70         1.02 o                         
  -6  -6   4        134.18        140.29         1.84 o                         
  -5  -6   4          8.80          9.57         0.57 o                         
  -4  -6   4          1.93          0.57         0.34 o                         
  -3  -6   4          1.41          2.36         0.26 o                         
  -2  -6   4          7.86          3.47         0.54 o                         
  -1  -6   4       1195.24       1228.43        11.69 o                         
   0  -6   4        836.76        843.29        10.57 o                         
   1  -6   4         42.35         45.01         1.11 o                         
   2  -6   4        408.39        414.90        11.24 o                         
   3  -6   4          1.49          0.99         0.37 o                         
   4  -6   4         40.11         32.41         1.11 o                         
   5  -6   4         91.60        110.22         1.95 o                         
   6  -6   4          5.10          4.44         0.45 o                         
   7  -6   4        347.34        347.07         4.90 o                         
   8  -6   4        151.53        160.67         2.88 o                         
   9  -6   4         15.25         17.54         1.42 o                         
  10  -6   4          4.99          4.34         0.98 o                         
  11  -6   4          5.56          5.92         1.77 o                         
 -10  -5   4         10.61         12.28         1.01 o                         
  -9  -5   4         60.98         62.66         2.42 o                         
  -8  -5   4        119.37        111.51         2.01 o                         
  -7  -5   4         32.87         32.11         1.13 o                         
  -6  -5   4        141.36        126.73         1.84 o                         
  -5  -5   4        103.53         91.90         1.31 o                         
  -4  -5   4        555.27        560.08         5.13 o                         
  -3  -5   4         22.19         21.41         0.74 o                         
  -2  -5   4          3.27          3.69         0.24 o                         
  -1  -5   4        584.13        540.36         6.97 o                         
   0  -5   4        189.56        192.28         2.70 o                         
   1  -5   4         97.84         91.16         1.64 o                         
   2  -5   4          4.12          3.04         0.34 o                         
   3  -5   4        530.72        617.14         9.65 o                         
   4  -5   4        350.08        359.15         4.91 o                         
   5  -5   4        136.61        133.59         2.73 o                         
   6  -5   4          4.93          5.68         0.75 o                         
   7  -5   4         21.76         21.10         1.00 o                         
   8  -5   4        272.97        276.49         5.24 o                         
   9  -5   4        156.89        157.64         4.44 o                         
  10  -5   4          2.52          2.96         0.98 o                         
  11  -5   4          0.13         -1.18         1.18 o                         
 -10  -4   4          0.50         -0.18         0.75 o                         
  -9  -4   4         43.30         48.92         1.60 o                         
  -8  -4   4        118.71        117.67         2.01 o                         
  -7  -4   4         85.07         94.06         1.58 o                         
  -6  -4   4        489.00        478.52         4.58 o                         
  -5  -4   4         17.91         14.61         1.49 o                         
  -4  -4   4       1085.87       1129.18         9.85 o                         
  -3  -4   4        647.39        580.38         4.85 o                         
  -2  -4   4          2.88          1.99         0.30 o                         
  -1  -4   4        226.02        254.79         3.39 o                         
   0  -4   4        356.22        339.42         5.30 o                         
   1  -4   4       1864.78       1923.47        27.43 o                         
   2  -4   4        266.03        330.73         9.36 o                         
   3  -4   4         58.09         59.64         1.31 o                         
   4  -4   4          0.89          0.30         0.30 o                         
   5  -4   4        642.56        595.57         7.67 o                         
   6  -4   4         25.10         24.84         0.95 o                         
   7  -4   4          0.28         -0.42         0.42 o                         
   8  -4   4         18.65         17.99         1.08 o                         
   9  -4   4        101.05        108.13         3.74 o                         
  10  -4   4         32.31         33.72         1.80 o                         
  11  -4   4          6.14          6.28         1.42 o                         
 -11  -3   4         48.73         56.64         2.35 o                         
 -10  -3   4          0.20          0.09         0.78 o                         
  -9  -3   4          5.21          3.66         0.64 o                         
  -8  -3   4        116.84        118.99         2.22 o                         
  -7  -3   4        803.40        796.75         8.88 o                         
  -6  -3   4         71.25         66.25         1.21 o                         
  -5  -3   4        108.41        104.88         1.40 o                         
  -4  -3   4       1599.96       1663.06        15.90 o                         
  -3  -3   4       1084.52       1192.51        13.29 o                         
  -2  -3   4        108.28        135.54         1.98 o                         
  -1  -3   4         60.47         65.22         1.08 o                         
   0  -3   4        914.71        962.86        13.89 o                         
   1  -3   4       8881.42       9782.05       139.85 o                         
   2  -3   4      10625.31      11634.63       165.82 o                         
   3  -3   4        702.01        775.65        11.36 o                         
   4  -3   4        693.71        745.38        17.50 o                         
   5  -3   4        239.62        229.18         2.74 o                         
   6  -3   4        194.38        194.20         2.71 o                         
   7  -3   4          3.90          1.89         0.53 o                         
   8  -3   4          0.04         -0.59         0.59 o                         
   9  -3   4         54.79         54.87         1.91 o                         
  10  -3   4         60.82         62.57         4.01 o                         
  11  -3   4         12.21         11.19         1.28 o                         
 -11  -2   4         26.27         24.06         1.40 o                         
 -10  -2   4         17.62         20.46         1.29 o                         
  -9  -2   4         14.62         14.24         1.12 o                         
  -8  -2   4          4.92          4.21         0.50 o                         
  -7  -2   4        380.64        388.09         4.73 o                         
  -6  -2   4        220.16        237.88         3.16 o                         
  -5  -2   4          4.91          2.53         0.73 o                         
  -4  -2   4        756.15        777.73         7.78 o                         
  -3  -2   4       3253.66       3372.16        37.09 o                         
  -2  -2   4         30.49         27.46         0.94 o                         
  -1  -2   4        347.93        320.85         5.91 o                         
   0  -2   4       2182.12       2499.31        35.72 o                         
   1  -2   4       3975.57       3926.55        62.88 o                         
   2  -2   4       6908.07       7530.48       170.88 o                         
   3  -2   4       2331.84       2473.43        26.95 o                         
   4  -2   4          6.65          6.16         0.45 o                         
   5  -2   4        285.48        288.28         3.35 o                         
   6  -2   4        384.21        365.97         4.10 o                         
   7  -2   4          0.95          0.00         0.42 o                         
   8  -2   4          6.67          6.24         0.86 o                         
   9  -2   4        112.61        121.46         5.34 o                         
  10  -2   4          0.27          1.08         1.11 o                         
  11  -2   4          3.91          5.21         1.28 o                         
 -11  -1   4          6.43          5.37         0.95 o                         
 -10  -1   4         17.46         17.43         1.09 o                         
  -9  -1   4          1.29         -0.62         0.62 o                         
  -8  -1   4          0.64         -0.34         0.57 o                         
  -7  -1   4        124.39        124.67         2.10 o                         
  -6  -1   4        521.02        493.34         6.43 o                         
  -5  -1   4         98.56         84.20         1.71 o                         
  -4  -1   4        869.35        969.08        13.98 o                         
  -3  -1   4        401.35        406.89         4.28 o                         
  -2  -1   4        397.99        421.48         7.34 o                         
  -1  -1   4       1319.73       1423.27        24.38 o                         
   0  -1   4       1011.08       1237.37        22.99 o                         
   1  -1   4         34.05         33.04         0.70 o                         
   2  -1   4        915.35        913.86        19.37 o                         
   3  -1   4        653.18        637.03         7.25 o                         
   4  -1   4         27.12         26.54         0.73 o                         
   5  -1   4         19.57         17.88         0.61 o                         
   6  -1   4        171.10        166.71         2.26 o                         
   7  -1   4        168.51        159.80         2.49 o                         
   8  -1   4          0.17         -0.15         0.87 o                         
   9  -1   4         49.61         48.61         1.91 o                         
  10  -1   4         28.60         28.88         1.72 o                         
  11  -1   4          6.51          9.11         1.45 o                         
 -11   0   4         13.00         11.76         1.47 o                         
 -10   0   4         29.12         33.40         1.51 o                         
  -9   0   4         17.54         14.61         1.14 o                         
  -8   0   4         24.01         20.49         1.04 o                         
  -7   0   4          2.10          3.96         0.68 o                         
  -6   0   4        275.63        250.05         3.62 o                         
  -5   0   4        263.83        291.08         6.68 o                         
  -4   0   4       2423.07       2679.51        27.80 o                         
  -3   0   4        274.59        262.17         3.27 o                         
  -2   0   4        304.79        341.45         7.08 o                         
  -1   0   4          1.74          1.48         0.49 o                         
   0   0   4        310.28        315.01         4.89 o                         
   1   0   4        128.52        150.66         2.20 o                         
   2   0   4         86.14        101.99         2.06 o                         
   3   0   4        844.93        851.57         9.60 o                         
   4   0   4       1231.31       1233.52        14.84 o                         
   5   0   4         11.12          9.66         0.54 o                         
   6   0   4         80.50         79.13         1.38 o                         
   7   0   4        121.25        119.44         2.04 o                         
   8   0   4         24.54         26.26         1.17 o                         
   9   0   4         33.69         37.28         3.21 o                         
  10   0   4          0.65          0.14         0.91 o                         
 -12   1   4         17.30         18.59         1.33 o                         
 -11   1   4          2.85          2.93         0.78 o                         
 -10   1   4         48.23         45.79         1.43 o                         
  -9   1   4         64.59         68.86         1.68 o                         
  -8   1   4        396.27        358.52         4.47 o                         
  -7   1   4          0.93          3.71         0.65 o                         
  -6   1   4         55.65         48.30         1.28 o                         
  -5   1   4        683.25        704.43        10.30 o                         
  -4   1   4       2629.14       2851.21        49.35 o                         
  -3   1   4       1596.88       1683.74        24.09 o                         
  -2   1   4         36.36         26.82         0.68 o                         
  -1   1   4        145.93        164.18         2.69 o                         
   0   1   4          7.91          9.84         0.89 o                         
   1   1   4        506.10        515.76         7.75 o                         
   2   1   4         79.76         79.54         2.33 o                         
   3   1   4        256.46        250.84         2.67 o                         
   4   1   4        849.03        828.19         7.68 o                         
   5   1   4        161.26        150.55         1.72 o                         
   6   1   4         79.66         75.71         1.27 o                         
   7   1   4        152.74        138.37         2.30 o                         
   8   1   4        128.33        123.12         2.40 o                         
   9   1   4         96.89        101.54         2.83 o                         
  10   1   4         10.62         11.85         1.57 o                         
 -12   2   4          1.93          1.12         0.78 o                         
 -11   2   4         27.25         30.38         2.27 o                         
 -10   2   4          4.16          1.16         0.62 o                         
  -9   2   4        245.26        256.75         3.58 o                         
  -8   2   4        333.98        323.94         4.73 o                         
  -7   2   4         69.36         67.19         1.33 o                         
  -6   2   4          2.41          4.94         0.61 o                         
  -5   2   4        593.42        610.00         9.18 o                         
  -4   2   4       3833.24       3870.51        66.85 o                         
  -3   2   4       1117.37       1148.09        20.29 o                         
  -2   2   4         25.00         25.49         1.18 o                         
  -1   2   4        619.74        633.10         9.37 o                         
   0   2   4        212.37        202.37         2.99 o                         
   1   2   4          9.66         15.64         1.03 o                         
   2   2   4       1757.52       1813.97        17.98 o                         
   3   2   4       2175.63       2403.28        19.94 o                         
   4   2   4       1955.81       1966.23        16.46 o                         
   5   2   4        208.75        188.44         1.97 o                         
   6   2   4        203.47        201.50         2.24 o                         
   7   2   4          7.33          6.09         0.57 o                         
   8   2   4         37.80         42.37         1.28 o                         
   9   2   4         79.74         89.40         2.14 o                         
  10   2   4         13.43         12.28         1.46 o                         
 -12   3   4         34.86         35.66         1.48 o                         
 -11   3   4         22.95         22.46         1.18 o                         
 -10   3   4          0.14          0.27         0.46 o                         
  -9   3   4          1.42          0.95         0.70 o                         
  -8   3   4         72.15         76.98         1.48 o                         
  -7   3   4        212.02        199.42         4.20 o                         
  -6   3   4          0.77          0.51         0.33 o                         
  -5   3   4        150.99        141.40         2.28 o                         
  -4   3   4       6263.83       6395.39       110.60 o                         
  -3   3   4       4467.79       4335.35       128.07 o                         
  -2   3   4        819.64        874.28        24.25 o                         
  -1   3   4       2383.35       2605.07        36.86 o                         
   0   3   4        301.77        280.24         3.67 o                         
   1   3   4       1074.65        988.73        11.96 o                         
   2   3   4         57.49         92.45         0.96 o                         
   3   3   4          7.46          9.98         0.44 o                         
   4   3   4        395.73        391.53         3.70 o                         
   5   3   4        663.94        602.90         5.44 o                         
   6   3   4         75.90         75.36         1.68 o                         
   7   3   4          5.27          5.62         0.57 o                         
   8   3   4          8.14          9.96         1.00 o                         
   9   3   4         36.72         37.29         1.49 o                         
 -12   4   4         27.25         27.87         1.37 o                         
 -11   4   4         47.72         47.69         1.63 o                         
 -10   4   4          0.76          1.74         0.94 o                         
  -9   4   4         15.40         14.36         0.84 o                         
  -8   4   4          1.69          2.10         0.56 o                         
  -7   4   4        148.83        154.50         4.14 o                         
  -6   4   4         24.10         28.05         1.02 o                         
  -5   4   4         11.57         14.37         0.70 o                         
  -4   4   4       1269.82       1294.26        18.41 o                         
  -3   4   4       7360.25       7569.36       104.50 o                         
  -2   4   4       1096.04       1129.18        16.60 o                         
  -1   4   4        379.86        426.19         5.50 o                         
   0   4   4       1675.40       1798.44        21.33 o                         
   1   4   4          2.59          1.77         0.28 o                         
   2   4   4        118.37         72.49         0.88 o                         
   3   4   4        214.20        222.22         2.16 o                         
   4   4   4          8.15          8.94         0.45 o                         
   5   4   4        288.19        257.65         2.81 o                         
   6   4   4        165.53        153.54         1.99 o                         
   7   4   4          9.40         10.08         0.47 o                         
   8   4   4          8.69          8.77         1.00 o                         
   9   4   4         55.56         65.95         2.08 o                         
 -12   5   4         11.19         10.14         0.88 o                         
 -11   5   4         23.22         22.72         1.19 o                         
 -10   5   4         28.11         26.66         1.48 o                         
  -9   5   4          2.57          2.37         0.47 o                         
  -8   5   4         12.07         11.11         1.11 o                         
  -7   5   4          4.72          5.46         1.15 o                         
  -6   5   4        411.31        401.85         5.66 o                         
  -5   5   4          7.08          7.28         0.59 o                         
  -4   5   4          3.72          9.25         0.59 o                         
  -3   5   4        726.44        730.23        10.73 o                         
  -2   5   4        506.52        487.05         7.33 o                         
  -1   5   4       1004.87        989.00        13.15 o                         
   0   5   4        180.20        178.46         1.95 o                         
   1   5   4        144.33        158.89         1.57 o                         
   2   5   4         17.27          9.29         0.31 o                         
   3   5   4         58.08         58.60         0.87 o                         
   4   5   4         32.62         38.08         0.82 o                         
   5   5   4        140.06        131.64         1.97 o                         
   6   5   4        129.30        131.41         2.22 o                         
   7   5   4          5.86          6.90         0.80 o                         
   8   5   4          3.69          3.24         1.00 o                         
   9   5   4         13.43         13.65         1.40 o                         
 -12   6   4          0.13          0.39         0.51 o                         
 -11   6   4         52.16         56.59         1.98 o                         
 -10   6   4         57.06         55.38         1.28 o                         
  -9   6   4        101.45        109.86         2.43 o                         
  -8   6   4         34.17         43.20         2.27 o                         
  -7   6   4        771.23        758.09        10.12 o                         
  -6   6   4        153.09        158.22         2.80 o                         
  -5   6   4         12.73         12.93         0.70 o                         
  -4   6   4        409.72        391.19         6.09 o                         
  -3   6   4          3.79          2.08         0.33 o                         
  -2   6   4        426.96        487.20         6.45 o                         
  -1   6   4        682.37        736.67         8.18 o                         
   0   6   4        314.21        311.45         3.05 o                         
   1   6   4         12.04         11.80         0.43 o                         
   2   6   4          1.23          0.99         0.26 o                         
   3   6   4        455.37        453.59         4.15 o                         
   4   6   4        252.84        258.27         2.91 o                         
   5   6   4         22.99         15.75         0.78 o                         
   6   6   4        182.83        174.81         3.04 o                         
   7   6   4         46.12         40.37         1.52 o                         
   8   6   4        105.33        117.88         3.21 o                         
 -12   7   4          0.65         -0.20         1.04 o                         
 -11   7   4          3.73          2.87         1.00 o                         
 -10   7   4         58.58         62.84         1.98 o                         
  -9   7   4        198.72        210.95         3.55 o                         
  -8   7   4        402.10        388.64         7.95 o                         
  -7   7   4         14.00         14.53         1.28 o                         
  -6   7   4        460.95        452.26         6.37 o                         
  -5   7   4        121.61        110.36         2.20 o                         
  -4   7   4        472.20        469.47         5.97 o                         
  -3   7   4        284.44        289.17         3.50 o                         
  -2   7   4        196.55        199.94         2.98 o                         
  -1   7   4        396.60        398.80         5.32 o                         
   0   7   4        682.20        689.63         6.35 o                         
   1   7   4         40.41         37.99         0.82 o                         
   2   7   4         11.95         13.23         0.64 o                         
   3   7   4         79.40         96.75         1.33 o                         
   4   7   4        404.39        398.10         4.18 o                         
   5   7   4         51.72         50.77         1.43 o                         
   6   7   4          1.89          2.63         0.69 o                         
   7   7   4         68.96         67.18         2.05 o                         
   8   7   4         49.08         49.20         2.15 o                         
 -12   8   4          6.19          6.38         1.24 o                         
 -11   8   4          5.89          7.27         1.11 o                         
 -10   8   4         35.73         34.96         1.54 o                         
  -9   8   4        128.71        125.20         3.30 o                         
  -8   8   4          0.34          0.12         0.98 o                         
  -7   8   4         95.82         98.40         2.20 o                         
  -6   8   4         33.02         29.38         1.18 o                         
  -5   8   4        115.40        126.91         1.91 o                         
  -4   8   4        172.07        181.68         2.47 o                         
  -3   8   4         60.31         65.10         2.39 o                         
  -2   8   4        429.59        414.99         5.47 o                         
  -1   8   4       1632.72       1581.85        14.91 o                         
   0   8   4         70.96         57.66         1.16 o                         
   1   8   4         17.63         21.16         0.72 o                         
   2   8   4          0.02         -0.30         0.30 o                         
   3   8   4         68.29         68.13         1.47 o                         
   4   8   4        112.18        111.71         1.90 o                         
   5   8   4         80.19         83.53         1.94 o                         
   6   8   4         23.79         23.11         1.24 o                         
   7   8   4         13.70         14.87         1.10 o                         
  -8   9   4         61.92         67.12         2.15 o                         
  -7   9   4          6.52          6.16         1.02 o                         
  -6   9   4         18.33         15.95         0.81 o                         
  -5   9   4         87.61         88.06         2.20 o                         
  -4   9   4        575.83        569.88         9.96 o                         
  -3   9   4        148.81        140.64         2.76 o                         
  -2   9   4         96.29         80.97         1.74 o                         
  -1   9   4         28.73         34.74         1.59 o                         
   0   9   4       1605.13       1552.55        13.57 o                         
   1   9   4        180.73        178.15         2.08 o                         
   2   9   4          2.95          3.50         0.62 o                         
   3   9   4          2.39          1.09         0.42 o                         
   4   9   4         38.92         38.98         1.32 o                         
   5   9   4         29.49         28.17         1.17 o                         
   6   9   4         11.79         10.56         0.98 o                         
   7   9   4          0.99          2.96         1.18 o                         
  -8  10   4         43.37         39.66         2.27 o                         
  -7  10   4         87.83         90.03         1.93 o                         
  -6  10   4         30.77         31.11         1.08 o                         
  -5  10   4          0.26         -0.20         0.59 o                         
  -4  10   4        198.91        190.59         4.02 o                         
  -3  10   4        261.15        247.33         4.22 o                         
  -2  10   4         26.11         25.10         1.28 o                         
  -1  10   4        178.31        183.31         2.44 o                         
   0  10   4         20.28         20.23         0.78 o                         
   1  10   4        219.42        213.19         2.88 o                         
   2  10   4         14.13         17.97         0.92 o                         
   3  10   4          3.69          3.16         0.64 o                         
   4  10   4          0.93          0.46         0.55 o                         
   5  10   4          2.30          3.49         0.88 o                         
   6  10   4          0.43          0.44         0.70 o                         
  -8  11   4         28.36         28.98         1.18 o                         
  -7  11   4        159.48        149.23         2.50 o                         
  -6  11   4        118.35        108.37         2.96 o                         
  -5  11   4         25.91         20.69         1.42 o                         
  -4  11   4          7.98          5.92         0.98 o                         
  -3  11   4         13.90         17.15         1.48 o                         
  -2  11   4        232.97        215.48         6.21 o                         
  -1  11   4        251.19        251.40         4.10 o                         
   0  11   4          0.36          0.42         0.75 o                         
   1  11   4        324.12        309.22         4.41 o                         
   2  11   4         93.14         98.92         2.08 o                         
   3  11   4         38.65         45.29         1.43 o                         
   4  11   4          4.99          4.64         0.81 o                         
   5  11   4          0.12          1.41         0.93 o                         
  -8  12   4          0.77          1.18         0.59 o                         
  -7  12   4        127.31        107.66         3.55 o                         
  -6  12   4         81.62         84.59         2.96 o                         
  -5  12   4         75.06         78.08         2.96 o                         
  -4  12   4         41.09         49.10         2.37 o                         
  -3  12   4         22.80         18.86         2.66 o                         
  -2  12   4         39.25         39.79         1.97 o                         
  -1  12   4         78.44         83.13         2.99 o                         
   0  12   4          7.55         10.52         0.73 o                         
   1  12   4         34.13         32.80         1.37 o                         
   2  12   4         38.92         43.60         1.55 o                         
   3  12   4         69.58         72.40         2.05 o                         
   4  12   4         35.90         39.60         1.87 o                         
  -9  13   4         27.23         29.58         1.77 o                         
  -8  13   4          0.26          0.59         0.59 o                         
  -7  13   4          0.53          1.18         1.18 o                         
  -6  13   4         45.46         49.69         2.37 o                         
  -5  13   4         18.42         20.70         1.77 o                         
  -4  13   4         10.68         10.06         1.18 o                         
  -3  13   4          2.07         -1.18         1.18 o                         
  -2  13   4          0.24         -1.18         1.18 o                         
  -1  13   4          9.89         15.00         1.77 o                         
   0  13   4         38.72         35.49         2.37 o                         
   1  13   4         20.72         26.44         1.58 o                         
   2  13   4         18.07         16.65         1.25 o                         
   3  13   4         34.65         31.97         1.57 o                         
  -9  14   4         16.72         17.75         1.77 o                         
  -8  14   4         13.37         13.01         1.18 o                         
  -7  14   4          0.29          1.18         1.18 o                         
  -6  14   4          4.50          2.37         1.18 o                         
  -5  14   4         31.81         35.49         2.37 o                         
  -4  14   4         37.16         42.59         2.96 o                         
  -3  14   4          0.85         -0.59         1.18 o                         
  -2  14   4         11.40         15.64         3.55 o                         
  -1  14   4         20.68         23.92         1.11 o                         
   0  14   4          7.86          7.69         1.77 o                         
   1  14   4         44.89         48.87         1.85 o                         
   2  14   4          0.03          1.26         0.96 o                         
  -8  15   4         13.80         13.01         1.77 o                         
  -7  15   4         20.18         20.70         1.77 o                         
  -6  15   4          0.14         -1.18         1.18 o                         
  -5  15   4         77.01         81.63         3.55 o                         
  -4  15   4         45.41         47.91         2.96 o                         
  -3  15   4          3.93          1.77         1.77 o                         
  -2  15   4         18.46         22.62         1.11 o                         
  -1  15   4         18.97         15.47         1.42 o                         
   0  15   4         61.93         66.84         3.55 o                         
   1  15   4         52.51         53.83         2.96 o                         
  -7  16   4          3.88          5.32         1.77 o                         
  -6  16   4          9.73          9.46         1.77 o                         
  -5  16   4          8.80          9.46         1.77 o                         
  -4  16   4         45.97         45.55         2.96 o                         
  -3  16   4         35.57         29.58         2.96 o                         
  -2  16   4         40.53         41.21         1.71 o                         
  -1  16   4          1.11         -1.18         1.18 o                         
   2 -17   5         13.77         16.19         1.42 o                         
   3 -17   5          0.64         -0.24         0.98 o                         
   4 -17   5          4.28          6.51         1.77 o                         
  -1 -16   5          1.64          1.77         1.18 o                         
   0 -16   5          0.79          0.00         1.18 o                         
   1 -16   5          2.77          0.59         1.18 o                         
   2 -16   5         12.63         13.62         2.07 o                         
   3 -16   5          7.81          7.10         1.77 o                         
   4 -16   5         49.45         52.05         3.55 o                         
   5 -16   5          7.11          8.28         1.77 o                         
   6 -16   5          0.18         -1.18         1.18 o                         
  -2 -15   5         30.83         31.95         1.67 o                         
  -1 -15   5          6.24          6.99         1.77 o                         
   0 -15   5          7.72          5.32         1.18 o                         
   1 -15   5         14.52         17.74         1.48 o                         
   2 -15   5         16.21         17.10         2.07 o                         
   3 -15   5         29.71         26.03         2.37 o                         
   4 -15   5         20.73         17.75         2.37 o                         
   5 -15   5          9.55          8.87         1.77 o                         
   6 -15   5         37.18         40.22         2.96 o                         
   7 -15   5         13.52         14.79         1.77 o                         
   8 -15   5          0.08          1.77         1.18 o                         
  -4 -14   5         19.51         15.80         1.85 o                         
  -3 -14   5         10.36         10.18         1.11 o                         
  -2 -14   5         34.04         41.92         1.85 o                         
  -1 -14   5         35.61         39.05         1.67 o                         
   0 -14   5         31.82         31.79         1.42 o                         
   1 -14   5          0.27         -0.30         0.84 o                         
   2 -14   5         10.29         11.49         0.98 o                         
   3 -14   5          0.19          0.00         1.18 o                         
   4 -14   5         61.18         65.07         3.55 o                         
   5 -14   5         21.62         22.48         2.37 o                         
   6 -14   5          1.25          1.18         1.18 o                         
   7 -14   5         11.78         11.24         1.77 o                         
   8 -14   5          6.41          6.51         1.18 o                         
  -5 -13   5         19.94         20.78         3.25 o                         
  -4 -13   5         25.19         30.12         4.44 o                         
  -3 -13   5          4.75          4.29         0.86 o                         
  -2 -13   5         12.28          9.01         1.01 o                         
  -1 -13   5        121.12        134.10         3.12 o                         
   0 -13   5         26.84         29.62         1.25 o                         
   1 -13   5          2.91          1.72         0.64 o                         
   2 -13   5         11.62         11.96         1.20 o                         
   3 -13   5         79.78         80.45         3.55 o                         
   4 -13   5        101.28        104.70         4.14 o                         
   5 -13   5         18.90         17.75         1.77 o                         
   6 -13   5          1.04          0.59         1.18 o                         
   7 -13   5         30.82         33.72         2.37 o                         
   8 -13   5          4.20          2.37         1.18 o                         
   9 -13   5          0.15          1.18         1.18 o                         
  -6 -12   5          0.50          0.37         0.76 o                         
  -5 -12   5         89.01         96.98         2.49 o                         
  -4 -12   5         41.66         39.65         2.38 o                         
  -3 -12   5         59.20         59.51         1.64 o                         
  -2 -12   5          0.28         -0.68         0.68 o                         
  -1 -12   5         12.45         11.80         1.18 o                         
   0 -12   5        241.35        239.42         4.50 o                         
   1 -12   5         23.94         22.52         0.80 o                         
   2 -12   5          4.26          4.47         0.68 o                         
   3 -12   5         28.08         23.33         1.28 o                         
   4 -12   5        165.34        156.62         3.56 o                         
   5 -12   5         48.79         58.56         2.96 o                         
   6 -12   5          4.20          1.18         1.18 o                         
   7 -12   5          2.13          1.18         1.18 o                         
   8 -12   5          9.31          9.46         1.77 o                         
   9 -12   5          5.55          5.92         1.18 o                         
  10 -12   5          6.00          5.92         1.18 o                         
  -6 -11   5         25.51         24.06         1.37 o                         
  -5 -11   5          0.87          0.44         0.76 o                         
  -4 -11   5         27.89         26.37         1.08 o                         
  -3 -11   5         89.38         84.48         1.65 o                         
  -2 -11   5         66.22         68.25         1.64 o                         
  -1 -11   5          0.10          1.38         0.53 o                         
   0 -11   5         41.63         39.46         1.05 o                         
   1 -11   5          6.54          6.01         0.56 o                         
   2 -11   5         29.70         25.24         1.13 o                         
   3 -11   5          0.36          0.79         0.68 o                         
   4 -11   5        191.35        189.58         7.99 o                         
   5 -11   5        163.10        153.57         3.83 o                         
   6 -11   5          2.43          4.14         1.18 o                         
   7 -11   5          0.76          1.18         1.18 o                         
   8 -11   5          0.22          0.59         1.18 o                         
   9 -11   5         21.96         21.29         1.77 o                         
  10 -11   5          0.35          0.00         1.18 o                         
  -7 -10   5          0.32          0.59         1.18 o                         
  -6 -10   5         52.72         53.29         2.10 o                         
  -5 -10   5         46.09         49.75         1.71 o                         
  -4 -10   5         37.22         36.59         1.17 o                         
  -3 -10   5        225.62        204.09         3.07 o                         
  -2 -10   5        137.68        130.53         2.48 o                         
  -1 -10   5         19.64         18.67         1.19 o                         
   0 -10   5         34.25         35.65         0.95 o                         
   1 -10   5        170.55        169.54         2.29 o                         
   2 -10   5         98.35         96.97         1.99 o                         
   3 -10   5          1.58          0.00         0.89 o                         
   4 -10   5         63.04         63.92         3.84 o                         
   5 -10   5         77.52         83.21         2.41 o                         
   6 -10   5        162.49        160.70         4.73 o                         
   7 -10   5         57.17         59.74         2.96 o                         
   8 -10   5         10.41          8.28         1.18 o                         
   9 -10   5          0.80          2.37         1.18 o                         
  10 -10   5          2.73          2.37         1.18 o                         
  -8  -9   5          3.90          1.18         1.18 o                         
  -7  -9   5         37.23         42.08         1.85 o                         
  -6  -9   5         21.51         18.36         1.25 o                         
  -5  -9   5         12.82          8.91         0.98 o                         
  -4  -9   5         10.62          8.17         0.85 o                         
  -3  -9   5        129.90        115.66         1.96 o                         
  -2  -9   5        412.56        393.88         4.85 o                         
  -1  -9   5        155.47        161.22         1.82 o                         
   0  -9   5         13.43         13.52         0.78 o                         
   1  -9   5        164.51        164.88         2.17 o                         
   2  -9   5        107.00        117.02         2.05 o                         
   3  -9   5         53.44         51.88         3.55 o                         
   4  -9   5         45.73         49.17         1.85 o                         
   5  -9   5         52.63         56.01         1.97 o                         
   6  -9   5         27.14         30.76         1.52 o                         
   7  -9   5        101.85         97.93         2.84 o                         
   8  -9   5         24.60         23.07         1.77 o                         
   9  -9   5          0.02          1.18         1.18 o                         
  10  -9   5          4.62          4.73         1.18 o                         
  -8  -8   5          3.05          3.43         1.09 o                         
  -7  -8   5         27.35         26.38         1.20 o                         
  -6  -8   5         76.76         81.81         1.95 o                         
  -5  -8   5         59.39         65.03         1.65 o                         
  -4  -8   5         88.89         87.04         1.55 o                         
  -3  -8   5        485.44        493.76         5.42 o                         
  -2  -8   5        198.65        174.84         2.26 o                         
  -1  -8   5        434.24        422.14         4.13 o                         
   0  -8   5       1705.95       1786.32        18.90 o                         
   1  -8   5         96.36         93.78         1.35 o                         
   2  -8   5        647.58        648.29         8.08 o                         
   3  -8   5         45.41         56.93         1.24 o                         
   4  -8   5         14.33         15.27         0.86 o                         
   5  -8   5          7.66          6.16         0.68 o                         
   6  -8   5         10.83         10.65         0.86 o                         
   7  -8   5         51.36         49.57         1.70 o                         
   8  -8   5         41.33         38.82         1.85 o                         
   9  -8   5          1.54          1.77         1.18 o                         
  10  -8   5          0.45         -0.59         1.18 o                         
  11  -8   5          5.12          5.92         1.77 o                         
  -9  -7   5         28.01         24.96         1.49 o                         
  -8  -7   5         14.51         14.73         1.24 o                         
  -7  -7   5          1.31          1.49         0.58 o                         
  -6  -7   5        174.49        184.80         2.46 o                         
  -5  -7   5        374.05        369.88         4.05 o                         
  -4  -7   5        459.72        452.02         4.60 o                         
  -3  -7   5         74.31         74.57         1.21 o                         
  -2  -7   5         59.84         68.27         1.04 o                         
  -1  -7   5       1334.22       1331.17        13.81 o                         
   0  -7   5        226.00        206.37         2.53 o                         
   1  -7   5         17.84         21.01         0.70 o                         
   2  -7   5         52.77         51.59         1.13 o                         
   3  -7   5         27.44         28.69         1.32 o                         
   4  -7   5         50.72         54.89         1.54 o                         
   5  -7   5        114.26        113.68         2.43 o                         
   6  -7   5          1.45          1.48         0.48 o                         
   7  -7   5        126.61        132.95         2.79 o                         
   8  -7   5        102.34        103.21         3.28 o                         
   9  -7   5          0.09          0.00         1.18 o                         
  10  -7   5          0.07          0.00         1.18 o                         
  11  -7   5         16.22         14.79         1.77 o                         
  -9  -6   5          8.36          5.97         0.80 o                         
  -8  -6   5         91.71         93.36         1.80 o                         
  -7  -6   5          0.67          0.01         0.40 o                         
  -6  -6   5         27.57         24.44         0.83 o                         
  -5  -6   5         25.19         32.22         0.88 o                         
  -4  -6   5        631.72        659.21         5.64 o                         
  -3  -6   5         12.50         11.88         0.35 o                         
  -2  -6   5         14.89         14.42         0.49 o                         
  -1  -6   5        456.14        474.27         4.71 o                         
   0  -6   5        944.75        940.41        10.11 o                         
   1  -6   5         68.31         56.96         1.22 o                         
   2  -6   5          0.22          0.00         0.34 o                         
   3  -6   5        240.70        236.58         3.90 o                         
   4  -6   5        138.57        127.19         2.01 o                         
   5  -6   5         58.99         59.25         1.57 o                         
   6  -6   5        178.00        191.67         3.65 o                         
   7  -6   5         82.56         76.12         2.33 o                         
   8  -6   5        130.02        135.43         3.13 o                         
   9  -6   5         44.30         44.36         2.37 o                         
  10  -6   5          0.17         -1.18         1.18 o                         
  11  -6   5          0.00         -0.59         1.18 o                         
 -10  -5   5          0.47         -0.09         0.71 o                         
  -9  -5   5         65.43         64.61         1.57 o                         
  -8  -5   5        106.34        104.28         1.83 o                         
  -7  -5   5         68.53         70.02         1.46 o                         
  -6  -5   5        164.67        146.42         1.84 o                         
  -5  -5   5         19.68         17.28         0.63 o                         
  -4  -5   5        388.77        349.80         3.44 o                         
  -3  -5   5        331.38        305.17         2.71 o                         
  -2  -5   5         68.83         68.42         1.00 o                         
  -1  -5   5          4.32          5.09         0.29 o                         
   0  -5   5        553.62        553.60         7.05 o                         
   1  -5   5        115.42         86.50         1.64 o                         
   2  -5   5        849.71        925.77        13.54 o                         
   3  -5   5       1082.97       1187.20        36.38 o                         
   4  -5   5        226.44        227.77         4.68 o                         
   5  -5   5        263.86        271.23         3.39 o                         
   6  -5   5          4.06          3.21         0.45 o                         
   7  -5   5         68.49         72.64         1.74 o                         
   8  -5   5         32.18         31.13         1.46 o                         
   9  -5   5         41.90         47.44         2.27 o                         
  10  -5   5         26.98         29.58         1.85 o                         
  11  -5   5          1.74          1.38         1.06 o                         
 -10  -4   5          1.06         -0.46         0.78 o                         
  -9  -4   5         33.97         32.82         1.45 o                         
  -8  -4   5        139.30        133.20         2.08 o                         
  -7  -4   5         34.68         34.63         1.04 o                         
  -6  -4   5         82.23         88.56         1.28 o                         
  -5  -4   5         44.45         45.18         0.85 o                         
  -4  -4   5          2.85          3.11         0.27 o                         
  -3  -4   5        209.00        164.17         1.92 o                         
  -2  -4   5        185.20        186.35         2.16 o                         
  -1  -4   5        226.07        217.69         2.68 o                         
   0  -4   5        254.00        270.56         3.25 o                         
   1  -4   5       1812.93       1908.61        27.43 o                         
   2  -4   5       2753.32       2699.85        38.61 o                         
   3  -4   5       2343.84       2542.82        63.00 o                         
   4  -4   5        922.30        923.79        10.37 o                         
   5  -4   5         21.58         20.00         0.58 o                         
   6  -4   5         17.56         15.56         0.71 o                         
   7  -4   5        213.12        206.94         2.98 o                         
   8  -4   5          0.18          0.52         0.76 o                         
   9  -4   5         10.87         11.58         1.22 o                         
  10  -4   5         46.79         48.51         2.96 o                         
  11  -4   5         19.80         20.59         1.85 o                         
 -11  -3   5         49.19         56.88         1.92 o                         
 -10  -3   5         20.10         22.80         1.29 o                         
  -9  -3   5          5.60          5.79         0.70 o                         
  -8  -3   5        254.38        266.38         3.74 o                         
  -7  -3   5        253.75        265.84         3.58 o                         
  -6  -3   5        218.12        211.07         2.58 o                         
  -5  -3   5         29.12         24.37         0.77 o                         
  -4  -3   5        680.66        654.44         7.95 o                         
  -3  -3   5        449.78        370.18         3.93 o                         
  -2  -3   5          6.24         13.92         1.46 o                         
  -1  -3   5        633.49        629.41         7.86 o                         
   0  -3   5         98.40        121.69         2.90 o                         
   1  -3   5       4744.05       5223.77        66.66 o                         
   2  -3   5       1097.23       1172.87        16.93 o                         
   3  -3   5       1099.33       1101.16        11.97 o                         
   4  -3   5          4.78          4.70         0.42 o                         
   5  -3   5         65.51         69.67         1.04 o                         
   6  -3   5         37.83         30.72         0.86 o                         
   7  -3   5        137.02        126.77         2.14 o                         
   8  -3   5         38.56         38.93         1.79 o                         
   9  -3   5          0.25          0.25         1.18 o                         
  10  -3   5         26.35         27.42         1.72 o                         
  11  -3   5         21.72         21.81         1.64 o                         
 -11  -2   5          8.68          9.44         1.02 o                         
 -10  -2   5         29.53         29.84         1.35 o                         
  -9  -2   5          9.70          8.60         0.87 o                         
  -8  -2   5         15.70         15.57         0.98 o                         
  -7  -2   5        351.21        360.47         4.47 o                         
  -6  -2   5         63.40         60.83         1.33 o                         
  -5  -2   5        153.06        145.92         3.67 o                         
  -4  -2   5        273.82        326.57         4.86 o                         
  -3  -2   5          4.69          9.68         0.39 o                         
  -2  -2   5        210.06        173.91         3.90 o                         
  -1  -2   5        854.39        883.89        11.01 o                         
   0  -2   5        686.59        671.74         8.42 o                         
   1  -2   5       1016.62       1256.64        15.73 o                         
   2  -2   5       1224.67       1217.80        17.62 o                         
   3  -2   5        197.48        183.81         2.64 o                         
   4  -2   5         39.75         42.93         1.08 o                         
   5  -2   5          7.52          8.78         0.51 o                         
   6  -2   5         42.86         39.86         0.96 o                         
   7  -2   5         65.24         65.66         1.41 o                         
   8  -2   5        141.93        144.60         3.13 o                         
   9  -2   5        141.96        149.06         3.29 o                         
  10  -2   5          2.46          1.77         1.25 o                         
 -11  -1   5          0.63          0.68         0.78 o                         
 -10  -1   5          1.70          3.06         0.74 o                         
  -9  -1   5         41.05         36.26         1.37 o                         
  -8  -1   5         18.61         18.85         1.13 o                         
  -7  -1   5         48.42         51.57         1.29 o                         
  -6  -1   5        193.09        199.04         3.09 o                         
  -5  -1   5       1355.50       1356.45        17.95 o                         
  -4  -1   5        417.75        398.80         4.02 o                         
  -3  -1   5        692.69        720.08         8.96 o                         
  -2  -1   5        627.50        594.89         8.83 o                         
  -1  -1   5        491.64        489.71         7.36 o                         
   0  -1   5         31.71         16.73         2.05 o                         
   1  -1   5          1.40          0.93         0.78 o                         
   2  -1   5        156.03        158.55         2.34 o                         
   3  -1   5          3.11          1.97         0.29 o                         
   4  -1   5        921.38        874.86         8.99 o                         
   5  -1   5        231.36        231.79         2.88 o                         
   6  -1   5         26.81         29.80         0.88 o                         
   7  -1   5         94.30        100.26         1.87 o                         
   8  -1   5         11.92         12.23         0.85 o                         
   9  -1   5         44.99         46.97         1.99 o                         
  10  -1   5          6.38          5.24         1.22 o                         
 -11   0   5          4.82          3.58         0.78 o                         
 -10   0   5          6.10          3.99         0.78 o                         
  -9   0   5         69.77         60.48         1.73 o                         
  -8   0   5        169.57        181.70         2.82 o                         
  -7   0   5          8.73          6.51         0.70 o                         
  -6   0   5         87.28         77.07         2.33 o                         
  -5   0   5         62.30         42.44         1.22 o                         
  -4   0   5       2316.63       2538.90        27.78 o                         
  -3   0   5       1186.61       1289.84        14.24 o                         
  -2   0   5        166.28        181.01         3.07 o                         
  -1   0   5        653.97        676.46        10.06 o                         
   0   0   5         62.58         58.93         0.98 o                         
   1   0   5       1321.38       1356.06        13.47 o                         
   2   0   5        159.20        173.46         3.21 o                         
   3   0   5        247.40        233.09         2.49 o                         
   4   0   5        882.63        842.02         7.82 o                         
   5   0   5        225.92        209.22         2.18 o                         
   6   0   5          4.79          5.47         0.40 o                         
   7   0   5          5.92          5.61         0.98 o                         
   8   0   5         65.52         71.93         1.80 o                         
   9   0   5         36.11         37.71         1.91 o                         
  10   0   5         12.96         11.18         1.46 o                         
 -12   1   5         19.69         19.00         1.33 o                         
 -11   1   5          0.95         -0.59         0.74 o                         
 -10   1   5          0.08          0.49         0.67 o                         
  -9   1   5         16.94         18.96         1.02 o                         
  -8   1   5        688.20        621.30         8.13 o                         
  -7   1   5        169.76        181.67         2.82 o                         
  -6   1   5         13.27         15.86         0.86 o                         
  -5   1   5         66.45         79.41         2.48 o                         
  -4   1   5        959.25        827.01        10.47 o                         
  -3   1   5       1236.14       1270.21        16.05 o                         
  -2   1   5        119.83        127.77         1.79 o                         
  -1   1   5        540.62        596.69         8.93 o                         
   0   1   5       1069.05       1055.05        15.12 o                         
   1   1   5         57.59         58.32         1.40 o                         
   2   1   5        231.04        232.16         2.93 o                         
   3   1   5        366.51        399.88         3.64 o                         
   4   1   5       1231.63       1253.00        11.48 o                         
   5   1   5        262.62        249.37         2.54 o                         
   6   1   5          0.24          0.07         0.34 o                         
   7   1   5         52.77         47.20         1.19 o                         
   8   1   5         46.91         46.47         1.28 o                         
   9   1   5         47.15         51.22         2.15 o                         
  10   1   5         38.68         40.16         2.15 o                         
 -12   2   5          0.88          0.45         0.78 o                         
 -11   2   5         34.24         39.18         1.52 o                         
 -10   2   5         11.14          9.43         0.78 o                         
  -9   2   5         67.31         60.51         2.39 o                         
  -8   2   5        185.12        202.07         2.86 o                         
  -7   2   5        100.87         92.29         2.65 o                         
  -6   2   5          0.28         -0.34         0.43 o                         
  -5   2   5         30.70         38.19         1.00 o                         
  -4   2   5         53.70         72.38         1.48 o                         
  -3   2   5         31.15         28.44         1.25 o                         
  -2   2   5         17.09         17.36         0.51 o                         
  -1   2   5        241.30        256.00         3.16 o                         
   0   2   5         26.98         29.81         0.66 o                         
   1   2   5       1172.49       1166.71        14.46 o                         
   2   2   5       2457.75       2528.81        20.40 o                         
   3   2   5          2.29          1.68         0.26 o                         
   4   2   5        602.14        580.81         5.23 o                         
   5   2   5        283.84        291.54         2.92 o                         
   6   2   5        174.82        182.52         2.16 o                         
   7   2   5         27.83         26.68         1.05 o                         
   8   2   5          4.32          4.32         0.81 o                         
   9   2   5         35.00         33.01         1.49 o                         
 -12   3   5         27.19         27.95         1.35 o                         
 -11   3   5         27.78         29.41         1.22 o                         
 -10   3   5          1.02          3.08         0.94 o                         
  -9   3   5         16.38         18.06         0.98 o                         
  -8   3   5         40.26         37.47         1.14 o                         
  -7   3   5         38.33         37.20         1.03 o                         
  -6   3   5         55.90         61.04         1.35 o                         
  -5   3   5          0.09          0.95         0.39 o                         
  -4   3   5        263.04        280.21         4.44 o                         
  -3   3   5        212.05        208.24         4.19 o                         
  -2   3   5       4192.89       4142.59        50.15 o                         
  -1   3   5        255.70        321.45         3.78 o                         
   0   3   5       1365.59       1375.95        14.90 o                         
   1   3   5        774.47        787.58         6.56 o                         
   2   3   5        280.25        284.39         2.48 o                         
   3   3   5        420.67        416.98         3.58 o                         
   4   3   5         34.09         36.84         0.74 o                         
   5   3   5         87.69         91.64         1.29 o                         
   6   3   5         10.73         13.99         0.60 o                         
   7   3   5         26.10         28.47         1.14 o                         
   8   3   5          0.11         -0.72         0.72 o                         
   9   3   5          7.29          8.09         1.20 o                         
 -12   4   5         12.67         11.75         1.05 o                         
 -11   4   5         12.20         13.09         0.88 o                         
 -10   4   5         11.14         12.85         1.17 o                         
  -9   4   5         24.04         27.76         0.92 o                         
  -8   4   5         28.50         22.02         2.34 o                         
  -7   4   5         99.54        102.26         1.84 o                         
  -6   4   5          2.87          7.84         1.67 o                         
  -5   4   5        963.39        944.77        11.75 o                         
  -4   4   5        374.72        378.83         5.98 o                         
  -3   4   5        324.82        331.47         4.56 o                         
  -2   4   5        269.06        377.73         5.07 o                         
  -1   4   5       2179.12       2467.31        26.33 o                         
   0   4   5        641.12        665.84         6.72 o                         
   1   4   5         43.67         56.35         0.81 o                         
   2   4   5        150.28        162.09         1.63 o                         
   3   4   5        235.71        235.45         2.23 o                         
   4   4   5        270.53        254.30         2.49 o                         
   5   4   5         37.65         38.07         0.94 o                         
   6   4   5         13.85         17.54         0.70 o                         
   7   4   5         20.11         23.42         0.83 o                         
   8   4   5          1.61          0.32         0.91 o                         
   9   4   5          2.99          2.37         1.00 o                         
 -12   5   5          0.08         -0.46         0.78 o                         
 -11   5   5         20.71         21.75         1.61 o                         
 -10   5   5         12.49         16.06         1.25 o                         
  -9   5   5         40.70         39.23         1.19 o                         
  -8   5   5          1.44          1.89         0.98 o                         
  -7   5   5          0.22          2.96         1.48 o                         
  -6   5   5        556.75        541.86         8.50 o                         
  -5   5   5        352.15        379.29         5.21 o                         
  -4   5   5        168.00        153.43         2.48 o                         
  -3   5   5        238.53        268.35         3.97 o                         
  -2   5   5        804.50        873.29        10.93 o                         
  -1   5   5       3423.12       3367.65        35.27 o                         
   0   5   5        110.66        119.70         1.38 o                         
   1   5   5          2.46          3.10         0.26 o                         
   2   5   5         14.52         12.77         0.41 o                         
   3   5   5        349.22        344.63         3.22 o                         
   4   5   5        348.57        324.34         2.96 o                         
   5   5   5          0.66          0.12         0.42 o                         
   6   5   5         62.25         61.54         1.34 o                         
   7   5   5         48.44         50.40         1.88 o                         
   8   5   5          0.45          0.17         0.93 o                         
 -12   6   5          3.77          5.40         0.82 o                         
 -11   6   5         24.77         31.27         1.68 o                         
 -10   6   5          4.69          3.60         0.50 o                         
  -9   6   5         92.08         88.37         2.60 o                         
  -8   6   5        966.10        933.53        27.21 o                         
  -7   6   5        169.86        178.47         3.52 o                         
  -6   6   5        216.69        214.44         4.95 o                         
  -5   6   5        518.36        479.41         6.16 o                         
  -4   6   5       1150.73       1121.32        12.05 o                         
  -3   6   5         12.30          8.78         0.53 o                         
  -2   6   5        121.92        126.65         2.13 o                         
  -1   6   5        935.26       1004.96        10.97 o                         
   0   6   5        616.81        693.88        17.68 o                         
   1   6   5         89.19         79.00         0.97 o                         
   2   6   5          8.43          7.66         0.45 o                         
   3   6   5         87.09         89.60         1.25 o                         
   4   6   5        302.90        296.58         3.12 o                         
   5   6   5        399.46        373.71         4.31 o                         
   6   6   5          2.52          3.39         0.67 o                         
   7   6   5         22.10         20.21         1.22 o                         
   8   6   5        119.26        129.22         3.37 o                         
 -12   7   5          3.18          2.23         1.08 o                         
 -11   7   5         10.68         13.70         0.86 o                         
 -10   7   5         24.83         27.52         2.05 o                         
  -9   7   5         54.54         55.90         2.96 o                         
  -8   7   5         13.78         10.44         1.42 o                         
  -7   7   5        162.78        148.86         3.18 o                         
  -6   7   5         38.77         35.62         1.57 o                         
  -5   7   5         37.91         35.77         1.28 o                         
  -4   7   5        194.08        200.28         2.57 o                         
  -3   7   5        212.31        201.01         2.66 o                         
  -2   7   5         12.49         14.47         1.39 o                         
  -1   7   5        848.55        859.15         8.35 o                         
   0   7   5        817.17        788.47         7.17 o                         
   1   7   5        226.02        218.19         2.34 o                         
   2   7   5         12.42         15.24         0.69 o                         
   3   7   5         20.24         27.24         0.89 o                         
   4   7   5        528.97        522.84         5.40 o                         
   5   7   5        115.29        112.68         1.96 o                         
   6   7   5         16.16         13.56         1.08 o                         
   7   7   5         22.82         21.98         1.24 o                         
 -12   8   5         20.85         22.92         1.61 o                         
 -11   8   5          4.72          3.25         1.00 o                         
 -10   8   5          0.01          0.15         0.89 o                         
  -9   8   5         30.37         27.81         2.09 o                         
  -8   8   5         31.77         34.61         2.09 o                         
  -7   8   5          2.89          3.38         0.76 o                         
  -6   8   5          0.16         -0.35         0.45 o                         
  -5   8   5          0.49          0.12         0.45 o                         
  -4   8   5        359.45        366.77         4.44 o                         
  -3   8   5        356.70        329.59         4.60 o                         
  -2   8   5         61.16         51.83         1.62 o                         
  -1   8   5        996.93        907.96         8.81 o                         
   0   8   5        198.97        207.70         2.32 o                         
   1   8   5        339.20        358.78         3.68 o                         
   2   8   5         11.81          8.08         0.54 o                         
   3   8   5         49.86         44.98         1.09 o                         
   4   8   5         48.48         51.28         1.18 o                         
   5   8   5        129.70        130.18         2.39 o                         
   6   8   5         56.99         61.17         3.35 o                         
   7   8   5          3.97          2.33         0.87 o                         
 -10   9   5          0.13         -0.92         0.92 o                         
  -9   9   5          0.16         -0.83         0.98 o                         
  -8   9   5          3.31          1.40         0.78 o                         
  -7   9   5         32.14         32.37         1.37 o                         
  -6   9   5         34.04         43.06         1.28 o                         
  -5   9   5         41.41         30.94         0.92 o                         
  -4   9   5        320.68        286.89         4.32 o                         
  -3   9   5        181.90        176.03         2.87 o                         
  -2   9   5          0.54          0.95         0.51 o                         
  -1   9   5       1003.90        996.57         9.69 o                         
   0   9   5          6.35          4.48         0.57 o                         
   1   9   5        145.02        137.10         2.22 o                         
   2   9   5        126.67        131.48         2.04 o                         
   3   9   5         14.12         15.03         0.64 o                         
   4   9   5          1.22          1.88         0.47 o                         
   5   9   5         40.19         41.69         1.35 o                         
   6   9   5         28.11         27.31         1.55 o                         
  -8  10   5          2.18          2.96         1.77 o                         
  -7  10   5         41.18         36.09         2.07 o                         
  -6  10   5        188.35        178.27         3.76 o                         
  -5  10   5          1.90          0.86         0.59 o                         
  -4  10   5         16.56         13.09         0.86 o                         
  -3  10   5         35.05         36.84         1.85 o                         
  -2  10   5        658.33        666.50        10.18 o                         
  -1  10   5        321.34        341.02         4.12 o                         
   0  10   5         17.06         16.51         0.87 o                         
   1  10   5          6.27         10.87         0.61 o                         
   2  10   5         83.95         89.71         1.69 o                         
   3  10   5          9.02          7.79         0.77 o                         
   4  10   5          0.92         -0.06         1.06 o                         
   5  10   5          4.39          5.45         1.22 o                         
  -8  11   5          1.90          2.37         0.59 o                         
  -7  11   5         40.69         32.12         2.37 o                         
  -6  11   5        150.12        138.91         5.62 o                         
  -5  11   5        169.70        163.08         9.76 o                         
  -4  11   5          1.67          0.30         0.84 o                         
  -3  11   5         40.56         42.95         1.64 o                         
  -2  11   5        198.11        210.77         4.15 o                         
  -1  11   5        579.53        598.74         8.37 o                         
   0  11   5        174.72        164.96         2.44 o                         
   1  11   5          3.75          3.84         0.62 o                         
   2  11   5         67.00         75.16         1.87 o                         
   3  11   5         13.16         12.86         0.97 o                         
   4  11   5         12.92         12.06         3.12 o                         
   5  11   5         51.79         61.24         4.26 o                         
  -9  12   5         37.92         40.82         1.77 o                         
  -8  12   5          7.83          8.59         0.84 o                         
  -7  12   5          2.49          1.77         1.18 o                         
  -6  12   5          1.10          1.18         1.18 o                         
  -5  12   5         75.67         73.35         2.96 o                         
  -4  12   5         25.81         23.66         1.77 o                         
  -3  12   5          3.34          1.77         1.18 o                         
  -2  12   5         51.36         53.83         2.96 o                         
  -1  12   5        453.75        459.89         7.91 o                         
   0  12   5         46.20         42.80         1.17 o                         
   1  12   5         32.36         36.46         1.27 o                         
   2  12   5          0.82          0.95         0.79 o                         
   3  12   5         34.31         32.95         1.47 o                         
   4  12   5         44.54         46.43         2.22 o                         
 -10  13   5          3.16          3.55         1.18 o                         
  -9  13   5         64.44         66.84         2.37 o                         
  -8  13   5         18.50         21.29         1.77 o                         
  -7  13   5          3.80          1.77         1.18 o                         
  -6  13   5          0.07          1.18         1.18 o                         
  -5  13   5          5.03          5.32         1.18 o                         
  -4  13   5        128.24        128.36         4.73 o                         
  -3  13   5         12.78         17.15         1.77 o                         
  -2  13   5         40.82         42.08         1.85 o                         
  -1  13   5         78.79         71.49         2.66 o                         
   0  13   5         61.23         52.01         5.32 o                         
   1  13   5         42.75         40.23         1.67 o                         
   2  13   5          3.78          3.70         1.22 o                         
   3  13   5         36.78         36.08         2.51 o                         
  -9  14   5          7.45          5.32         1.18 o                         
  -8  14   5         23.82         19.52         1.77 o                         
  -7  14   5         21.65         26.62         2.37 o                         
  -6  14   5          2.43          1.77         1.18 o                         
  -5  14   5         41.14         42.59         2.96 o                         
  -4  14   5         29.20         24.25         2.37 o                         
  -3  14   5          0.77          0.00         1.18 o                         
  -2  14   5          1.69          0.59         1.18 o                         
  -1  14   5          5.27          3.03         0.76 o                         
   0  14   5         29.33         20.70         1.77 o                         
   1  14   5         38.71         43.71         2.07 o                         
   2  14   5         24.99         29.18         2.37 o                         
  -8  15   5         22.23         21.89         1.77 o                         
  -7  15   5         14.94         13.01         1.77 o                         
  -6  15   5         16.85         17.75         1.77 o                         
  -5  15   5         11.23         12.42         1.77 o                         
  -4  15   5         49.26         50.87         2.96 o                         
  -3  15   5        115.56        130.14         5.32 o                         
  -2  15   5          6.21          5.97         1.25 o                         
  -1  15   5          8.78         13.15         1.11 o                         
   0  15   5         10.69          9.46         1.77 o                         
  -6  16   5         14.32         11.83         1.77 o                         
  -5  16   5          5.92          2.37         1.77 o                         
  -4  16   5          4.12          1.18         1.77 o                         
  -3  16   5          4.62          4.73         1.77 o                         
  -2  16   5         44.96         58.60         3.22 o                         
   0 -16   6          0.38         -1.18         1.18 o                         
   1 -16   6          0.72          0.00         1.18 o                         
   2 -16   6         22.21         18.78         1.42 o                         
   3 -16   6         65.16         68.00         3.25 o                         
   4 -16   6          0.12          1.77         1.77 o                         
   5 -16   6          0.16          0.00         1.77 o                         
   6 -16   6         19.54         18.34         2.37 o                         
  -2 -15   6          5.57          7.10         0.98 o                         
  -1 -15   6          1.31          0.30         0.84 o                         
   0 -15   6         22.35         22.48         1.77 o                         
   1 -15   6          0.69          0.59         1.18 o                         
   2 -15   6          1.83          1.54         0.98 o                         
   3 -15   6          5.20          8.87         1.77 o                         
   4 -15   6         62.05         76.90         4.14 o                         
   5 -15   6         28.57         41.41         2.96 o                         
   6 -15   6          0.01          0.00         1.18 o                         
   7 -15   6          9.27         10.65         1.77 o                         
  -3 -14   6          0.18          0.00         0.86 o                         
  -2 -14   6          5.95          4.93         0.98 o                         
  -1 -14   6         51.78         49.39         1.67 o                         
   0 -14   6         12.70         12.65         1.18 o                         
   1 -14   6          0.88          1.48         0.89 o                         
   2 -14   6          0.34          1.48         1.48 o                         
   3 -14   6          9.62         10.65         1.77 o                         
   4 -14   6         24.96         36.08         2.96 o                         
   5 -14   6         11.16         11.83         1.77 o                         
   6 -14   6          1.05          1.77         1.18 o                         
   7 -14   6          3.22          2.96         1.18 o                         
   8 -14   6          3.88          4.14         1.18 o                         
  -5 -13   6         53.67         55.70         2.51 o                         
  -4 -13   6         18.61         16.53         2.07 o                         
  -3 -13   6         30.69         33.66         1.57 o                         
  -2 -13   6          6.48          6.71         0.91 o                         
  -1 -13   6         51.66         41.72         1.67 o                         
   0 -13   6        155.44        155.28         3.35 o                         
   1 -13   6         48.22         54.49         1.54 o                         
   2 -13   6          6.01          4.36         0.98 o                         
   3 -13   6         11.09          8.28         1.77 o                         
   4 -13   6         34.76         41.41         2.96 o                         
   5 -13   6         11.00         14.20         1.77 o                         
   6 -13   6          7.18          2.37         1.18 o                         
   7 -13   6          2.05          2.96         1.18 o                         
   8 -13   6          0.49          0.59         1.18 o                         
   9 -13   6          2.21          2.96         1.18 o                         
  -5 -12   6         13.15         14.49         1.22 o                         
  -4 -12   6         32.27         34.14         2.09 o                         
  -3 -12   6         28.72         30.93         1.28 o                         
  -2 -12   6         22.22         25.77         1.28 o                         
  -1 -12   6          2.90          2.07         0.84 o                         
   0 -12   6         90.08         89.03         2.09 o                         
   1 -12   6         71.59         69.63         1.32 o                         
   2 -12   6         89.93         97.87         1.99 o                         
   3 -12   6          0.27         -0.59         0.84 o                         
   4 -12   6         13.80         14.79         1.77 o                         
   5 -12   6         45.30         46.73         2.96 o                         
   6 -12   6          0.40         -0.59         1.18 o                         
   7 -12   6          0.03          1.77         1.18 o                         
   8 -12   6          0.23          0.00         1.18 o                         
   9 -12   6          2.85          2.96         1.18 o                         
  -6 -11   6          1.41          0.22         0.76 o                         
  -5 -11   6          5.87          6.79         1.02 o                         
  -4 -11   6          1.72          1.63         0.76 o                         
  -3 -11   6          6.97          8.87         0.70 o                         
  -2 -11   6         14.59         13.66         1.24 o                         
  -1 -11   6         23.04         24.84         1.42 o                         
   0 -11   6         13.60         10.91         0.65 o                         
   1 -11   6         18.29         19.25         0.69 o                         
   2 -11   6         41.96         36.66         1.28 o                         
   3 -11   6        192.77        189.72         6.21 o                         
   4 -11   6          1.44          0.00         2.37 o                         
   5 -11   6         40.52         39.04         2.37 o                         
   6 -11   6        129.07        123.04         4.14 o                         
   7 -11   6          8.12          8.28         1.18 o                         
   8 -11   6          3.31          1.77         1.18 o                         
   9 -11   6          7.60          7.10         1.77 o                         
  10 -11   6          0.43          0.59         1.18 o                         
  -7 -10   6          4.74          3.72         1.18 o                         
  -6 -10   6         31.58         28.84         2.07 o                         
  -5 -10   6        103.66         98.85         2.26 o                         
  -4 -10   6          0.00         -0.12         0.45 o                         
  -3 -10   6         37.19         35.51         1.13 o                         
  -2 -10   6         55.59         72.28         3.70 o                         
  -1 -10   6         10.75         11.90         0.77 o                         
   0 -10   6          2.01          1.27         0.40 o                         
   1 -10   6          0.29         -0.40         0.40 o                         
   2 -10   6         63.81         62.14         1.64 o                         
   3 -10   6        234.81        231.57         5.12 o                         
   4 -10   6         39.06         32.63         1.85 o                         
   5 -10   6          9.18          9.27         0.98 o                         
   6 -10   6        134.29        131.32         4.73 o                         
   7 -10   6        118.61        117.12         4.14 o                         
   8 -10   6          1.03          1.18         1.18 o                         
   9 -10   6          0.08          0.00         1.18 o                         
  10 -10   6          1.60          2.96         1.18 o                         
  -8  -9   6          1.63          0.59         1.18 o                         
  -7  -9   6         11.34          7.10         0.98 o                         
  -6  -9   6         83.01         83.70         2.51 o                         
  -5  -9   6        106.28        105.13         2.39 o                         
  -4  -9   6          5.69          3.75         0.45 o                         
  -3  -9   6        147.57        144.56         2.65 o                         
  -2  -9   6         44.01         52.06         1.09 o                         
  -1  -9   6        191.24        191.27         2.16 o                         
   0  -9   6        160.38        165.84         2.26 o                         
   1  -9   6         65.56         62.80         1.23 o                         
   2  -9   6         42.90         47.23         0.95 o                         
   3  -9   6        524.65        500.10         7.88 o                         
   4  -9   6        208.08        210.67        10.94 o                         
   5  -9   6          2.44          0.59         0.53 o                         
   6  -9   6         16.41         15.38         1.42 o                         
   7  -9   6        110.99        106.47         4.14 o                         
   8  -9   6         20.54         20.11         1.77 o                         
   9  -9   6          5.06          3.55         1.18 o                         
  10  -9   6          1.20          1.77         1.18 o                         
  -8  -8   6          1.60          0.52         0.93 o                         
  -7  -8   6          0.17         -0.89         0.89 o                         
  -6  -8   6         40.64         42.60         1.67 o                         
  -5  -8   6        141.13        143.81         2.83 o                         
  -4  -8   6        170.80        156.27         2.40 o                         
  -3  -8   6         59.06         50.67         0.99 o                         
  -2  -8   6         31.55         30.30         0.82 o                         
  -1  -8   6        213.12        223.05         2.51 o                         
   0  -8   6       1169.63       1072.47        11.58 o                         
   1  -8   6          6.63          8.90         0.42 o                         
   2  -8   6          0.12         -0.12         0.31 o                         
   3  -8   6        137.84        151.69         2.91 o                         
   4  -8   6         80.61         77.76         1.61 o                         
   5  -8   6          8.72          6.13         0.68 o                         
   6  -8   6          0.28         -0.59         0.68 o                         
   7  -8   6         85.35         83.78         3.71 o                         
   8  -8   6         58.60         62.70         2.96 o                         
   9  -8   6          0.07          2.37         1.18 o                         
  10  -8   6          0.00          0.59         1.18 o                         
  -9  -7   6         34.82         38.51         1.60 o                         
  -8  -7   6         18.27         20.03         1.12 o                         
  -7  -7   6          6.74          6.47         0.62 o                         
  -6  -7   6         25.92         22.86         1.28 o                         
  -5  -7   6        731.54        749.20         9.15 o                         
  -4  -7   6          0.63         -0.20         1.02 o                         
  -3  -7   6         46.69         34.61         0.86 o                         
  -2  -7   6          0.57         -0.11         0.27 o                         
  -1  -7   6        338.36        358.32         3.76 o                         
   0  -7   6       1045.50       1015.41        10.95 o                         
   1  -7   6         58.54         51.00         1.40 o                         
   2  -7   6          0.15         -0.26         0.26 o                         
   3  -7   6         25.12         26.63         1.11 o                         
   4  -7   6        134.01        126.86         2.26 o                         
   5  -7   6         24.58         26.43         1.30 o                         
   6  -7   6          6.94          6.82         0.86 o                         
   7  -7   6         20.92         20.84         1.22 o                         
   8  -7   6         83.24         78.67         3.55 o                         
   9  -7   6         22.34         23.66         2.37 o                         
  10  -7   6          0.70          0.00         1.18 o                         
  -9  -6   6          3.91          2.80         0.81 o                         
  -8  -6   6        106.91        123.39         2.05 o                         
  -7  -6   6          5.36          5.34         0.41 o                         
  -6  -6   6          4.82          2.99         0.49 o                         
  -5  -6   6        293.57        289.30         3.06 o                         
  -4  -6   6        626.61        617.69         5.74 o                         
  -3  -6   6       1172.28       1176.94         8.65 o                         
  -2  -6   6        150.85        151.04         1.69 o                         
  -1  -6   6          4.72          4.75         0.27 o                         
   0  -6   6        391.39        389.63         5.21 o                         
   1  -6   6       1095.97       1083.66        13.48 o                         
   2  -6   6         26.58         22.79         0.86 o                         
   3  -6   6          5.98          6.75         0.68 o                         
   4  -6   6         19.41         19.12         0.77 o                         
   5  -6   6        213.99        217.00         3.26 o                         
   6  -6   6         69.60         71.04         1.61 o                         
   7  -6   6         21.95         18.18         1.22 o                         
   8  -6   6          0.24          1.48         0.89 o                         
   9  -6   6         23.38         22.48         2.37 o                         
  10  -6   6          3.47          1.18         1.18 o                         
 -10  -5   6         25.00         21.18         1.18 o                         
  -9  -5   6         12.59         17.66         1.01 o                         
  -8  -5   6          4.95          4.75         0.70 o                         
  -7  -5   6         44.91         46.42         1.24 o                         
  -6  -5   6        200.49        214.86         2.47 o                         
  -5  -5   6         37.99         40.53         0.94 o                         
  -4  -5   6          7.19          9.69         0.55 o                         
  -3  -5   6        427.45        429.95         3.57 o                         
  -2  -5   6        392.88        394.32         3.52 o                         
  -1  -5   6          5.62          5.51         0.71 o                         
   0  -5   6         55.04         56.21         0.97 o                         
   1  -5   6        326.69        345.80         4.08 o                         
   2  -5   6         79.47         75.59         4.07 o                         
   3  -5   6         46.42         44.73         1.18 o                         
   4  -5   6        256.16        265.30         3.10 o                         
   5  -5   6        111.00        109.14         2.03 o                         
   6  -5   6        133.57        128.37         2.40 o                         
   7  -5   6         83.85         81.12         1.91 o                         
   8  -5   6          0.33          0.59         0.68 o                         
   9  -5   6          4.43          4.26         0.98 o                         
  10  -5   6         22.61         23.72         1.85 o                         
 -10  -4   6         28.77         26.56         1.59 o                         
  -9  -4   6          0.10         -0.06         0.74 o                         
  -8  -4   6         52.11         53.77         1.30 o                         
  -7  -4   6         13.16         12.63         0.71 o                         
  -6  -4   6         84.04         83.34         1.24 o                         
  -5  -4   6         50.76         44.25         0.85 o                         
  -4  -4   6          0.19         -0.27         0.31 o                         
  -3  -4   6        450.73        448.77         4.28 o                         
  -2  -4   6       1234.60       1320.76        11.78 o                         
  -1  -4   6         71.50         65.62         0.87 o                         
   0  -4   6         74.10         84.88         1.43 o                         
   1  -4   6        399.43        477.14         5.00 o                         
   2  -4   6       7863.14       8364.04       101.43 o                         
   3  -4   6       1152.90       1190.65        13.01 o                         
   4  -4   6        195.84        194.49         2.39 o                         
   5  -4   6        100.98        101.93         1.58 o                         
   6  -4   6        411.74        403.92         4.97 o                         
   7  -4   6        293.45        300.03         4.61 o                         
   8  -4   6         15.73         14.64         1.42 o                         
   9  -4   6          0.47         -1.06         2.37 o                         
  10  -4   6         25.11         23.80         1.85 o                         
 -10  -3   6         61.81         60.92         2.01 o                         
  -9  -3   6         54.88         58.53         1.70 o                         
  -8  -3   6         44.08         39.85         1.37 o                         
  -7  -3   6         24.44         22.39         1.06 o                         
  -6  -3   6        211.34        202.01         2.54 o                         
  -5  -3   6        134.51        129.99         2.00 o                         
  -4  -3   6         28.87         31.27         0.87 o                         
  -3  -3   6        914.39        907.68         8.24 o                         
  -2  -3   6         80.76         54.21         0.98 o                         
  -1  -3   6       2120.25       2126.07        22.90 o                         
   0  -3   6        807.51        802.22         8.92 o                         
   1  -3   6        794.71        806.92        10.18 o                         
   2  -3   6        202.72        220.38         2.71 o                         
   3  -3   6        634.30        650.96         7.33 o                         
   4  -3   6          8.96         10.38         0.67 o                         
   5  -3   6          7.30          5.44         0.43 o                         
   6  -3   6         42.73         41.70         1.15 o                         
   7  -3   6        412.77        412.79         4.75 o                         
   8  -3   6         72.08         67.72         2.08 o                         
   9  -3   6          0.36          0.76         1.29 o                         
  10  -3   6         32.13         29.75         1.91 o                         
 -11  -2   6          0.37          0.66         0.90 o                         
 -10  -2   6         40.48         39.25         2.86 o                         
  -9  -2   6         86.79         92.38         2.10 o                         
  -8  -2   6          0.29         -0.54         0.54 o                         
  -7  -2   6        167.87        150.45         2.41 o                         
  -6  -2   6         66.93         86.31         2.26 o                         
  -5  -2   6        279.44        276.20         4.32 o                         
  -4  -2   6         62.61         87.95         1.82 o                         
  -3  -2   6          1.20          1.18         0.26 o                         
  -2  -2   6        679.57        734.18         7.40 o                         
  -1  -2   6        631.39        682.06         7.68 o                         
   0  -2   6       1962.06       2102.56        22.64 o                         
   1  -2   6        237.79        249.07         4.35 o                         
   2  -2   6          5.68          9.76         0.44 o                         
   3  -2   6        693.20        684.60         7.71 o                         
   4  -2   6        125.21        140.38         1.58 o                         
   5  -2   6         77.38         72.95         1.35 o                         
   6  -2   6         23.96         24.63         0.91 o                         
   7  -2   6        211.93        201.01         3.09 o                         
   8  -2   6        203.72        211.64         3.30 o                         
   9  -2   6          3.16          0.30         1.32 o                         
  10  -2   6          0.81         -0.59         0.97 o                         
 -11  -1   6         12.71         12.32         1.12 o                         
 -10  -1   6          6.47          9.54         1.02 o                         
  -9  -1   6        221.54        217.66         4.38 o                         
  -8  -1   6         69.69         79.90         1.73 o                         
  -7  -1   6         44.19         31.72         1.31 o                         
  -6  -1   6        213.43        212.71         3.91 o                         
  -5  -1   6        488.46        497.11         6.27 o                         
  -4  -1   6        739.22        772.81         8.43 o                         
  -3  -1   6       1141.56       1174.75        12.89 o                         
  -2  -1   6         87.17         95.50         1.46 o                         
  -1  -1   6       1727.23       1739.28        18.77 o                         
   0  -1   6       3257.61       3528.54        31.75 o                         
   1  -1   6        513.85        538.71         5.74 o                         
   2  -1   6          6.57          8.98         0.47 o                         
   3  -1   6        102.06         95.93         1.11 o                         
   4  -1   6          3.16          2.80         0.32 o                         
   5  -1   6          7.56         12.00         0.42 o                         
   6  -1   6          0.04         -0.35         0.35 o                         
   7  -1   6        214.71        228.03         3.37 o                         
   8  -1   6         19.73         19.70         1.08 o                         
   9  -1   6         72.87         70.96         2.52 o                         
  10  -1   6         21.71         21.74         1.72 o                         
 -11   0   6          0.62          0.90         0.90 o                         
 -10   0   6         21.84         20.08         1.12 o                         
  -9   0   6         91.61        101.08         2.42 o                         
  -8   0   6        721.43        707.36         9.17 o                         
  -7   0   6        156.05        145.55         3.08 o                         
  -6   0   6          2.34          4.52         0.51 o                         
  -5   0   6        323.21        344.87         4.49 o                         
  -4   0   6        369.97        362.87         4.33 o                         
  -3   0   6        236.37        229.44         2.59 o                         
  -2   0   6        547.54        618.37        11.18 o                         
  -1   0   6        287.57        273.61         3.31 o                         
   0   0   6        592.30        645.57         6.64 o                         
   1   0   6        565.40        606.30         6.23 o                         
   2   0   6        559.97        547.05         5.08 o                         
   3   0   6         72.12         57.76         1.17 o                         
   4   0   6       2105.10       2026.87        18.19 o                         
   5   0   6          1.13          1.24         0.29 o                         
   6   0   6         60.88         62.42         1.15 o                         
   7   0   6         22.22         20.68         0.90 o                         
   8   0   6         34.24         32.43         1.43 o                         
   9   0   6         13.55         13.32         1.57 o                         
  10   0   6         33.05         32.67         1.99 o                         
 -11   1   6          4.16          3.65         0.78 o                         
 -10   1   6         22.69         19.35         1.09 o                         
  -9   1   6          8.80          5.40         0.94 o                         
  -8   1   6        323.06        329.48         4.20 o                         
  -7   1   6        403.32        384.38         6.16 o                         
  -6   1   6        125.02        122.56         2.10 o                         
  -5   1   6          1.88          1.75         0.32 o                         
  -4   1   6        103.06        133.27         1.90 o                         
  -3   1   6       1360.55       1370.95        15.26 o                         
  -2   1   6        176.90        155.84         2.87 o                         
  -1   1   6         40.72         37.79         1.07 o                         
   0   1   6       1178.99       1272.46        11.65 o                         
   1   1   6       2108.29       2085.62        18.15 o                         
   2   1   6       1327.65       1333.77        10.95 o                         
   3   1   6        118.17        112.08         1.33 o                         
   4   1   6        256.43        252.31         2.53 o                         
   5   1   6        281.81        268.43         2.74 o                         
   6   1   6         53.09         52.27         0.96 o                         
   7   1   6         22.05         21.18         0.95 o                         
   8   1   6          0.05         -0.72         0.72 o                         
   9   1   6         16.69         16.68         1.40 o                         
 -12   2   6          1.18          0.40         0.85 o                         
 -11   2   6         18.64         21.46         1.16 o                         
 -10   2   6         27.80         26.04         1.54 o                         
  -9   2   6         15.69         10.10         0.94 o                         
  -8   2   6         89.60         92.47         1.95 o                         
  -7   2   6         26.30         27.87         1.55 o                         
  -6   2   6        200.64        197.37         2.88 o                         
  -5   2   6          2.19          2.57         0.32 o                         
  -4   2   6         62.49         57.70         1.45 o                         
  -3   2   6        375.94        388.74         4.64 o                         
  -2   2   6       1241.35       1324.70        14.45 o                         
  -1   2   6        459.43        563.64         5.92 o                         
   0   2   6       1545.90       1591.26        15.85 o                         
   1   2   6        659.33        705.07         5.33 o                         
   2   2   6        797.64        818.39         6.52 o                         
   3   2   6        630.12        621.32         5.08 o                         
   4   2   6          0.37          0.59         0.33 o                         
   5   2   6         77.37         81.19         1.25 o                         
   6   2   6        157.71        157.63         1.98 o                         
   7   2   6         97.07         95.73         1.87 o                         
   8   2   6          6.92          8.37         1.02 o                         
   9   2   6         14.74         15.80         1.17 o                         
 -12   3   6         18.24         17.58         1.19 o                         
 -11   3   6         14.83         16.02         1.07 o                         
 -10   3   6          6.37          7.89         1.02 o                         
  -9   3   6         17.45         17.44         1.03 o                         
  -8   3   6         17.57         20.01         1.42 o                         
  -7   3   6        179.26        181.32         3.30 o                         
  -6   3   6         65.72         70.48         1.56 o                         
  -5   3   6        367.20        337.71         4.02 o                         
  -4   3   6          0.15          1.29         0.37 o                         
  -3   3   6          9.45          8.55         0.68 o                         
  -2   3   6        115.98        119.34         1.70 o                         
  -1   3   6       1206.64       1209.36        11.15 o                         
   0   3   6        560.29        580.47         4.80 o                         
   1   3   6        556.57        566.12         4.39 o                         
   2   3   6        919.96        926.89         7.34 o                         
   3   3   6        405.98        414.60         3.59 o                         
   4   3   6         11.22         11.54         0.50 o                         
   5   3   6          1.50          1.18         0.33 o                         
   6   3   6         77.12         78.30         1.35 o                         
   7   3   6         50.74         47.83         1.73 o                         
   8   3   6          1.54          1.57         0.85 o                         
   9   3   6          1.90          3.40         1.04 o                         
 -12   4   6          2.26          2.14         0.86 o                         
 -11   4   6          7.72          8.56         1.24 o                         
 -10   4   6         26.21         27.09         1.16 o                         
  -9   4   6         47.23         48.00         1.49 o                         
  -8   4   6          0.67          1.18         1.12 o                         
  -7   4   6        123.14        119.51         2.01 o                         
  -6   4   6        802.59        808.50        10.54 o                         
  -5   4   6        574.03        547.58         6.29 o                         
  -4   4   6         10.31         11.09         1.24 o                         
  -3   4   6          8.82         10.69         0.77 o                         
  -2   4   6          3.30          2.42         0.44 o                         
  -1   4   6          7.23          6.16         0.37 o                         
   0   4   6        126.02        103.85         1.31 o                         
   1   4   6         26.17         24.44         0.58 o                         
   2   4   6         31.63         38.36         0.66 o                         
   3   4   6        285.03        274.04         2.60 o                         
   4   4   6        320.84        326.33         3.27 o                         
   5   4   6          2.26          0.97         0.56 o                         
   6   4   6         18.44         19.41         0.90 o                         
   7   4   6         80.15         78.49         1.72 o                         
   8   4   6          0.22          0.30         0.97 o                         
 -12   5   6          6.03          6.80         1.04 o                         
 -11   5   6          3.77          4.21         1.04 o                         
 -10   5   6         16.55         18.38         0.88 o                         
  -9   5   6        110.66        102.60         2.22 o                         
  -8   5   6        247.86        246.55         4.16 o                         
  -7   5   6         42.97         41.00         2.05 o                         
  -6   5   6       2771.61       2606.21        27.28 o                         
  -5   5   6       1673.45       1602.27        17.15 o                         
  -4   5   6          1.12          1.28         0.37 o                         
  -3   5   6        400.63        443.13         6.10 o                         
  -2   5   6         17.62         19.47         0.71 o                         
  -1   5   6        213.00        213.42         2.59 o                         
   0   5   6        241.83        210.24         2.31 o                         
   1   5   6        270.44        265.04         2.66 o                         
   2   5   6         78.94         78.36         0.95 o                         
   3   5   6        259.31        241.17         2.38 o                         
   4   5   6        230.68        230.38         2.30 o                         
   5   5   6         90.89         91.63         1.69 o                         
   6   5   6          1.05          1.63         0.62 o                         
   7   5   6         53.89         53.91         1.59 o                         
   8   5   6          2.09          0.39         1.28 o                         
 -12   6   6          7.07          5.87         1.13 o                         
 -11   6   6          0.22         -0.24         0.50 o                         
 -10   6   6          1.52          1.22         0.48 o                         
  -9   6   6         56.22         53.98         1.45 o                         
  -8   6   6        321.45        308.09         4.87 o                         
  -7   6   6         73.02         87.16         2.73 o                         
  -6   6   6         26.00         23.55         0.84 o                         
  -5   6   6       1449.11       1392.21        14.98 o                         
  -4   6   6        327.89        329.50         4.56 o                         
  -3   6   6        395.92        394.33         4.35 o                         
  -2   6   6         30.27         28.29         0.78 o                         
  -1   6   6        381.08        411.05        13.88 o                         
   0   6   6         11.21         10.02         0.51 o                         
   1   6   6         15.05         11.11         0.50 o                         
   2   6   6         21.41         25.71         0.64 o                         
   3   6   6         30.54         30.78         0.81 o                         
   4   6   6        175.67        171.79         2.05 o                         
   5   6   6         99.46         95.54         1.71 o                         
   6   6   6         18.22         20.17         1.08 o                         
   7   6   6          0.22         -0.89         1.28 o                         
 -12   7   6          7.22          7.11         1.24 o                         
 -11   7   6         13.46         12.46         0.88 o                         
 -10   7   6          2.56          1.89         0.60 o                         
  -9   7   6         38.30         33.62         2.27 o                         
  -8   7   6         18.09         21.91         2.66 o                         
  -7   7   6          4.62          8.62         1.01 o                         
  -6   7   6         68.11         57.12         1.34 o                         
  -5   7   6         66.88         58.56         1.26 o                         
  -4   7   6        577.91        587.59         6.22 o                         
  -3   7   6         38.25         40.64         1.03 o                         
  -2   7   6         94.47         94.44         1.70 o                         
  -1   7   6        199.75        188.73         2.15 o                         
   0   7   6       1503.95       1464.88        12.94 o                         
   1   7   6         62.94         62.60         1.24 o                         
   2   7   6         10.74         10.69         0.52 o                         
   3   7   6          0.00         -0.09         0.34 o                         
   4   7   6        243.17        232.68         2.99 o                         
   5   7   6        115.95        122.09         2.28 o                         
   6   7   6         47.80         47.17         1.70 o                         
   7   7   6          0.87          0.18         0.76 o                         
 -11   8   6         14.71         17.58         0.90 o                         
 -10   8   6          0.94          2.26         1.11 o                         
  -9   8   6          0.81          1.18         1.25 o                         
  -8   8   6          3.65          1.77         1.25 o                         
  -7   8   6         21.36         27.49         0.92 o                         
  -6   8   6         45.51         50.97         1.26 o                         
  -5   8   6         11.77          9.48         0.65 o                         
  -4   8   6         81.38         93.04         1.68 o                         
  -3   8   6        387.42        364.44         4.49 o                         
  -2   8   6        270.22        264.68         3.93 o                         
  -1   8   6         60.41         58.46         1.59 o                         
   0   8   6        241.17        233.27         2.84 o                         
   1   8   6        410.97        428.64         4.33 o                         
   2   8   6        504.96        513.33         5.04 o                         
   3   8   6          5.89          7.19         0.59 o                         
   4   8   6          2.90          4.23         0.58 o                         
   5   8   6         23.73         21.02         0.94 o                         
   6   8   6         43.48         42.71         1.70 o                         
 -11   9   6         27.82         31.65         1.61 o                         
 -10   9   6         13.13         14.17         1.46 o                         
  -9   9   6          0.44          0.89         1.25 o                         
  -8   9   6          2.33          4.01         0.59 o                         
  -7   9   6          6.50          9.61         0.90 o                         
  -6   9   6         73.37         70.50         2.34 o                         
  -5   9   6        186.97        178.35         2.52 o                         
  -4   9   6        146.32        136.03         2.17 o                         
  -3   9   6         93.76        104.30         2.08 o                         
  -2   9   6          4.85          4.23         0.64 o                         
  -1   9   6        548.19        527.18         5.50 o                         
   0   9   6         13.75         10.76         0.77 o                         
   1   9   6         34.28         34.12         1.07 o                         
   2   9   6        138.48        135.66         2.04 o                         
   3   9   6         44.61         49.99         1.38 o                         
   4   9   6          4.60          6.68         0.66 o                         
   5   9   6         13.93         16.65         1.00 o                         
   6   9   6         37.35         42.71         1.56 o                         
  -9  10   6         17.94         16.44         1.48 o                         
  -8  10   6          0.23         -1.48         1.48 o                         
  -7  10   6         20.66         16.51         0.99 o                         
  -6  10   6        515.45        493.55         6.69 o                         
  -5  10   6         55.14         63.10         1.52 o                         
  -4  10   6          7.10          5.65         0.86 o                         
  -3  10   6          1.82          2.30         1.80 o                         
  -2  10   6        178.71        181.42         3.13 o                         
  -1  10   6         92.63         79.25         1.41 o                         
   0  10   6         76.59         72.59         1.44 o                         
   1  10   6          4.34          3.70         0.51 o                         
   2  10   6         58.65         67.54         1.59 o                         
   3  10   6         78.64         82.95         2.38 o                         
   4  10   6         14.13         12.06         1.28 o                         
   5  10   6          0.96         -0.44         0.85 o                         
  -9  11   6         20.10         17.75         1.18 o                         
  -8  11   6          8.62          7.69         0.84 o                         
  -7  11   6         13.65         12.13         0.84 o                         
  -6  11   6         13.91         15.20         0.98 o                         
  -5  11   6        201.96        182.20         4.12 o                         
  -4  11   6         68.54         56.64         1.92 o                         
  -3  11   6          3.87          1.27         0.86 o                         
  -2  11   6         20.48         18.80         1.28 o                         
  -1  11   6         77.95         78.20         3.46 o                         
   0  11   6         69.00         70.96         1.68 o                         
   1  11   6          5.60          4.26         0.66 o                         
   2  11   6         29.96         26.53         1.15 o                         
   3  11   6          0.49          0.59         0.72 o                         
   4  11   6         11.41          9.72         1.16 o                         
 -10  12   6         15.11         14.79         1.18 o                         
  -9  12   6         57.48         49.10         2.37 o                         
  -8  12   6         20.21         20.18         1.25 o                         
  -7  12   6          2.08          3.55         1.18 o                         
  -6  12   6          2.02          0.00         1.18 o                         
  -5  12   6         50.31         50.87         2.37 o                         
  -4  12   6         27.41         23.66         1.77 o                         
  -3  12   6         11.44         12.42         1.77 o                         
  -2  12   6         52.52         48.52         2.27 o                         
  -1  12   6        121.60        124.82         2.69 o                         
   0  12   6         27.82         34.26         1.15 o                         
   1  12   6          4.30          3.51         0.98 o                         
   2  12   6         17.25         16.62         0.98 o                         
   3  12   6          6.12          6.72         0.91 o                         
 -10  13   6          5.37          5.92         1.18 o                         
  -9  13   6         11.81         11.24         1.18 o                         
  -8  13   6         18.51         20.70         1.77 o                         
  -7  13   6          7.21          6.51         1.18 o                         
  -6  13   6          4.26          7.69         1.18 o                         
  -5  13   6          1.83         -0.59         1.18 o                         
  -4  13   6         38.79         39.04         2.37 o                         
  -3  13   6          1.59          1.18         1.18 o                         
  -2  13   6          0.04          0.59         0.84 o                         
  -1  13   6         56.26         56.20         2.27 o                         
   0  13   6          0.90          1.48         0.84 o                         
   1  13   6        158.24        177.50         3.38 o                         
   2  13   6         33.84         33.04         1.69 o                         
  -9  14   6          1.75         -1.18         1.18 o                         
  -8  14   6          2.78          0.59         1.18 o                         
  -7  14   6         14.16         15.97         1.77 o                         
  -6  14   6         32.66         31.94         2.37 o                         
  -5  14   6          2.13          2.37         1.18 o                         
  -4  14   6         29.07         32.53         2.37 o                         
  -3  14   6        116.01        136.05         5.32 o                         
  -2  14   6         10.97         14.79         1.42 o                         
  -1  14   6          0.19         -0.20         0.68 o                         
   0  14   6         39.93         44.36         2.96 o                         
   1  14   6         37.15         43.18         2.96 o                         
  -7  15   6          4.70          0.59         1.18 o                         
  -6  15   6          7.71          8.28         1.77 o                         
  -5  15   6         13.25         13.61         1.77 o                         
  -4  15   6          1.54         -1.18         1.18 o                         
  -3  15   6          3.18          6.51         1.77 o                         
  -2  15   6         62.86         67.94         2.69 o                         
  -1  15   6         19.22         18.93         1.42 o                         
  -5  16   6         22.35         21.89         2.37 o                         
  -4  16   6          0.01         -1.18         1.18 o                         
   0 -16   7          8.01          6.51         1.18 o                         
   1 -16   7          7.29         10.06         1.77 o                         
   2 -16   7         10.49         12.53         1.42 o                         
   3 -16   7         24.92         32.63         1.85 o                         
   4 -16   7          0.07          2.37         1.77 o                         
   5 -16   7         28.96         22.48         2.37 o                         
  -2 -15   7          1.35          0.47         0.98 o                         
  -1 -15   7         11.94         15.14         1.25 o                         
   0 -15   7         21.85         25.44         1.77 o                         
   1 -15   7          0.06         -0.59         1.18 o                         
   2 -15   7          0.01          0.47         2.07 o                         
   3 -15   7          0.22         -0.30         0.84 o                         
   4 -15   7         20.97         20.70         2.37 o                         
   5 -15   7          2.37          2.96         1.77 o                         
   6 -15   7          0.95          0.00         1.18 o                         
   7 -15   7          1.21          0.00         1.18 o                         
  -3 -14   7          0.09         -0.85         0.90 o                         
  -2 -14   7          2.22          0.93         0.86 o                         
  -1 -14   7         40.42         35.65         2.37 o                         
   0 -14   7         21.34         20.17         2.66 o                         
   1 -14   7          8.50          9.13         0.98 o                         
   2 -14   7          0.10          0.00         1.18 o                         
   3 -14   7         12.19         12.08         0.98 o                         
   4 -14   7          8.17          7.10         1.77 o                         
   5 -14   7          7.20          8.28         1.77 o                         
   6 -14   7          1.82          0.00         1.18 o                         
   7 -14   7          0.02         -1.18         1.18 o                         
   8 -14   7          7.69          8.28         1.77 o                         
  -4 -13   7         15.07         13.91         1.67 o                         
  -3 -13   7          9.33          9.46         0.91 o                         
  -2 -13   7         21.33         19.22         1.16 o                         
  -1 -13   7          8.20          8.70         0.98 o                         
   0 -13   7         24.34         26.67         1.25 o                         
   1 -13   7         27.98         26.14         3.84 o                         
   2 -13   7         17.72         16.68         1.06 o                         
   3 -13   7          0.01          0.00         1.18 o                         
   4 -13   7          8.54          9.46         1.77 o                         
   5 -13   7         15.94         14.20         1.77 o                         
   6 -13   7          1.86          0.00         1.18 o                         
   7 -13   7          5.54          5.32         1.18 o                         
   8 -13   7          0.89          0.59         1.18 o                         
  -5 -12   7         20.43         23.48         1.37 o                         
  -4 -12   7          4.53          3.84         1.25 o                         
  -3 -12   7         34.87         39.02         1.64 o                         
  -2 -12   7         59.79         58.02         1.96 o                         
  -1 -12   7         35.21         37.63         1.42 o                         
   0 -12   7          5.74          4.61         0.89 o                         
   1 -12   7         41.14         38.97         1.37 o                         
   2 -12   7         75.03         70.58         1.63 o                         
   3 -12   7          0.09          0.59         1.18 o                         
   4 -12   7          0.27         -0.59         1.18 o                         
   5 -12   7         34.90         35.49         2.37 o                         
   6 -12   7          7.54          7.69         1.77 o                         
   7 -12   7          3.21          3.55         1.18 o                         
   8 -12   7          2.53          0.59         1.18 o                         
   9 -12   7          7.96          6.51         1.77 o                         
  -6 -11   7         16.94         13.50         1.11 o                         
  -5 -11   7         28.91         27.03         1.37 o                         
  -4 -11   7         10.96         13.61         1.11 o                         
  -3 -11   7          3.61          4.73         0.70 o                         
  -2 -11   7         24.80         28.15         1.13 o                         
  -1 -11   7         79.97         84.34         2.29 o                         
   0 -11   7          4.59          4.28         0.64 o                         
   1 -11   7         79.29         73.64         1.52 o                         
   2 -11   7         61.30         70.85         1.78 o                         
   3 -11   7        131.68        144.27         6.51 o                         
   4 -11   7         18.21         19.52         1.77 o                         
   5 -11   7          2.51          2.37         1.18 o                         
   6 -11   7         62.64         66.84         3.55 o                         
   7 -11   7         21.04         21.89         2.37 o                         
   8 -11   7          0.92          1.18         1.18 o                         
   9 -11   7          1.44          0.59         1.18 o                         
  -7 -10   7          0.20          0.00         0.84 o                         
  -6 -10   7         38.59         36.45         1.85 o                         
  -5 -10   7         87.08         88.99         2.26 o                         
  -4 -10   7         10.12          9.02         0.86 o                         
  -3 -10   7          8.26          4.94         0.64 o                         
  -2 -10   7        242.79        252.92         3.31 o                         
  -1 -10   7         13.21         12.30         0.77 o                         
   0 -10   7         16.50         15.91         0.71 o                         
   1 -10   7         69.30         63.56         1.23 o                         
   2 -10   7        690.36        671.46         7.39 o                         
   3 -10   7        399.76        388.94         6.42 o                         
   4 -10   7         61.94         64.89         4.14 o                         
   5 -10   7          9.81          7.88         0.98 o                         
   6 -10   7          7.18          7.10         1.18 o                         
   7 -10   7         17.51         19.52         1.77 o                         
   8 -10   7          3.79          5.32         1.18 o                         
   9 -10   7          1.70          1.77         1.18 o                         
  -8  -9   7          7.76          8.87         1.77 o                         
  -7  -9   7          0.01          0.59         0.84 o                         
  -6  -9   7         55.04         52.65         2.09 o                         
  -5  -9   7        245.52        221.39         3.97 o                         
  -4  -9   7         69.91         67.95         2.21 o                         
  -3  -9   7        150.64        137.27         2.82 o                         
  -2  -9   7          4.72          4.35         0.51 o                         
  -1  -9   7         58.34         60.38         1.18 o                         
   0  -9   7          1.28          3.90         0.99 o                         
   1  -9   7         21.18         24.14         0.96 o                         
   2  -9   7          6.51          6.02         0.46 o                         
   3  -9   7        214.59        216.64         3.95 o                         
   4  -9   7        137.83        128.76         2.57 o                         
   5  -9   7        122.72        123.12         3.27 o                         
   6  -9   7          3.89          2.37         1.18 o                         
   7  -9   7         18.84         21.89         1.77 o                         
   8  -9   7          4.25          4.14         1.18 o                         
   9  -9   7          2.69          2.96         1.18 o                         
  10  -9   7          0.01         -0.59         1.18 o                         
  -8  -8   7          0.18         -1.18         1.18 o                         
  -7  -8   7         11.30         13.26         0.98 o                         
  -6  -8   7         10.87         10.43         1.25 o                         
  -5  -8   7        287.80        279.59         5.39 o                         
  -4  -8   7        139.20        147.74         3.94 o                         
  -3  -8   7          1.16          2.28         0.44 o                         
  -2  -8   7          1.15          0.96         0.44 o                         
  -1  -8   7         50.11         37.26         0.97 o                         
   0  -8   7         12.25         17.20         0.93 o                         
   1  -8   7         37.79         35.94         1.97 o                         
   2  -8   7         15.63         14.47         0.62 o                         
   3  -8   7        109.15         93.55         2.15 o                         
   4  -8   7         39.81         43.38         1.31 o                         
   5  -8   7         27.87         25.46         0.89 o                         
   6  -8   7         58.79         62.24         2.96 o                         
   7  -8   7          4.19          4.36         0.98 o                         
   8  -8   7         70.22         76.90         3.55 o                         
   9  -8   7          4.55          4.73         1.18 o                         
  10  -8   7          0.45          0.00         1.18 o                         
  -9  -7   7          7.06         10.38         2.59 o                         
  -8  -7   7         26.01         28.87         3.09 o                         
  -7  -7   7         32.54         33.88         1.20 o                         
  -6  -7   7         30.48         25.29         1.62 o                         
  -5  -7   7         71.61         66.55         2.09 o                         
  -4  -7   7        370.97        326.94         5.00 o                         
  -3  -7   7        674.69        700.33         7.26 o                         
  -2  -7   7         56.00         56.82         1.01 o                         
  -1  -7   7        117.48        131.69         1.56 o                         
   0  -7   7         90.62         78.32         1.10 o                         
   1  -7   7        108.80         86.76         1.33 o                         
   2  -7   7          4.01          1.69         0.29 o                         
   3  -7   7         19.65         19.29         0.77 o                         
   4  -7   7        180.82        181.71         3.16 o                         
   5  -7   7        204.17        208.35         3.26 o                         
   6  -7   7        179.06        174.66         3.00 o                         
   7  -7   7          0.20         -0.68         0.68 o                         
   8  -7   7          0.65          1.18         1.18 o                         
   9  -7   7         13.22         13.01         1.77 o                         
  10  -7   7          7.51          7.10         1.77 o                         
  -9  -6   7          0.47          0.01         0.71 o                         
  -8  -6   7         31.30         32.61         1.21 o                         
  -7  -6   7         13.27         13.07         0.88 o                         
  -6  -6   7         19.96         26.36         0.89 o                         
  -5  -6   7        332.82        315.78         3.34 o                         
  -4  -6   7          1.38          2.62         0.43 o                         
  -3  -6   7        472.90        458.10         4.94 o                         
  -2  -6   7        799.80        807.28         7.32 o                         
  -1  -6   7         78.53         89.04         1.50 o                         
   0  -6   7         69.10         69.76         1.00 o                         
   1  -6   7         12.43          8.89         0.40 o                         
   2  -6   7         30.15         32.59         1.05 o                         
   3  -6   7         57.15         59.30         0.90 o                         
   4  -6   7         99.24        106.23         1.99 o                         
   5  -6   7          0.33          0.08         0.42 o                         
   6  -6   7        107.26         92.81         1.63 o                         
   7  -6   7         16.86         15.54         1.22 o                         
   8  -6   7          0.35         -0.59         1.18 o                         
   9  -6   7          3.33          2.37         1.18 o                         
  10  -6   7          1.32          1.18         1.18 o                         
 -10  -5   7         72.38         83.54         1.96 o                         
  -9  -5   7          0.04         -0.49         0.78 o                         
  -8  -5   7          0.62          0.82         0.58 o                         
  -7  -5   7         43.76         48.57         1.24 o                         
  -6  -5   7        151.46        148.43         1.88 o                         
  -5  -5   7         85.31         83.72         1.92 o                         
  -4  -5   7         17.82         15.35         0.52 o                         
  -3  -5   7        621.75        609.52         4.88 o                         
  -2  -5   7        588.75        625.85         5.37 o                         
  -1  -5   7         88.17         80.94         1.10 o                         
   0  -5   7          7.63          7.62         0.33 o                         
   1  -5   7        184.18        182.35         2.10 o                         
   2  -5   7       1050.13       1109.40        10.81 o                         
   3  -5   7       1325.83       1341.02        11.93 o                         
   4  -5   7         38.62         42.48         1.03 o                         
   5  -5   7        338.63        339.43         4.53 o                         
   6  -5   7         85.52         83.72         1.65 o                         
   7  -5   7         48.20         48.72         1.54 o                         
   8  -5   7          9.55          7.74         1.25 o                         
   9  -5   7          0.13         -0.12         0.98 o                         
  10  -5   7          0.31          2.37         1.18 o                         
 -10  -4   7         56.53         52.79         1.88 o                         
  -9  -4   7         38.86         44.22         2.09 o                         
  -8  -4   7         20.12         20.07         0.90 o                         
  -7  -4   7         22.17         20.61         0.94 o                         
  -6  -4   7         68.02         74.15         1.24 o                         
  -5  -4   7         34.53         39.75         0.88 o                         
  -4  -4   7          6.50          5.15         0.39 o                         
  -3  -4   7        226.95        215.78         2.13 o                         
  -2  -4   7        677.90        652.40         5.58 o                         
  -1  -4   7        327.27        327.00         3.19 o                         
   0  -4   7        125.88        129.36         1.48 o                         
   1  -4   7        250.46        277.21         2.84 o                         
   2  -4   7        993.87        965.18         8.74 o                         
   3  -4   7        723.43        754.73         6.86 o                         
   4  -4   7        479.40        480.88         4.75 o                         
   5  -4   7          8.80          8.97         0.57 o                         
   6  -4   7        116.74        117.94         2.08 o                         
   7  -4   7         70.97         70.68         1.59 o                         
   8  -4   7         34.61         32.24         1.85 o                         
   9  -4   7          1.20          1.77         2.96 o                         
  10  -4   7         29.25         27.96         2.27 o                         
 -10  -3   7         21.69         18.71         1.23 o                         
  -9  -3   7         33.89         38.80         1.87 o                         
  -8  -3   7          1.32          0.62         0.67 o                         
  -7  -3   7          4.39          5.23         0.71 o                         
  -6  -3   7         27.94         30.07         1.05 o                         
  -5  -3   7         62.45         62.39         1.23 o                         
  -4  -3   7        134.82        130.13         1.71 o                         
  -3  -3   7        587.08        631.71         5.50 o                         
  -2  -3   7        305.24        289.17         2.66 o                         
  -1  -3   7        284.26        254.17         2.37 o                         
   0  -3   7        223.34        229.28         2.32 o                         
   1  -3   7        120.89        149.15         1.59 o                         
   2  -3   7        118.14        116.85         2.12 o                         
   3  -3   7         19.35         21.50         1.06 o                         
   4  -3   7         37.47         43.49         0.68 o                         
   5  -3   7        182.52        176.17         2.35 o                         
   6  -3   7          9.75          9.32         0.71 o                         
   7  -3   7         61.38         63.45         1.37 o                         
   8  -3   7        101.98        108.09         3.94 o                         
   9  -3   7          6.40          7.27         1.48 o                         
  10  -3   7          8.16          7.60         1.77 o                         
 -11  -2   7          1.23          1.39         0.95 o                         
 -10  -2   7         37.47         30.53         1.56 o                         
  -9  -2   7         56.10         60.39         1.95 o                         
  -8  -2   7         24.95         22.49         1.05 o                         
  -7  -2   7         17.33         14.41         1.26 o                         
  -6  -2   7         14.40         16.66         1.22 o                         
  -5  -2   7         32.00         25.43         0.77 o                         
  -4  -2   7         29.16         25.39         0.67 o                         
  -3  -2   7       1328.04       1420.44        11.83 o                         
  -2  -2   7        257.91        293.22         2.95 o                         
  -1  -2   7       1879.28       2016.08        20.24 o                         
   0  -2   7         25.94         48.18         0.87 o                         
   1  -2   7          1.04          2.11         0.32 o                         
   2  -2   7         85.22         85.20         1.15 o                         
   3  -2   7          5.92          6.32         0.33 o                         
   4  -2   7        124.44        109.35         1.23 o                         
   5  -2   7        374.59        355.13         3.67 o                         
   6  -2   7        115.99        112.33         1.87 o                         
   7  -2   7         29.70         29.72         1.05 o                         
   8  -2   7         73.85         74.19         1.84 o                         
   9  -2   7         24.85         27.19         1.72 o                         
  10  -2   7         12.20          9.91         1.71 o                         
 -11  -1   7         33.28         34.58         1.59 o                         
 -10  -1   7          8.34         10.94         1.02 o                         
  -9  -1   7        120.89        120.92         2.28 o                         
  -8  -1   7         86.95         91.21         2.56 o                         
  -7  -1   7        434.16        398.53         6.71 o                         
  -6  -1   7          0.17          0.00         0.70 o                         
  -5  -1   7          3.96          2.12         0.37 o                         
  -4  -1   7        222.24        206.26         2.43 o                         
  -3  -1   7        691.58        704.82         7.21 o                         
  -2  -1   7        885.18        969.47         9.68 o                         
  -1  -1   7        455.76        485.05         5.08 o                         
   0  -1   7        443.94        434.68         3.63 o                         
   1  -1   7         27.58         37.25         0.58 o                         
   2  -1   7        179.89        188.36         2.08 o                         
   3  -1   7          9.88          9.07         0.50 o                         
   4  -1   7        127.79        118.66         1.40 o                         
   5  -1   7         39.39         29.75         0.75 o                         
   6  -1   7        105.45         97.12         1.47 o                         
   7  -1   7         18.16         15.47         1.00 o                         
   8  -1   7         28.26         24.17         1.57 o                         
   9  -1   7         72.89         76.52         2.60 o                         
  10  -1   7         32.38         31.51         3.24 o                         
 -11   0   7          1.90          0.51         0.74 o                         
 -10   0   7         59.20         59.94         1.73 o                         
  -9   0   7          1.86          4.78         0.94 o                         
  -8   0   7        354.33        343.11         5.17 o                         
  -7   0   7        592.09        549.79        10.26 o                         
  -6   0   7         61.94         57.87         1.64 o                         
  -5   0   7          6.91          5.25         0.45 o                         
  -4   0   7          4.15          5.71         0.60 o                         
  -3   0   7        707.32        683.94         6.96 o                         
  -2   0   7        977.92        988.20        11.33 o                         
  -1   0   7         76.36         82.79         1.24 o                         
   0   0   7        679.76        730.28         5.87 o                         
   1   0   7        206.87        212.45         2.31 o                         
   2   0   7        729.50        702.35         5.30 o                         
   3   0   7        475.15        477.51         4.32 o                         
   4   0   7        205.43        207.19         2.18 o                         
   5   0   7         57.91         55.49         0.95 o                         
   6   0   7         77.93         74.96         1.41 o                         
   7   0   7         63.90         62.07         1.43 o                         
   8   0   7          3.57          1.74         0.72 o                         
   9   0   7         20.72         21.59         1.20 o                         
 -11   1   7         11.22         10.83         1.05 o                         
 -10   1   7         78.96         79.20         1.95 o                         
  -9   1   7          0.76          0.65         0.70 o                         
  -8   1   7         43.09         44.64         2.04 o                         
  -7   1   7         86.09         89.49         2.08 o                         
  -6   1   7        331.50        337.40         4.49 o                         
  -5   1   7          4.66          4.19         0.28 o                         
  -4   1   7         61.45         53.98         1.24 o                         
  -3   1   7        236.38        237.72         2.71 o                         
  -2   1   7        751.01        743.33         9.80 o                         
  -1   1   7        244.37        251.26         2.69 o                         
   0   1   7       2433.35       2657.15        21.06 o                         
   1   1   7        370.72        342.45         2.96 o                         
   2   1   7       1368.02       1332.04         9.82 o                         
   3   1   7        317.94        285.41         2.48 o                         
   4   1   7         15.56         14.36         0.55 o                         
   5   1   7         49.68         47.10         0.87 o                         
   6   1   7        183.30        178.10         2.05 o                         
   7   1   7         27.34         26.96         1.05 o                         
   8   1   7          3.78          3.51         1.20 o                         
   9   1   7          7.54          8.36         1.28 o                         
 -11   2   7          5.87          5.95         1.07 o                         
 -10   2   7         40.27         37.73         1.68 o                         
  -9   2   7         23.74         29.01         1.14 o                         
  -8   2   7         25.02         22.67         1.63 o                         
  -7   2   7         59.32         62.73         1.72 o                         
  -6   2   7        161.45        167.95         2.70 o                         
  -5   2   7         42.99         40.69         0.98 o                         
  -4   2   7        106.86         92.33         1.52 o                         
  -3   2   7        165.13        153.64         2.43 o                         
  -2   2   7       1067.36       1055.64        10.63 o                         
  -1   2   7        559.20        583.52         5.30 o                         
   0   2   7        582.44        636.03         5.27 o                         
   1   2   7        658.92        698.53         5.63 o                         
   2   2   7        634.66        648.03         5.04 o                         
   3   2   7        691.02        659.92         5.49 o                         
   4   2   7         95.68         94.26         1.23 o                         
   5   2   7          3.12          3.05         0.38 o                         
   6   2   7         93.63         93.36         1.70 o                         
   7   2   7         49.41         48.87         2.11 o                         
   8   2   7          9.69          7.12         0.87 o                         
   9   2   7          1.35          0.33         1.12 o                         
 -12   3   7          0.07          1.11         0.82 o                         
 -11   3   7          4.03          1.77         1.04 o                         
 -10   3   7          9.82         10.54         0.86 o                         
  -9   3   7         28.51         28.98         1.23 o                         
  -8   3   7          2.89          0.59         0.54 o                         
  -7   3   7         16.74         18.43         1.28 o                         
  -6   3   7         16.93         15.31         1.02 o                         
  -5   3   7        621.09        607.67         6.82 o                         
  -4   3   7          4.64          4.79         0.42 o                         
  -3   3   7          5.88          9.69         0.59 o                         
  -2   3   7          4.00         11.70         0.76 o                         
  -1   3   7        577.54        546.32         4.91 o                         
   0   3   7        588.12        618.44         5.13 o                         
   1   3   7         61.21         66.52         0.93 o                         
   2   3   7         80.31         83.65         1.02 o                         
   3   3   7        235.70        239.10         2.30 o                         
   4   3   7         95.49         97.89         1.45 o                         
   5   3   7         26.46         24.24         0.85 o                         
   6   3   7         59.86         62.36         1.45 o                         
   7   3   7         28.84         29.23         1.72 o                         
   8   3   7          8.54          8.04         1.28 o                         
 -12   4   7          8.87          9.86         1.14 o                         
 -11   4   7          0.15          0.83         0.94 o                         
 -10   4   7         42.45         40.30         1.24 o                         
  -9   4   7         28.88         30.22         1.80 o                         
  -8   4   7        156.12        157.51         2.94 o                         
  -7   4   7         67.02         67.24         2.13 o                         
  -6   4   7       1313.64       1312.60        14.11 o                         
  -5   4   7        108.01        110.10         1.70 o                         
  -4   4   7         10.83          9.84         0.45 o                         
  -3   4   7        167.26        176.25         2.75 o                         
  -2   4   7         44.86         54.37         1.10 o                         
  -1   4   7         92.50         95.96         1.20 o                         
   0   4   7        878.42        918.72         7.95 o                         
   1   4   7        354.18        350.99         2.96 o                         
   2   4   7          0.08          0.46         0.24 o                         
   3   4   7         53.38         57.43         0.95 o                         
   4   4   7         68.88         72.00         1.23 o                         
   5   4   7         85.78         81.44         1.52 o                         
   6   4   7         26.06         22.26         0.98 o                         
   7   4   7         46.24         45.44         1.88 o                         
   8   4   7         11.35          8.77         1.28 o                         
 -12   5   7          8.37          9.81         1.31 o                         
 -11   5   7          0.15         -0.63         0.63 o                         
 -10   5   7          2.24          1.14         0.65 o                         
  -9   5   7         69.20         71.34         3.01 o                         
  -8   5   7        175.49        182.17         3.37 o                         
  -7   5   7        667.43        634.24         7.93 o                         
  -6   5   7          0.10          2.33         0.45 o                         
  -5   5   7        630.25        611.97         7.01 o                         
  -4   5   7        302.61        270.93         3.48 o                         
  -3   5   7        448.69        457.23         4.94 o                         
  -2   5   7        431.09        396.92         3.95 o                         
  -1   5   7         47.15         45.14         0.76 o                         
   0   5   7        291.68        303.58         3.14 o                         
   1   5   7        566.78        564.77         4.51 o                         
   2   5   7          5.68          4.58         0.39 o                         
   3   5   7          2.43          2.36         0.40 o                         
   4   5   7          2.03          5.12         0.48 o                         
   5   5   7        139.70        149.16         2.09 o                         
   6   5   7         27.02         22.55         1.08 o                         
   7   5   7          0.01          0.14         0.68 o                         
   8   5   7         11.69         10.74         1.35 o                         
 -12   6   7          7.59          6.97         1.24 o                         
 -11   6   7          4.65          3.31         0.77 o                         
 -10   6   7         19.72         20.27         1.03 o                         
  -9   6   7         10.31          8.98         0.97 o                         
  -8   6   7        166.56        166.13         3.08 o                         
  -7   6   7         53.04         59.09         1.43 o                         
  -6   6   7         56.36         65.42         1.42 o                         
  -5   6   7         23.75         23.47         0.84 o                         
  -4   6   7        117.69        109.71         1.77 o                         
  -3   6   7        270.08        292.61         3.38 o                         
  -2   6   7         14.33         14.69         0.75 o                         
  -1   6   7         25.07         26.31         0.88 o                         
   0   6   7       1197.86       1140.45        11.14 o                         
   1   6   7          1.22          1.65         0.35 o                         
   2   6   7          7.78          3.83         0.49 o                         
   3   6   7          0.39          0.11         0.46 o                         
   4   6   7         20.33         21.53         0.85 o                         
   5   6   7         45.20         50.88         1.35 o                         
   6   6   7         51.40         50.16         1.76 o                         
   7   6   7          2.74          2.66         0.75 o                         
 -11   7   7         34.39         38.08         1.66 o                         
 -10   7   7          1.43          1.21         0.69 o                         
  -9   7   7          0.27          0.22         0.51 o                         
  -8   7   7          5.10          3.62         0.71 o                         
  -7   7   7        126.31        126.28         2.32 o                         
  -6   7   7        139.93        134.53         2.16 o                         
  -5   7   7          0.09          0.34         0.44 o                         
  -4   7   7         23.27         31.02         0.86 o                         
  -3   7   7        894.92        862.41         8.83 o                         
  -2   7   7        242.84        237.74         3.30 o                         
  -1   7   7          0.18          0.44         0.34 o                         
   0   7   7         21.69         21.57         0.88 o                         
   1   7   7        745.65        726.97         6.43 o                         
   2   7   7        643.27        642.65         5.95 o                         
   3   7   7         70.66         69.01         1.72 o                         
   4   7   7         11.49         10.85         0.78 o                         
   5   7   7         29.31         34.01         1.19 o                         
   6   7   7         61.72         65.85         2.16 o                         
   7   7   7          1.60          0.57         0.76 o                         
 -11   8   7          5.28          7.13         0.80 o                         
 -10   8   7         42.71         40.06         1.71 o                         
  -9   8   7          0.15          1.06         1.00 o                         
  -8   8   7         16.03         16.02         0.97 o                         
  -7   8   7          0.63          0.25         0.47 o                         
  -6   8   7        286.35        268.45         3.95 o                         
  -5   8   7        110.31        118.04         1.95 o                         
  -4   8   7         22.01         24.50         0.86 o                         
  -3   8   7        255.26        255.30         3.14 o                         
  -2   8   7        330.07        323.31         4.19 o                         
  -1   8   7          1.19          1.11         0.46 o                         
   0   8   7        106.42        112.82         1.77 o                         
   1   8   7          0.21         -0.40         0.40 o                         
   2   8   7        234.45        234.46         2.48 o                         
   3   8   7        176.74        171.63         2.34 o                         
   4   8   7          3.52          2.50         0.69 o                         
   5   8   7          2.86          3.42         0.70 o                         
   6   8   7         26.40         28.93         1.28 o                         
 -11   9   7          7.20          8.95         0.92 o                         
 -10   9   7         11.53         13.71         1.37 o                         
  -9   9   7          9.52         11.17         0.97 o                         
  -8   9   7          0.07         -0.81         0.89 o                         
  -7   9   7          0.98         -0.24         0.60 o                         
  -6   9   7        236.39        219.27         3.53 o                         
  -5   9   7        289.63        251.08         3.41 o                         
  -4   9   7          8.20          4.67         0.60 o                         
  -3   9   7         41.53         32.65         1.23 o                         
  -2   9   7          3.21          1.94         0.64 o                         
  -1   9   7        241.45        232.43         2.80 o                         
   0   9   7        235.23        231.47         2.86 o                         
   1   9   7         14.70         12.96         0.80 o                         
   2   9   7        193.99        200.78         2.56 o                         
   3   9   7        217.48        220.65         3.85 o                         
   4   9   7         21.35         16.92         1.20 o                         
   5   9   7          0.81          1.74         0.71 o                         
 -10  10   7         27.66         27.69         1.59 o                         
  -9  10   7         45.23         46.97         1.59 o                         
  -8  10   7          0.39          0.89         0.59 o                         
  -7  10   7         14.47         12.08         0.79 o                         
  -6  10   7        106.16         79.68         1.60 o                         
  -5  10   7        254.65        242.98         3.41 o                         
  -4  10   7        229.28        212.69         5.21 o                         
  -3  10   7         32.26         39.19         1.38 o                         
  -2  10   7         14.59          9.87         1.02 o                         
  -1  10   7        100.76        104.10         1.95 o                         
   0  10   7        147.50        153.74         2.38 o                         
   1  10   7          1.21          0.64         0.60 o                         
   2  10   7         13.93         15.07         0.82 o                         
   3  10   7         28.02         25.70         1.21 o                         
   4  10   7         48.94         48.77         1.84 o                         
   5  10   7         29.18         25.94         2.13 o                         
 -10  11   7         29.00         27.21         1.77 o                         
  -9  11   7         36.54         35.49         1.77 o                         
  -8  11   7         48.09         48.51         1.67 o                         
  -7  11   7          0.06          1.26         0.96 o                         
  -6  11   7          1.20          2.44         0.76 o                         
  -5  11   7         72.88         71.77         2.41 o                         
  -4  11   7         90.42         95.22         2.84 o                         
  -3  11   7         88.50         95.31         3.25 o                         
  -2  11   7          8.87          8.82         1.41 o                         
  -1  11   7          0.65         -0.76         0.76 o                         
   0  11   7         12.40         12.67         1.06 o                         
   1  11   7         18.70         13.82         1.17 o                         
   2  11   7          8.36         10.03         0.97 o                         
   3  11   7         14.83         11.92         0.86 o                         
   4  11   7         22.36         15.24         1.92 o                         
 -10  12   7         16.17         17.75         1.18 o                         
  -9  12   7          5.22          5.92         1.18 o                         
  -8  12   7         29.37         30.76         1.77 o                         
  -7  12   7         24.13         21.31         3.55 o                         
  -6  12   7          5.69          9.46         1.18 o                         
  -5  12   7          5.72          5.32         1.18 o                         
  -4  12   7        108.65        119.79         3.27 o                         
  -3  12   7        130.63        143.15         3.70 o                         
  -2  12   7          6.01          5.62         0.76 o                         
  -1  12   7          8.97         13.95         1.59 o                         
   0  12   7         28.00         27.99         1.97 o                         
   1  12   7          0.55          0.24         0.79 o                         
   2  12   7         26.25         29.92         1.55 o                         
   3  12   7          0.60         -0.75         0.75 o                         
  -9  13   7          0.68         -1.18         1.18 o                         
  -8  13   7          0.46          0.00         1.18 o                         
  -7  13   7         20.57         23.07         1.77 o                         
  -6  13   7         27.14         27.80         2.37 o                         
  -5  13   7          0.00         -1.18         1.18 o                         
  -4  13   7        123.09        137.83         4.73 o                         
  -3  13   7        242.10        265.00         7.69 o                         
  -2  13   7         29.48         26.67         1.67 o                         
  -1  13   7         37.50         44.12         2.09 o                         
   0  13   7         17.93         17.63         1.16 o                         
   1  13   7         39.30         44.84         1.87 o                         
   2  13   7         37.59         37.76         2.35 o                         
  -8  14   7          0.03         -1.18         1.18 o                         
  -7  14   7         18.71         18.93         1.77 o                         
  -6  14   7          8.52          7.69         1.77 o                         
  -5  14   7          4.42          0.00         1.18 o                         
  -4  14   7         13.16         18.93         2.37 o                         
  -3  14   7        116.38        108.25         4.73 o                         
  -2  14   7        126.48        133.05         3.84 o                         
  -1  14   7         69.58         76.31         3.55 o                         
   0  14   7          0.31         -1.18         1.18 o                         
  -7  15   7          3.73          2.37         1.18 o                         
  -6  15   7         15.82         15.38         1.77 o                         
  -5  15   7         29.43         35.49         2.96 o                         
  -4  15   7          0.78         -0.59         1.18 o                         
  -3  15   7          7.36          5.32         1.77 o                         
  -2  15   7         56.97         52.72         3.84 o                         
   1 -16   8          8.23         10.65         1.77 o                         
   2 -16   8          0.31          1.18         1.18 o                         
   3 -16   8          0.86         -0.98         0.98 o                         
   4 -16   8          1.16          1.77         1.77 o                         
  -1 -15   8          5.99          5.41         0.98 o                         
   0 -15   8         47.52         47.32         2.37 o                         
   1 -15   8         18.74         27.80         2.37 o                         
   2 -15   8          0.57          0.71         0.98 o                         
   3 -15   8          2.23          2.13         1.18 o                         
   4 -15   8          2.93          2.96         1.77 o                         
   5 -15   8          2.50          1.18         1.77 o                         
   6 -15   8          3.45          3.55         1.77 o                         
  -3 -14   8          0.38          1.44         0.90 o                         
  -2 -14   8         11.40         13.29         1.11 o                         
  -1 -14   8          0.01         -0.22         0.78 o                         
   0 -14   8          2.91          2.66         0.89 o                         
   1 -14   8         95.67        101.74         3.55 o                         
   2 -14   8         49.64         59.49         4.44 o                         
   3 -14   8          0.06         -0.30         0.84 o                         
   4 -14   8          5.34          5.32         1.77 o                         
   5 -14   8          0.46          0.59         1.18 o                         
   6 -14   8          2.71          2.37         1.77 o                         
   7 -14   8          0.31          0.59         1.18 o                         
  -4 -13   8          1.31          1.77         1.25 o                         
  -3 -13   8          0.66         -0.51         0.86 o                         
  -2 -13   8         11.32         11.59         0.91 o                         
  -1 -13   8         15.80         14.68         1.11 o                         
   0 -13   8          1.06          1.48         0.84 o                         
   1 -13   8         30.78         31.94         1.77 o                         
   2 -13   8         44.51         52.81         2.07 o                         
   3 -13   8          4.50          4.54         0.98 o                         
   4 -13   8          1.10          0.59         1.18 o                         
   5 -13   8          7.57          5.92         1.77 o                         
   6 -13   8          6.96          6.51         1.77 o                         
   7 -13   8          0.50          0.00         1.18 o                         
   8 -13   8          0.04         -1.18         1.18 o                         
  -5 -12   8         41.58         46.15         1.91 o                         
  -4 -12   8         11.02         10.50         2.37 o                         
  -3 -12   8          5.29          4.49         1.62 o                         
  -2 -12   8         49.60         53.54         1.49 o                         
  -1 -12   8         34.87         37.97         1.46 o                         
   0 -12   8          2.78          2.07         0.84 o                         
   1 -12   8          6.00          4.49         0.63 o                         
   2 -12   8         55.19         55.96         1.85 o                         
   3 -12   8          5.40          5.98         0.98 o                         
   4 -12   8          7.54         10.65         1.77 o                         
   5 -12   8          1.82          1.77         1.18 o                         
   6 -12   8          0.78          1.18         1.18 o                         
   7 -12   8         32.35         30.17         2.37 o                         
   8 -12   8          7.99         11.24         1.77 o                         
  -6 -11   8         28.34         25.61         1.37 o                         
  -5 -11   8         40.83         46.08         1.80 o                         
  -4 -11   8          9.08          8.98         1.02 o                         
  -3 -11   8          3.87          2.81         0.76 o                         
  -2 -11   8         46.88         43.78         1.29 o                         
  -1 -11   8         89.14         91.70         1.68 o                         
   0 -11   8         43.10         45.80         1.46 o                         
   1 -11   8          2.11          0.79         0.42 o                         
   2 -11   8         22.27         26.07         1.13 o                         
   3 -11   8         92.52         98.78         2.15 o                         
   4 -11   8          7.14          6.51         1.18 o                         
   5 -11   8          9.26          9.46         1.77 o                         
   6 -11   8          4.99          5.32         1.18 o                         
   7 -11   8          6.74          6.51         1.77 o                         
   8 -11   8         13.31         13.01         1.77 o                         
   9 -11   8          4.10          5.92         1.77 o                         
  -7 -10   8          1.88          0.59         0.84 o                         
  -6 -10   8          8.20          6.56         1.25 o                         
  -5 -10   8         55.55         57.30         1.91 o                         
  -4 -10   8         20.00         23.68         1.22 o                         
  -3 -10   8         44.30         46.82         1.96 o                         
  -2 -10   8        151.59        155.72         2.08 o                         
  -1 -10   8         20.55         21.75         0.87 o                         
   0 -10   8         94.88         93.09         1.65 o                         
   1 -10   8        447.55        438.26         5.10 o                         
   2 -10   8          0.38          0.76         0.36 o                         
   3 -10   8        106.96        110.78         2.13 o                         
   4 -10   8        138.09        135.57         2.91 o                         
   5 -10   8         11.46         11.24         1.77 o                         
   6 -10   8          0.17          0.59         1.18 o                         
   7 -10   8          1.80          0.89         2.07 o                         
   8 -10   8          6.77          5.92         1.77 o                         
   9 -10   8         10.75         10.06         1.77 o                         
  -7  -9   8          3.73          3.87         0.84 o                         
  -6  -9   8          0.10          1.18         0.84 o                         
  -5  -9   8         83.09         84.90         2.85 o                         
  -4  -9   8        152.03        161.47         3.18 o                         
  -3  -9   8        209.01        217.60         2.76 o                         
  -2  -9   8         12.76         13.32         0.62 o                         
  -1  -9   8         24.19         28.29         1.05 o                         
   0  -9   8        191.25        190.23         2.35 o                         
   1  -9   8        309.94        305.31         3.72 o                         
   2  -9   8         11.87         10.13         0.78 o                         
   3  -9   8          1.44         -0.46         0.46 o                         
   4  -9   8         80.46         78.88         1.99 o                         
   5  -9   8         38.60         36.06         1.42 o                         
   6  -9   8          6.71          7.69         0.98 o                         
   7  -9   8          0.24         -0.84         0.84 o                         
   8  -9   8          7.96          7.69         1.77 o                         
   9  -9   8         28.89         34.31         2.96 o                         
  -8  -8   8          2.11          1.18         1.18 o                         
  -7  -8   8         63.77         60.30         2.66 o                         
  -6  -8   8          0.09         -0.59         0.84 o                         
  -5  -8   8         63.51         54.85         2.66 o                         
  -4  -8   8          4.02          3.93         0.89 o                         
  -3  -8   8        359.11        395.33         4.51 o                         
  -2  -8   8          1.69          1.48         0.35 o                         
  -1  -8   8          6.48          9.11         0.47 o                         
   0  -8   8         13.76         15.10         0.58 o                         
   1  -8   8        468.88        460.74         5.49 o                         
   2  -8   8        136.79        134.22         1.75 o                         
   3  -8   8          2.30          0.51         0.36 o                         
   4  -8   8         54.65         46.99         1.25 o                         
   5  -8   8        119.19        108.08         1.90 o                         
   6  -8   8         38.74         35.91         1.46 o                         
   7  -8   8          8.42          7.69         1.77 o                         
   8  -8   8          7.48          5.92         1.18 o                         
   9  -8   8          6.82          6.51         1.77 o                         
  -9  -7   8          1.68          0.06         1.00 o                         
  -8  -7   8         18.36         19.59         1.64 o                         
  -7  -7   8         54.49         55.59         1.71 o                         
  -6  -7   8        122.24        121.18         5.03 o                         
  -5  -7   8         38.06         36.38         1.67 o                         
  -4  -7   8          0.17          1.97         0.74 o                         
  -3  -7   8        251.15        231.97         2.80 o                         
  -2  -7   8        544.13        523.79         5.30 o                         
  -1  -7   8          5.51          7.52         0.38 o                         
   0  -7   8         53.21         49.53         0.85 o                         
   1  -7   8         68.23         73.12         1.28 o                         
   2  -7   8        202.37        182.90         2.21 o                         
   3  -7   8        113.46        100.74         1.32 o                         
   4  -7   8        116.77        115.48         1.98 o                         
   5  -7   8         70.28         63.93         1.33 o                         
   6  -7   8        108.05        103.51         3.13 o                         
   7  -7   8          1.53          2.37         1.18 o                         
   8  -7   8          1.26          1.18         1.18 o                         
   9  -7   8          0.71          0.59         1.18 o                         
  10  -7   8         11.14         10.65         2.37 o                         
  -9  -6   8          0.36          0.77         0.67 o                         
  -8  -6   8          6.36          7.85         0.97 o                         
  -7  -6   8         18.62         19.23         1.15 o                         
  -6  -6   8         79.63         71.79         1.31 o                         
  -5  -6   8        138.76        145.88         1.96 o                         
  -4  -6   8          4.03          7.45         0.59 o                         
  -3  -6   8         57.72         63.01         1.09 o                         
  -2  -6   8        795.40        786.85         7.18 o                         
  -1  -6   8         90.81         87.73         1.17 o                         
   0  -6   8         61.14         62.57         0.94 o                         
   1  -6   8          0.31         -0.28         0.28 o                         
   2  -6   8        207.57        213.47         2.45 o                         
   3  -6   8        811.74        801.59         7.89 o                         
   4  -6   8        253.36        234.69         3.29 o                         
   5  -6   8        302.72        293.11         5.12 o                         
   6  -6   8         26.21         25.43         1.08 o                         
   7  -6   8         14.08         11.83         1.77 o                         
   8  -6   8          5.84          4.73         1.18 o                         
   9  -6   8          0.01          0.00         1.18 o                         
  10  -6   8          1.35          1.77         1.77 o                         
  -9  -5   8         13.74         14.16         0.98 o                         
  -8  -5   8          2.57          2.84         0.58 o                         
  -7  -5   8         40.31         44.59         1.21 o                         
  -6  -5   8         92.19        103.34         1.77 o                         
  -5  -5   8        305.28        302.43         3.41 o                         
  -4  -5   8         28.77         23.15         0.87 o                         
  -3  -5   8        150.16        153.60         1.71 o                         
  -2  -5   8       1158.08       1106.75         9.23 o                         
  -1  -5   8        343.47        340.44         3.12 o                         
   0  -5   8         60.48         65.57         0.92 o                         
   1  -5   8         34.57         36.48         0.67 o                         
   2  -5   8        547.04        527.40         4.94 o                         
   3  -5   8        267.20        272.50         2.79 o                         
   4  -5   8        249.10        255.36         2.77 o                         
   5  -5   8          4.75          3.51         0.54 o                         
   6  -5   8         50.56         44.54         1.20 o                         
   7  -5   8         22.86         24.38         1.77 o                         
   8  -5   8         19.91         15.97         1.77 o                         
   9  -5   8          0.27          0.59         1.18 o                         
  10  -5   8          0.03          0.00         1.77 o                         
 -10  -4   8         19.11         19.60         1.29 o                         
  -9  -4   8         35.80         35.38         1.94 o                         
  -8  -4   8          0.39         -0.55         0.55 o                         
  -7  -4   8          1.71          1.81         0.54 o                         
  -6  -4   8         67.81         64.64         1.15 o                         
  -5  -4   8         47.66         43.34         1.05 o                         
  -4  -4   8        169.20        161.77         2.21 o                         
  -3  -4   8         70.64         73.12         1.33 o                         
  -2  -4   8        114.03        119.41         1.35 o                         
  -1  -4   8        462.65        438.81         3.89 o                         
   0  -4   8        347.03        341.07         3.11 o                         
   1  -4   8        202.07        197.47         1.97 o                         
   2  -4   8        131.92        149.14         1.71 o                         
   3  -4   8        186.54        179.72         2.17 o                         
   4  -4   8        139.87        150.87         1.68 o                         
   5  -4   8         36.65         39.09         1.07 o                         
   6  -4   8         12.17         11.79         0.77 o                         
   7  -4   8          3.74          3.60         0.47 o                         
   8  -4   8         27.69         24.84         3.25 o                         
   9  -4   8         24.46         25.62         1.97 o                         
  10  -4   8         36.74         39.64         2.41 o                         
 -10  -3   8          0.13         -0.91         0.91 o                         
  -9  -3   8         10.85         14.24         1.02 o                         
  -8  -3   8         24.49         20.61         1.02 o                         
  -7  -3   8          0.10          0.08         0.56 o                         
  -6  -3   8          1.04          0.85         0.47 o                         
  -5  -3   8        134.69        143.09         1.86 o                         
  -4  -3   8        426.77        419.61         4.28 o                         
  -3  -3   8        268.70        267.32         2.76 o                         
  -2  -3   8         51.93         52.79         0.80 o                         
  -1  -3   8        707.87        720.39         6.16 o                         
   0  -3   8        308.70        318.88         2.92 o                         
   1  -3   8         61.21         47.74         0.75 o                         
   2  -3   8         12.78         13.37         0.57 o                         
   3  -3   8         46.00         49.24         0.81 o                         
   4  -3   8        167.25        155.61         1.65 o                         
   5  -3   8        228.19        218.60         2.53 o                         
   6  -3   8         96.49         93.08         1.66 o                         
   7  -3   8         16.06         16.09         1.00 o                         
   8  -3   8         97.49        103.05         2.62 o                         
   9  -3   8          0.82          3.25         1.25 o                         
 -11  -2   8         24.41         28.41         1.56 o                         
 -10  -2   8          7.03          7.44         1.02 o                         
  -9  -2   8         10.26         12.03         1.08 o                         
  -8  -2   8        104.33        101.46         2.10 o                         
  -7  -2   8         64.61         62.83         2.15 o                         
  -6  -2   8          4.12          2.89         0.85 o                         
  -5  -2   8         44.77         39.56         0.80 o                         
  -4  -2   8        196.43        185.53         2.15 o                         
  -3  -2   8        921.24        981.11         8.88 o                         
  -2  -2   8        577.96        583.39         5.16 o                         
  -1  -2   8        220.33        232.77         2.24 o                         
   0  -2   8        156.83        159.38         1.58 o                         
   1  -2   8        236.42        244.56         2.25 o                         
   2  -2   8         47.88         50.67         0.80 o                         
   3  -2   8         81.63         81.06         1.09 o                         
   4  -2   8         93.33         88.82         1.20 o                         
   5  -2   8        754.47        723.92         6.42 o                         
   6  -2   8         39.18         41.01         1.10 o                         
   7  -2   8          1.65          1.77         0.60 o                         
   8  -2   8          4.91          5.55         1.22 o                         
   9  -2   8         14.18         14.73         1.69 o                         
 -11  -1   8         42.23         41.79         1.81 o                         
 -10  -1   8          0.19         -0.39         0.74 o                         
  -9  -1   8          0.13         -0.64         0.89 o                         
  -8  -1   8         25.46         26.48         1.38 o                         
  -7  -1   8        660.47        596.56         8.84 o                         
  -6  -1   8        118.78        113.80         2.43 o                         
  -5  -1   8          3.67          5.56         0.45 o                         
  -4  -1   8         52.73         67.01         1.00 o                         
  -3  -1   8       1144.22       1112.62        10.81 o                         
  -2  -1   8       2081.46       2021.11        16.72 o                         
  -1  -1   8         49.11         46.58         0.74 o                         
   0  -1   8          0.32          0.97         0.21 o                         
   1  -1   8        520.58        549.47         4.44 o                         
   2  -1   8         10.68         10.34         0.38 o                         
   3  -1   8         13.79         10.93         0.55 o                         
   4  -1   8         61.12         63.91         0.99 o                         
   5  -1   8        632.08        627.09         6.85 o                         
   6  -1   8        139.74        132.24         1.88 o                         
   7  -1   8          0.22          0.27         0.68 o                         
   8  -1   8         10.24          9.84         1.20 o                         
   9  -1   8         13.61         15.37         1.57 o                         
 -11   0   8          9.61          6.33         1.05 o                         
 -10   0   8         61.91         70.87         2.38 o                         
  -9   0   8         11.31          8.61         1.00 o                         
  -8   0   8         95.39         88.34         2.10 o                         
  -7   0   8        184.93        208.95         3.91 o                         
  -6   0   8         45.72         47.02         1.31 o                         
  -5   0   8         39.12         34.98         1.88 o                         
  -4   0   8         45.41         41.60         0.98 o                         
  -3   0   8        219.64        240.68         3.09 o                         
  -2   0   8       1515.81       1513.99        12.70 o                         
  -1   0   8        209.09        210.68         2.15 o                         
   0   0   8        280.52        268.67         2.46 o                         
   1   0   8        251.08        252.24         2.17 o                         
   2   0   8        153.27        156.88         1.61 o                         
   3   0   8          6.57          9.80         0.45 o                         
   4   0   8         12.78         11.79         0.51 o                         
   5   0   8        237.99        234.24         2.52 o                         
   6   0   8        107.54        104.95         2.02 o                         
   7   0   8         72.83         78.84         2.18 o                         
   8   0   8         16.72         14.01         1.17 o                         
   9   0   8          1.31          0.23         0.87 o                         
 -11   1   8         48.61         54.98         2.61 o                         
 -10   1   8         71.90         71.56         2.20 o                         
  -9   1   8          5.34          6.66         0.74 o                         
  -8   1   8          7.25          7.04         0.91 o                         
  -7   1   8        127.47        128.80         2.79 o                         
  -6   1   8         23.61         23.06         1.02 o                         
  -5   1   8          2.54          2.55         0.51 o                         
  -4   1   8         53.06         53.24         1.05 o                         
  -3   1   8         99.30        104.55         1.65 o                         
  -2   1   8       2115.67       2126.05        19.20 o                         
  -1   1   8       2754.88       2841.02        22.19 o                         
   0   1   8          5.43          6.86         0.30 o                         
   1   1   8        704.77        711.74         5.80 o                         
   2   1   8       1410.20       1429.37        11.17 o                         
   3   1   8         64.61         54.69         0.74 o                         
   4   1   8          1.10          0.33         0.32 o                         
   5   1   8          1.93          3.14         0.47 o                         
   6   1   8         40.79         41.85         1.20 o                         
   7   1   8         18.12         15.31         1.04 o                         
   8   1   8         24.78         23.45         1.20 o                         
   9   1   8          0.55         -0.39         0.76 o                         
 -11   2   8          3.15          4.04         0.82 o                         
 -10   2   8         58.64         68.77         2.44 o                         
  -9   2   8         32.22         30.36         1.26 o                         
  -8   2   8         33.37         35.16         1.45 o                         
  -7   2   8         24.70         20.11         1.22 o                         
  -6   2   8        150.28        163.54         2.70 o                         
  -5   2   8          1.19          2.20         0.37 o                         
  -4   2   8        183.24        171.55         2.46 o                         
  -3   2   8         39.28         34.99         1.37 o                         
  -2   2   8        540.54        593.60         6.73 o                         
  -1   2   8        154.46        128.98         1.43 o                         
   0   2   8        575.03        606.05         4.77 o                         
   1   2   8        240.18        233.37         2.19 o                         
   2   2   8         40.45         42.11         0.73 o                         
   3   2   8         79.93         81.77         1.01 o                         
   4   2   8          5.77          4.86         0.45 o                         
   5   2   8         45.54         43.86         1.08 o                         
   6   2   8         15.10         13.46         0.70 o                         
   7   2   8          6.73          4.63         0.85 o                         
   8   2   8         23.17         23.54         1.72 o                         
 -11   3   8          8.56          8.85         1.24 o                         
 -10   3   8         31.77         31.88         1.33 o                         
  -9   3   8         46.07         52.48         1.78 o                         
  -8   3   8         71.49         68.59         2.10 o                         
  -7   3   8          3.36          0.51         0.74 o                         
  -6   3   8         31.21         32.48         1.17 o                         
  -5   3   8        675.35        659.44         7.49 o                         
  -4   3   8          1.02          2.06         0.36 o                         
  -3   3   8         26.74         18.82         0.71 o                         
  -2   3   8        159.00        161.71         2.09 o                         
  -1   3   8        477.02        535.69         4.76 o                         
   0   3   8       1249.30       1247.22        10.81 o                         
   1   3   8        307.54        316.69         2.83 o                         
   2   3   8         10.14          9.44         0.42 o                         
   3   3   8         64.05         64.96         1.10 o                         
   4   3   8         46.21         43.66         1.01 o                         
   5   3   8        133.81        134.63         1.94 o                         
   6   3   8          2.80          2.03         0.62 o                         
   7   3   8         25.53         25.52         1.83 o                         
   8   3   8         46.47         46.05         4.44 o                         
 -11   4   8          7.83          8.08         0.86 o                         
 -10   4   8         24.83         28.87         1.30 o                         
  -9   4   8         38.68         36.24         1.64 o                         
  -8   4   8        144.74        126.35         2.64 o                         
  -7   4   8       1170.94       1139.10        13.64 o                         
  -6   4   8         47.62         49.97         1.88 o                         
  -5   4   8        843.53        812.39         9.08 o                         
  -4   4   8        486.56        455.68         5.45 o                         
  -3   4   8        116.41        112.03         2.33 o                         
  -2   4   8        141.39        134.18         1.52 o                         
  -1   4   8        155.71        155.58         1.75 o                         
   0   4   8        437.03        441.67         3.96 o                         
   1   4   8        275.48        293.94         2.74 o                         
   2   4   8        189.98        198.43         1.93 o                         
   3   4   8          1.68          2.13         0.32 o                         
   4   4   8         67.50         68.84         1.26 o                         
   5   4   8        107.23        100.32         1.75 o                         
   6   4   8        105.51         99.20         2.12 o                         
   7   4   8          0.09          0.36         0.51 o                         
   8   4   8         15.06         14.99         1.40 o                         
 -11   5   8          0.58         -0.48         0.50 o                         
 -10   5   8         18.98         22.71         1.35 o                         
  -9   5   8         28.29         27.69         1.35 o                         
  -8   5   8        328.54        328.29         5.38 o                         
  -7   5   8         54.05         46.50         1.30 o                         
  -6   5   8         73.63         58.62         1.37 o                         
  -5   5   8        104.34         90.13         1.70 o                         
  -4   5   8         96.73         89.09         1.65 o                         
  -3   5   8         30.63         27.08         0.86 o                         
  -2   5   8         36.99         34.62         0.89 o                         
  -1   5   8         61.99         59.46         0.98 o                         
   0   5   8        458.87        455.26         4.72 o                         
   1   5   8        986.31        975.87         8.23 o                         
   2   5   8        146.32        148.01         1.66 o                         
   3   5   8          4.30          2.84         0.42 o                         
   4   5   8          3.20          2.44         0.50 o                         
   5   5   8        211.50        211.78         2.85 o                         
   6   5   8         22.48         25.49         1.64 o                         
   7   5   8          9.15          9.47         0.89 o                         
 -11   6   8         37.93         44.21         2.88 o                         
 -10   6   8          2.25          2.27         0.58 o                         
  -9   6   8          0.84          2.76         0.54 o                         
  -8   6   8         56.01         48.00         4.06 o                         
  -7   6   8        242.68        234.31         3.60 o                         
  -6   6   8         29.39         30.04         1.05 o                         
  -5   6   8          3.37          2.90         0.43 o                         
  -4   6   8          2.69          2.04         0.41 o                         
  -3   6   8         72.59         76.47         1.35 o                         
  -2   6   8        201.91        178.11         2.14 o                         
  -1   6   8          5.97          6.39         0.93 o                         
   0   6   8        802.60        777.71         7.27 o                         
   1   6   8        175.46        184.08         2.31 o                         
   2   6   8        530.08        551.54         4.98 o                         
   3   6   8          0.52          0.59         0.40 o                         
   4   6   8         34.67         37.02         1.10 o                         
   5   6   8         26.47         27.54         1.11 o                         
   6   6   8         16.97         13.99         1.96 o                         
   7   6   8          6.70          8.17         0.89 o                         
 -11   7   8         27.50         27.35         1.22 o                         
 -10   7   8         29.45         31.27         1.45 o                         
  -9   7   8          2.35          5.55         0.91 o                         
  -8   7   8          7.80          5.52         0.86 o                         
  -7   7   8         96.70         89.72         2.01 o                         
  -6   7   8         31.43         35.94         1.14 o                         
  -5   7   8         65.84         74.54         1.78 o                         
  -4   7   8         55.00         42.25         1.11 o                         
  -3   7   8        253.27        245.98         3.06 o                         
  -2   7   8         12.22         14.15         0.70 o                         
  -1   7   8         29.65         27.85         0.79 o                         
   0   7   8        471.31        457.24         6.17 o                         
   1   7   8         24.23         24.82         0.89 o                         
   2   7   8        324.03        313.64         3.15 o                         
   3   7   8         88.72         88.60         1.46 o                         
   4   7   8          7.99         10.60         0.80 o                         
   5   7   8          0.45         -0.05         0.69 o                         
   6   7   8          4.57          4.76         0.80 o                         
 -11   8   8          0.30          0.46         0.60 o                         
 -10   8   8         36.24         38.30         1.99 o                         
  -9   8   8          0.25         -0.12         0.73 o                         
  -8   8   8         23.47         27.32         1.37 o                         
  -7   8   8         30.13         27.34         1.49 o                         
  -6   8   8        172.54        168.94         2.99 o                         
  -5   8   8        254.99        242.94         3.09 o                         
  -4   8   8          0.59          1.18         0.39 o                         
  -3   8   8         25.50         23.82         0.86 o                         
  -2   8   8          1.56          4.24         0.54 o                         
  -1   8   8        169.89        174.24         2.16 o                         
   0   8   8         96.93        103.54         1.83 o                         
   1   8   8          8.91         10.06         1.24 o                         
   2   8   8         97.69         98.03         1.86 o                         
   3   8   8        123.45        127.76         2.12 o                         
   4   8   8         22.49         22.65         1.10 o                         
   5   8   8          0.21          0.64         0.70 o                         
 -11   9   8          1.81          2.17         0.56 o                         
 -10   9   8         13.72         15.02         1.20 o                         
  -9   9   8         34.48         39.72         1.51 o                         
  -8   9   8          5.18          2.37         0.86 o                         
  -7   9   8          0.62          0.17         0.47 o                         
  -6   9   8        149.67        136.10         3.01 o                         
  -5   9   8        267.17        249.62         3.52 o                         
  -4   9   8        287.19        265.50         3.65 o                         
  -3   9   8          4.13          2.19         0.64 o                         
  -2   9   8         25.99         28.60         1.62 o                         
  -1   9   8         27.26         31.58         0.99 o                         
   0   9   8        192.55        206.53         2.75 o                         
   1   9   8        136.76        134.48         2.50 o                         
   2   9   8         12.90         10.46         0.61 o                         
   3   9   8        112.89        112.94         1.92 o                         
   4   9   8         23.10         27.43         1.71 o                         
   5   9   8         29.32         28.93         1.52 o                         
 -10  10   8         29.43         32.90         1.59 o                         
  -9  10   8         43.31         44.34         1.72 o                         
  -8  10   8         26.53         26.08         1.35 o                         
  -7  10   8         23.03         21.60         1.28 o                         
  -6  10   8         33.67         31.53         1.17 o                         
  -5  10   8         23.14         26.09         1.08 o                         
  -4  10   8        111.83        104.02         2.49 o                         
  -3  10   8         45.38         49.16         2.36 o                         
  -2  10   8          7.32          8.08         0.70 o                         
  -1  10   8         14.41         14.55         1.00 o                         
   0  10   8        110.24        111.87         2.31 o                         
   1  10   8         32.30         35.29         1.65 o                         
   2  10   8         22.04         25.28         1.10 o                         
   3  10   8          1.05          0.75         0.71 o                         
   4  10   8         28.61         22.70         1.22 o                         
 -10  11   8          3.51          4.14         1.18 o                         
  -9  11   8          5.08          8.09         2.37 o                         
  -8  11   8         56.88         62.07         2.66 o                         
  -7  11   8         32.13         30.70         1.32 o                         
  -6  11   8          5.97          4.19         0.76 o
[truncated: 226,558 more chars]
